# Supplementary material for: Pan-Genome Analysis of Laribacter hongkongensis: Virulence Gene Profiles, Carbohydrate-Active Enzyme Prediction, and Antimicrobial Resistance Characterization
Source: Front Microbiol. 2022 Mar 31;13:862776. doi: 10.3389/fmicb.2022.862776 (PMC9008761; doi:10.3389/fmicb.2022.862776)
Supplement: Supplementary Table 1 — The general characteristics of L. hongkongensis genomes. [file Table_1.xlsx]

## Sheet: Sheet1
Strain name	Genome Size [bp]	No. of Contigs	No. of CDS (Prokka)	rRNA	repeat_region	tRNA	tmRNA	G+C [%]
HKU1	3110307	40	2935	8	0	59	1	62.41
HLGZ1	3424272	1	3234	21	2	81	1	62.29
HLHK9	3169329	1	2996	21	0	79	1	62.35
PW3643	3262298	92	3092	3	3	68	1	62.58
W102	3123362	96	2878	6	2	73	1	62.55
W105	3225547	81	2986	6	3	67	1	62.19
W21	3025221	71	2723	5	2	70	1	62.54
W22	3134867	72	2916	6	3	70	1	62.34
W24	3150446	63	2934	4	3	69	1	62.45
W26	3005656	67	2757	6	3	66	1	62.61
W27	3046003	77	2813	5	3	69	1	62.68
W30	3127792	71	2878	8	3	69	1	62.48
W32	3202476	83	3006	5	2	69	1	62.41
W33	3238478	82	3046	7	2	69	1	62.4
W35	3316887	114	3124	11	2	71	1	62.43
W36	3380051	119	3203	12	2	71	1	62.39
W37	3275606	178	3110	10	2	73	1	62.47
W47	3208408	92	2999	4	0	69	1	62.34
W49	3253019	94	3035	3	3	71	1	62.56
W52	3073785	124	2848	7	1	71	1	62.8
W53	3084828	87	2833	7	3	69	1	62.47
W54	3074367	115	2852	7	1	71	1	62.8
W67	3336791	85	3189	5	3	69	1	62.35
W68	3234924	98	2999	3	3	69	1	62.54
W69	3188965	96	2979	8	2	72	1	62.38
W71	3224501	90	3053	5	1	70	1	62.52
W72	3188995	98	2978	7	2	72	1	62.38
W77	3193693	104	2969	10	2	68	1	62.27
Y15	3301522	104	3075	4	3	70	1	62.41
Y28	3190027	94	3012	7	2	66	1	62.59
Y29	3191677	89	3000	6	2	67	1	62.56
Y30	3189835	82	3004	7	2	66	1	62.59
Y31	3187533	87	3029	5	1	69	1	62.42
Y32	3189806	86	3006	7	2	66	1	62.59
Y33	3189185	92	3009	6	2	66	1	62.59
Y36	3101268	81	2911	4	1	70	1	62.53
Y39	3230731	74	3049	4	2	67	1	62.63
Y40	3232274	86	3053	5	2	67	1	62.63
Y43	3194997	71	3021	4	2	67	1	62.68
Y44	3233612	82	3064	6	2	67	1	62.55
Y47	3168984	78	3012	5	2	67	1	62.69
Y48	3240625	89	3064	6	2	67	1	62.55
Y56	3188438	78	3003	5	2	67	1	62.56
Y58	3259550	396	3116	4	2	67	1	62.58
Y59	3263675	111	3093	7	2	67	1	62.55
Y60	3261437	95	3086	6	2	67	1	62.53
Y77	3158963	87	2984	5	1	70	1	62.47
Y86	3129102	87	2939	6	1	70	1	62.37
Y93	3151165	89	2984	5	1	70	1	62.45
Average	156535280	92.4286	2997.53	6.61224	1.95918	69.0612	1	62.5
