# Supplementary material for: Pan-Genome Analysis of Laribacter hongkongensis: Virulence Gene Profiles, Carbohydrate-Active Enzyme Prediction, and Antimicrobial Resistance Characterization
Source: Front Microbiol. 2022 Mar 31;13:862776. doi: 10.3389/fmicb.2022.862776 (PMC9008761; doi:10.3389/fmicb.2022.862776)
Supplement: Supplementary Table 3 — The functions of core genes were characterized by matchingthe sequences with the COG database. [file Table_3.xlsx]

## Sheet: core gene list 2291
Gene	Non-unique Gene name	Annotation	No. isolates	No. sequences	Avg sequences per isolate	Genome Fragment	Order within Fragment	Accessory Fragment	Accessory Order with Fragment	QC	Min group size nuc	Max group size nuc	Avg group size nuc	HKU1	HLGZ1	HLHK9	PW3643	W102	W105	W21	W22	W24	W26	W27	W30	W32	W33	W35	W36	W37	W47	W49	W52	W53	W54	W67	W68	W69	W71	W72	W77	Y15	Y28	Y29	Y30	Y31	Y32	Y33	Y36
group_1015		hypothetical protein	49	49	1	1	2674				197	323	317	HBPFOBFE_00621	HPEIMNOJ_01911	MHFKMGFH_01820	CLLEABPI_00725	IPAJPIFN_00099	PABIDIKF_01438	MFKHNBBC_00930	GPKFNLOA_01273	NGNKDICI_02324	MDFBNDMM_01219	DKINMDDP_00064	HBGGKPJO_00143	KJHJFEAN_02139	EFEGBNDN_00643	MGNKNDBC_00852	JGFNFGEN_00394	EHKLKMIO_01748	CFHCPLEP_00048	LHOANOIJ_01096	IGBNLKPJ_00374	EJMCKJGF_01814	BEAILEPA_02771	ADLPBGKJ_00837	LFDACIMN_02136	NFFDMFAA_02843	GNPFBACB_00484	BFEDJGLP_01129	OMGPPDJG_01765	FJBFPLEM_00540	LMBOJPCL_02323	KNMDJAKB_01264	PKLNMAOI_01894	GFLMGHKO_01331	MLEOKNBP_00964	OAJKGOEN_00024	KEHFNKCA_01816
accA1		Acetyl-/propionyl-coenzyme A carboxylase alpha chain	49	49	1	1	6377				794	1952	1927	HBPFOBFE_00540	HPEIMNOJ_01994	MHFKMGFH_01936	CLLEABPI_02836	IPAJPIFN_00016	PABIDIKF_00432	MFKHNBBC_01771	GPKFNLOA_02040	NGNKDICI_00214	MDFBNDMM_01360	DKINMDDP_00833	HBGGKPJO_00317	KJHJFEAN_00362	EFEGBNDN_00774	MGNKNDBC_00769	JGFNFGEN_00477	EHKLKMIO_01081	CFHCPLEP_00598	LHOANOIJ_00953	IGBNLKPJ_02441	EJMCKJGF_00101	BEAILEPA_01087	ADLPBGKJ_02031	LFDACIMN_01885	NFFDMFAA_00215	GNPFBACB_01913	BFEDJGLP_00331	OMGPPDJG_00638	FJBFPLEM_02348	LMBOJPCL_01615	KNMDJAKB_01359	PKLNMAOI_01989	GFLMGHKO_00040	MLEOKNBP_00040	OAJKGOEN_00118	KEHFNKCA_01367
cysG		Siroheme synthase	49	49	1	1	1559				797	989	981	HBPFOBFE_00028	HPEIMNOJ_02964	MHFKMGFH_02788	CLLEABPI_02636	IPAJPIFN_02717	PABIDIKF_02151	MFKHNBBC_00533	GPKFNLOA_01663	NGNKDICI_01907	MDFBNDMM_02290	DKINMDDP_01559	HBGGKPJO_02843	KJHJFEAN_00834	EFEGBNDN_01587	MGNKNDBC_01535	JGFNFGEN_01714	EHKLKMIO_02641	CFHCPLEP_02301	LHOANOIJ_00984	IGBNLKPJ_01996	EJMCKJGF_02078	BEAILEPA_01749	ADLPBGKJ_02318	LFDACIMN_01676	NFFDMFAA_00588	GNPFBACB_01160	BFEDJGLP_01953	OMGPPDJG_01315	FJBFPLEM_01800	LMBOJPCL_02061	KNMDJAKB_01718	PKLNMAOI_02152	GFLMGHKO_01269	MLEOKNBP_01914	OAJKGOEN_02082	KEHFNKCA_01983
pagL		Lipid A deacylase PagL	49	49	1	1	1736				539	539	539	HBPFOBFE_00120	HPEIMNOJ_03066	MHFKMGFH_02882	CLLEABPI_02518	IPAJPIFN_01669	PABIDIKF_02624	MFKHNBBC_00436	GPKFNLOA_02379	NGNKDICI_02393	MDFBNDMM_02329	DKINMDDP_02343	HBGGKPJO_00744	KJHJFEAN_00290	EFEGBNDN_01284	MGNKNDBC_02357	JGFNFGEN_02259	EHKLKMIO_01955	CFHCPLEP_01369	LHOANOIJ_00418	IGBNLKPJ_00892	EJMCKJGF_01566	BEAILEPA_01180	ADLPBGKJ_00582	LFDACIMN_02593	NFFDMFAA_00689	GNPFBACB_01252	BFEDJGLP_02571	OMGPPDJG_02840	FJBFPLEM_02924	LMBOJPCL_02750	KNMDJAKB_02602	PKLNMAOI_02549	GFLMGHKO_02439	MLEOKNBP_02624	OAJKGOEN_02758	KEHFNKCA_02540
emrA_2		Multidrug export protein EmrA	49	49	1	1	1835				317	1166	1134	HBPFOBFE_00207	HPEIMNOJ_03152	MHFKMGFH_02969	CLLEABPI_02432	IPAJPIFN_00693	PABIDIKF_00583	MFKHNBBC_02224	GPKFNLOA_00753	NGNKDICI_01810	MDFBNDMM_01527	DKINMDDP_02856	HBGGKPJO_02075	KJHJFEAN_00204	EFEGBNDN_00603	MGNKNDBC_03055	JGFNFGEN_03143	EHKLKMIO_02967	CFHCPLEP_01283	LHOANOIJ_00503	IGBNLKPJ_02169	EJMCKJGF_01648	BEAILEPA_02294	ADLPBGKJ_00667	LFDACIMN_00574	NFFDMFAA_01786	GNPFBACB_01095	BFEDJGLP_02804	OMGPPDJG_01209	FJBFPLEM_02903	LMBOJPCL_02773	KNMDJAKB_02829	PKLNMAOI_02730	GFLMGHKO_02398	MLEOKNBP_01012	OAJKGOEN_01482	KEHFNKCA_02649
group_1074		hypothetical protein	49	49	1	1	1862				434	434	434	HBPFOBFE_00233	HPEIMNOJ_03177	MHFKMGFH_02995	CLLEABPI_02407	IPAJPIFN_02843	PABIDIKF_00608	MFKHNBBC_02393	GPKFNLOA_00779	NGNKDICI_01423	MDFBNDMM_01263	DKINMDDP_02820	HBGGKPJO_02050	KJHJFEAN_00178	EFEGBNDN_00577	MGNKNDBC_02188	JGFNFGEN_02669	EHKLKMIO_00942	CFHCPLEP_01644	LHOANOIJ_00529	IGBNLKPJ_02204	EJMCKJGF_02818	BEAILEPA_01613	ADLPBGKJ_00693	LFDACIMN_00548	NFFDMFAA_01761	GNPFBACB_01070	BFEDJGLP_02618	OMGPPDJG_01234	FJBFPLEM_01778	LMBOJPCL_02994	KNMDJAKB_02937	PKLNMAOI_02755	GFLMGHKO_02873	MLEOKNBP_01037	OAJKGOEN_02852	KEHFNKCA_02576
yfiH		Polyphenol oxidase	49	49	1	1	6573				731	731	731	HBPFOBFE_00390	HPEIMNOJ_02157	MHFKMGFH_02087	CLLEABPI_03101	IPAJPIFN_00988	PABIDIKF_01621	MFKHNBBC_01908	GPKFNLOA_01874	NGNKDICI_01670	MDFBNDMM_00083	DKINMDDP_00716	HBGGKPJO_01391	KJHJFEAN_00059	EFEGBNDN_01045	MGNKNDBC_00085	JGFNFGEN_00910	EHKLKMIO_00753	CFHCPLEP_00862	LHOANOIJ_01453	IGBNLKPJ_01381	EJMCKJGF_01159	BEAILEPA_00644	ADLPBGKJ_00470	LFDACIMN_01706	NFFDMFAA_00378	GNPFBACB_02044	BFEDJGLP_00478	OMGPPDJG_01563	FJBFPLEM_00328	LMBOJPCL_01022	KNMDJAKB_01398	PKLNMAOI_01388	GFLMGHKO_00783	MLEOKNBP_01228	OAJKGOEN_02703	KEHFNKCA_00268
tesA		Esterase TesA	49	49	1	1	6546				377	608	535	HBPFOBFE_00415	HPEIMNOJ_02132	MHFKMGFH_02063	CLLEABPI_03077	IPAJPIFN_01013	PABIDIKF_00296	MFKHNBBC_01446	GPKFNLOA_01849	NGNKDICI_01645	MDFBNDMM_00108	DKINMDDP_00741	HBGGKPJO_01416	KJHJFEAN_00034	EFEGBNDN_01020	MGNKNDBC_00110	JGFNFGEN_00935	EHKLKMIO_00728	CFHCPLEP_00837	LHOANOIJ_02091	IGBNLKPJ_01406	EJMCKJGF_01184	BEAILEPA_00619	ADLPBGKJ_00445	LFDACIMN_01731	NFFDMFAA_00353	GNPFBACB_02019	BFEDJGLP_00453	OMGPPDJG_00500	FJBFPLEM_00303	LMBOJPCL_02097	KNMDJAKB_02359	PKLNMAOI_02440	GFLMGHKO_00808	MLEOKNBP_01203	OAJKGOEN_02338	KEHFNKCA_02016
nepI		Purine ribonucleoside efflux pump NepI	49	49	1	1	6489				1319	1319	1319	HBPFOBFE_00442	HPEIMNOJ_02092	MHFKMGFH_02035	CLLEABPI_02738	IPAJPIFN_02869	PABIDIKF_00335	MFKHNBBC_01475	GPKFNLOA_00930	NGNKDICI_00312	MDFBNDMM_02263	DKINMDDP_02512	HBGGKPJO_02784	KJHJFEAN_02689	EFEGBNDN_02627	MGNKNDBC_02162	JGFNFGEN_02283	EHKLKMIO_00688	CFHCPLEP_00696	LHOANOIJ_00855	IGBNLKPJ_02611	EJMCKJGF_00003	BEAILEPA_02527	ADLPBGKJ_01626	LFDACIMN_01771	NFFDMFAA_00313	GNPFBACB_01991	BFEDJGLP_00413	OMGPPDJG_00540	FJBFPLEM_00275	LMBOJPCL_00959	KNMDJAKB_02081	PKLNMAOI_01568	GFLMGHKO_00137	MLEOKNBP_00138	OAJKGOEN_00216	KEHFNKCA_00004
dusC		tRNA-dihydrouridine(16) synthase	49	49	1	1	6388				950	1289	985	HBPFOBFE_00533	HPEIMNOJ_02001	MHFKMGFH_01943	CLLEABPI_02829	IPAJPIFN_00009	PABIDIKF_00425	MFKHNBBC_01764	GPKFNLOA_02047	NGNKDICI_00221	MDFBNDMM_01353	DKINMDDP_00826	HBGGKPJO_00309	KJHJFEAN_00369	EFEGBNDN_00781	MGNKNDBC_00762	JGFNFGEN_00484	EHKLKMIO_01088	CFHCPLEP_00605	LHOANOIJ_00946	IGBNLKPJ_00205	EJMCKJGF_00094	BEAILEPA_01080	ADLPBGKJ_02024	LFDACIMN_01892	NFFDMFAA_00222	GNPFBACB_01920	BFEDJGLP_00324	OMGPPDJG_00631	FJBFPLEM_02341	LMBOJPCL_01622	KNMDJAKB_01366	PKLNMAOI_01996	GFLMGHKO_00046	MLEOKNBP_00047	OAJKGOEN_00125	KEHFNKCA_00095
dusA		tRNA-dihydrouridine(20/20a) synthase	49	49	1	1	3071				944	1019	969	HBPFOBFE_00846	HPEIMNOJ_01790	MHFKMGFH_01585	CLLEABPI_00565	IPAJPIFN_02559	PABIDIKF_01707	MFKHNBBC_01129	GPKFNLOA_02188	NGNKDICI_00717	MDFBNDMM_00715	DKINMDDP_00456	HBGGKPJO_02249	KJHJFEAN_01228	EFEGBNDN_00171	MGNKNDBC_01471	JGFNFGEN_02044	EHKLKMIO_00613	CFHCPLEP_00233	LHOANOIJ_00153	IGBNLKPJ_01522	EJMCKJGF_00336	BEAILEPA_01590	ADLPBGKJ_00979	LFDACIMN_00660	NFFDMFAA_01098	GNPFBACB_00588	BFEDJGLP_00823	OMGPPDJG_00438	FJBFPLEM_00813	LMBOJPCL_01068	KNMDJAKB_00310	PKLNMAOI_00638	GFLMGHKO_00348	MLEOKNBP_01483	OAJKGOEN_01598	KEHFNKCA_00953
group_1096		hypothetical protein	49	49	1	1	4638				365	368	365	HBPFOBFE_00956	HPEIMNOJ_00611	MHFKMGFH_00611	CLLEABPI_00903	IPAJPIFN_01818	PABIDIKF_00712	MFKHNBBC_00342	GPKFNLOA_02912	NGNKDICI_00496	MDFBNDMM_01131	DKINMDDP_00229	HBGGKPJO_00922	KJHJFEAN_02594	EFEGBNDN_01311	MGNKNDBC_02239	JGFNFGEN_01328	EHKLKMIO_01256	CFHCPLEP_01138	LHOANOIJ_02029	IGBNLKPJ_00154	EJMCKJGF_01471	BEAILEPA_00508	ADLPBGKJ_00336	LFDACIMN_02056	NFFDMFAA_02446	GNPFBACB_02524	BFEDJGLP_01193	OMGPPDJG_00887	FJBFPLEM_01055	LMBOJPCL_00444	KNMDJAKB_02528	PKLNMAOI_00743	GFLMGHKO_00561	MLEOKNBP_00862	OAJKGOEN_02947	KEHFNKCA_01141
comEC		ComE operon protein 3	49	49	1	1	4623				1799	2396	2256	HBPFOBFE_00966	HPEIMNOJ_00621	MHFKMGFH_00620	CLLEABPI_00893	IPAJPIFN_01808	PABIDIKF_00722	MFKHNBBC_00332	GPKFNLOA_00193	NGNKDICI_00486	MDFBNDMM_00253	DKINMDDP_00239	HBGGKPJO_02751	KJHJFEAN_03014	EFEGBNDN_03077	MGNKNDBC_02249	JGFNFGEN_01318	EHKLKMIO_02380	CFHCPLEP_01128	LHOANOIJ_01829	IGBNLKPJ_00164	EJMCKJGF_02243	BEAILEPA_00498	ADLPBGKJ_00326	LFDACIMN_02046	NFFDMFAA_02436	GNPFBACB_02535	BFEDJGLP_01203	OMGPPDJG_00897	FJBFPLEM_01045	LMBOJPCL_00434	KNMDJAKB_02518	PKLNMAOI_00753	GFLMGHKO_00571	MLEOKNBP_00872	OAJKGOEN_02937	KEHFNKCA_01131
group_1105		hypothetical protein	49	49	1	1	4615				500	500	500	HBPFOBFE_00973	HPEIMNOJ_00628	MHFKMGFH_00627	CLLEABPI_00886	IPAJPIFN_01801	PABIDIKF_00729	MFKHNBBC_00325	GPKFNLOA_00186	NGNKDICI_00479	MDFBNDMM_00260	DKINMDDP_00246	HBGGKPJO_02744	KJHJFEAN_01824	EFEGBNDN_02906	MGNKNDBC_02256	JGFNFGEN_01311	EHKLKMIO_02373	CFHCPLEP_01121	LHOANOIJ_01836	IGBNLKPJ_00171	EJMCKJGF_02250	BEAILEPA_00491	ADLPBGKJ_00319	LFDACIMN_02039	NFFDMFAA_02429	GNPFBACB_01344	BFEDJGLP_01210	OMGPPDJG_00904	FJBFPLEM_01038	LMBOJPCL_00427	KNMDJAKB_01951	PKLNMAOI_00760	GFLMGHKO_00578	MLEOKNBP_00879	OAJKGOEN_02763	KEHFNKCA_01124
coaE		Dephospho-CoA kinase	49	49	1	1	4604				602	620	617	HBPFOBFE_00984	HPEIMNOJ_00639	MHFKMGFH_00638	CLLEABPI_02901	IPAJPIFN_01790	PABIDIKF_00740	MFKHNBBC_00314	GPKFNLOA_00175	NGNKDICI_00468	MDFBNDMM_00271	DKINMDDP_00257	HBGGKPJO_02733	KJHJFEAN_01835	EFEGBNDN_02895	MGNKNDBC_02267	JGFNFGEN_01300	EHKLKMIO_02362	CFHCPLEP_01110	LHOANOIJ_01847	IGBNLKPJ_00182	EJMCKJGF_02261	BEAILEPA_00480	ADLPBGKJ_00308	LFDACIMN_02028	NFFDMFAA_02418	GNPFBACB_01333	BFEDJGLP_01221	OMGPPDJG_00915	FJBFPLEM_01027	LMBOJPCL_00416	KNMDJAKB_01940	PKLNMAOI_00771	GFLMGHKO_00589	MLEOKNBP_00890	OAJKGOEN_02774	KEHFNKCA_01113
selB		Selenocysteine-specific elongation factor	49	49	1	1	4511				1901	1901	1901	HBPFOBFE_01076	HPEIMNOJ_00729	MHFKMGFH_00727	CLLEABPI_02991	IPAJPIFN_00793	PABIDIKF_00831	MFKHNBBC_00224	GPKFNLOA_00085	NGNKDICI_00378	MDFBNDMM_00360	DKINMDDP_00347	HBGGKPJO_00832	KJHJFEAN_01925	EFEGBNDN_00485	MGNKNDBC_00197	JGFNFGEN_01395	EHKLKMIO_00515	CFHCPLEP_02738	LHOANOIJ_01542	IGBNLKPJ_00576	EJMCKJGF_00949	BEAILEPA_00390	ADLPBGKJ_00218	LFDACIMN_00311	NFFDMFAA_00085	GNPFBACB_01452	BFEDJGLP_00901	OMGPPDJG_01005	FJBFPLEM_00864	LMBOJPCL_00325	KNMDJAKB_01849	PKLNMAOI_00862	GFLMGHKO_00902	MLEOKNBP_01585	OAJKGOEN_01154	KEHFNKCA_02056
group_1109		Putative phospholipase A1	49	49	1	1	4425				947	1154	1125	HBPFOBFE_01102	HPEIMNOJ_00754	MHFKMGFH_00753	CLLEABPI_03017	IPAJPIFN_01761	PABIDIKF_02515	MFKHNBBC_00199	GPKFNLOA_00042	NGNKDICI_02690	MDFBNDMM_02603	DKINMDDP_01904	HBGGKPJO_02514	KJHJFEAN_01522	EFEGBNDN_01982	MGNKNDBC_00172	JGFNFGEN_01370	EHKLKMIO_00556	CFHCPLEP_02248	LHOANOIJ_01583	IGBNLKPJ_01587	EJMCKJGF_00973	BEAILEPA_01988	ADLPBGKJ_00175	LFDACIMN_00270	NFFDMFAA_00126	GNPFBACB_01366	BFEDJGLP_02174	OMGPPDJG_01028	FJBFPLEM_00839	LMBOJPCL_02752	KNMDJAKB_01806	PKLNMAOI_00905	GFLMGHKO_00927	MLEOKNBP_01628	OAJKGOEN_01111	KEHFNKCA_02753
arsD		Arsenical resistance operon trans-acting repressor ArsD	49	49	1	1	7946				368	368	368	HBPFOBFE_01134	HPEIMNOJ_01022	MHFKMGFH_00891	CLLEABPI_02104	IPAJPIFN_01482	PABIDIKF_02372	MFKHNBBC_01617	GPKFNLOA_01038	NGNKDICI_01225	MDFBNDMM_02211	DKINMDDP_01367	HBGGKPJO_01978	KJHJFEAN_02791	EFEGBNDN_01401	MGNKNDBC_01138	JGFNFGEN_00047	EHKLKMIO_00211	CFHCPLEP_01757	LHOANOIJ_01913	IGBNLKPJ_01333	EJMCKJGF_01331	BEAILEPA_02084	ADLPBGKJ_01138	LFDACIMN_01437	NFFDMFAA_01003	GNPFBACB_00906	BFEDJGLP_00683	OMGPPDJG_00218	FJBFPLEM_00139	LMBOJPCL_01645	KNMDJAKB_00988	PKLNMAOI_00538	GFLMGHKO_01184	MLEOKNBP_02002	OAJKGOEN_00394	KEHFNKCA_00359
arsA		Arsenical pump-driving ATPase	49	49	1	1	7948				476	1754	1713	HBPFOBFE_01135	HPEIMNOJ_01023	MHFKMGFH_00893	CLLEABPI_02105	IPAJPIFN_01483	PABIDIKF_02371	MFKHNBBC_01618	GPKFNLOA_01039	NGNKDICI_01226	MDFBNDMM_02212	DKINMDDP_01368	HBGGKPJO_01979	KJHJFEAN_02792	EFEGBNDN_01400	MGNKNDBC_01137	JGFNFGEN_00046	EHKLKMIO_00212	CFHCPLEP_01756	LHOANOIJ_01914	IGBNLKPJ_01334	EJMCKJGF_01330	BEAILEPA_02083	ADLPBGKJ_01137	LFDACIMN_01436	NFFDMFAA_01002	GNPFBACB_00907	BFEDJGLP_00682	OMGPPDJG_00217	FJBFPLEM_00140	LMBOJPCL_01644	KNMDJAKB_00987	PKLNMAOI_00537	GFLMGHKO_01183	MLEOKNBP_02003	OAJKGOEN_00393	KEHFNKCA_00360
group_1115		hypothetical protein	49	49	1	1	8051				284	284	284	HBPFOBFE_01160	HPEIMNOJ_01049	MHFKMGFH_00918	CLLEABPI_02131	IPAJPIFN_01508	PABIDIKF_02345	MFKHNBBC_01644	GPKFNLOA_01065	NGNKDICI_02630	MDFBNDMM_02237	DKINMDDP_01393	HBGGKPJO_02005	KJHJFEAN_02540	EFEGBNDN_02606	MGNKNDBC_01111	JGFNFGEN_00020	EHKLKMIO_00238	CFHCPLEP_01728	LHOANOIJ_01940	IGBNLKPJ_01360	EJMCKJGF_01303	BEAILEPA_02057	ADLPBGKJ_01111	LFDACIMN_02767	NFFDMFAA_02202	GNPFBACB_00984	BFEDJGLP_00656	OMGPPDJG_00191	FJBFPLEM_00167	LMBOJPCL_00173	KNMDJAKB_00961	PKLNMAOI_00511	GFLMGHKO_01157	MLEOKNBP_02029	OAJKGOEN_00367	KEHFNKCA_00385
group_1116		hypothetical protein	49	49	1	1	8218			Hypothetical protein with no hits to refseq/uniprot/clusters/cdd/tigrfams/pfam overlapping another protein with hits	269	269	269	HBPFOBFE_01263	HPEIMNOJ_01153	MHFKMGFH_01027	CLLEABPI_02243	IPAJPIFN_01860	PABIDIKF_00922	MFKHNBBC_01002	GPKFNLOA_02440	NGNKDICI_01094	MDFBNDMM_00455	DKINMDDP_02594	HBGGKPJO_01673	KJHJFEAN_01076	EFEGBNDN_00885	MGNKNDBC_00965	JGFNFGEN_00830	EHKLKMIO_01414	CFHCPLEP_02760	LHOANOIJ_00616	IGBNLKPJ_01285	EJMCKJGF_02223	BEAILEPA_01667	ADLPBGKJ_02203	LFDACIMN_00461	NFFDMFAA_01625	GNPFBACB_00274	BFEDJGLP_00084	OMGPPDJG_00087	FJBFPLEM_01638	LMBOJPCL_00276	KNMDJAKB_00921	PKLNMAOI_00408	GFLMGHKO_01056	MLEOKNBP_00705	OAJKGOEN_00264	KEHFNKCA_00978
chvE		Multiple sugar-binding periplasmic receptor ChvE	49	49	1	1	8316				398	1010	428	HBPFOBFE_01324	HPEIMNOJ_01212	MHFKMGFH_01086	CLLEABPI_01767	IPAJPIFN_01718	PABIDIKF_00023	MFKHNBBC_01067	GPKFNLOA_02091	NGNKDICI_01029	MDFBNDMM_00396	DKINMDDP_02875	HBGGKPJO_01741	KJHJFEAN_02840	EFEGBNDN_00950	MGNKNDBC_02008	JGFNFGEN_02069	EHKLKMIO_03045	CFHCPLEP_02799	LHOANOIJ_02694	IGBNLKPJ_02628	EJMCKJGF_02755	BEAILEPA_02647	ADLPBGKJ_02947	LFDACIMN_01576	NFFDMFAA_01990	GNPFBACB_01821	BFEDJGLP_01777	OMGPPDJG_02375	FJBFPLEM_02303	LMBOJPCL_01389	KNMDJAKB_00777	PKLNMAOI_00343	GFLMGHKO_02674	MLEOKNBP_02288	OAJKGOEN_01874	KEHFNKCA_02380
mcpP_1		Methyl-accepting chemotaxis protein McpP	49	49	1	1	4764				863	1613	1584	HBPFOBFE_01399	HPEIMNOJ_00492	MHFKMGFH_00492	CLLEABPI_00040	IPAJPIFN_01298	PABIDIKF_02856	MFKHNBBC_02220	GPKFNLOA_00451	NGNKDICI_01491	MDFBNDMM_01916	DKINMDDP_01451	HBGGKPJO_01041	KJHJFEAN_02410	EFEGBNDN_01176	MGNKNDBC_01416	JGFNFGEN_01199	EHKLKMIO_02555	CFHCPLEP_00498	LHOANOIJ_00775	IGBNLKPJ_00036	EJMCKJGF_00620	BEAILEPA_00034	ADLPBGKJ_01575	LFDACIMN_01093	NFFDMFAA_01477	GNPFBACB_02396	BFEDJGLP_01847	OMGPPDJG_02063	FJBFPLEM_02201	LMBOJPCL_01136	KNMDJAKB_02039	PKLNMAOI_02796	GFLMGHKO_02525	MLEOKNBP_01150	OAJKGOEN_01242	KEHFNKCA_02143
group_1125	bepA_3	Beta-barrel assembly-enhancing protease	49	49	1	1	5268				434	1463	1423	HBPFOBFE_01688	HPEIMNOJ_00133	MHFKMGFH_00130	CLLEABPI_01911	IPAJPIFN_00584	PABIDIKF_02238	MFKHNBBC_01209	GPKFNLOA_01524	NGNKDICI_02067	MDFBNDMM_02116	DKINMDDP_01337	HBGGKPJO_01570	KJHJFEAN_02719	EFEGBNDN_01917	MGNKNDBC_01929	JGFNFGEN_03103	EHKLKMIO_02646	CFHCPLEP_01603	LHOANOIJ_02325	IGBNLKPJ_02163	EJMCKJGF_02321	BEAILEPA_02112	ADLPBGKJ_01234	LFDACIMN_00368	NFFDMFAA_03020	GNPFBACB_02722	BFEDJGLP_01644	OMGPPDJG_02893	FJBFPLEM_02650	LMBOJPCL_01764	KNMDJAKB_00620	PKLNMAOI_02867	GFLMGHKO_02759	MLEOKNBP_02602	OAJKGOEN_00998	KEHFNKCA_01487
bioF		8-amino-7-oxononanoate synthase	49	49	1	1	5229				1061	1166	1163	HBPFOBFE_01722	HPEIMNOJ_00099	MHFKMGFH_00096	CLLEABPI_01877	IPAJPIFN_00550	PABIDIKF_01365	MFKHNBBC_02457	GPKFNLOA_01718	NGNKDICI_02720	MDFBNDMM_02746	DKINMDDP_01743	HBGGKPJO_01536	KJHJFEAN_01816	EFEGBNDN_02732	MGNKNDBC_00602	JGFNFGEN_00693	EHKLKMIO_02237	CFHCPLEP_02655	LHOANOIJ_02771	IGBNLKPJ_01126	EJMCKJGF_01869	BEAILEPA_01289	ADLPBGKJ_02918	LFDACIMN_01254	NFFDMFAA_02789	GNPFBACB_02241	BFEDJGLP_01321	OMGPPDJG_02278	FJBFPLEM_02126	LMBOJPCL_02168	KNMDJAKB_02180	PKLNMAOI_02246	GFLMGHKO_02002	MLEOKNBP_00602	OAJKGOEN_02039	KEHFNKCA_02072
group_1127		hypothetical protein	49	49	1	1	5172				116	116	116	HBPFOBFE_01767	HPEIMNOJ_00050	MHFKMGFH_00050	CLLEABPI_01831	IPAJPIFN_02196	PABIDIKF_01413	MFKHNBBC_01860	GPKFNLOA_01766	NGNKDICI_01782	MDFBNDMM_00887	DKINMDDP_01584	HBGGKPJO_01488	KJHJFEAN_01768	EFEGBNDN_01523	MGNKNDBC_00651	JGFNFGEN_00742	EHKLKMIO_02309	CFHCPLEP_01793	LHOANOIJ_01812	IGBNLKPJ_01174	EJMCKJGF_02095	BEAILEPA_01258	ADLPBGKJ_02396	LFDACIMN_01302	NFFDMFAA_01183	GNPFBACB_02193	BFEDJGLP_01370	OMGPPDJG_01400	FJBFPLEM_01151	LMBOJPCL_01771	KNMDJAKB_02423	PKLNMAOI_00954	GFLMGHKO_02613	MLEOKNBP_00649	OAJKGOEN_01685	KEHFNKCA_02197
kdpA		Potassium-transporting ATPase potassium-binding subunit	49	49	1	1	3193				1703	1703	1703	HBPFOBFE_01877	HPEIMNOJ_01834	MHFKMGFH_01482	CLLEABPI_01273	IPAJPIFN_02722	PABIDIKF_01273	MFKHNBBC_01173	GPKFNLOA_02237	NGNKDICI_00766	MDFBNDMM_00825	DKINMDDP_01824	HBGGKPJO_02207	KJHJFEAN_02369	EFEGBNDN_00220	MGNKNDBC_01515	JGFNFGEN_02602	EHKLKMIO_00570	CFHCPLEP_00277	LHOANOIJ_00201	IGBNLKPJ_00546	EJMCKJGF_00386	BEAILEPA_00226	ADLPBGKJ_00930	LFDACIMN_01406	NFFDMFAA_01142	GNPFBACB_00546	BFEDJGLP_00780	OMGPPDJG_00389	FJBFPLEM_00573	LMBOJPCL_00717	KNMDJAKB_00188	PKLNMAOI_00206	GFLMGHKO_01693	MLEOKNBP_00281	OAJKGOEN_00772	KEHFNKCA_00296
hmuV		Hemin import ATP-binding protein HmuV	49	49	1	1	3522				407	782	774	HBPFOBFE_01948	HPEIMNOJ_01602	MHFKMGFH_01340	CLLEABPI_01342	IPAJPIFN_00515	PABIDIKF_00264	MFKHNBBC_00633	GPKFNLOA_00295	NGNKDICI_00065	MDFBNDMM_02186	DKINMDDP_00892	HBGGKPJO_00409	KJHJFEAN_00962	EFEGBNDN_00304	MGNKNDBC_01016	JGFNFGEN_00564	EHKLKMIO_03061	CFHCPLEP_00729	LHOANOIJ_00272	IGBNLKPJ_00304	EJMCKJGF_00455	BEAILEPA_00276	ADLPBGKJ_00102	LFDACIMN_00018	NFFDMFAA_00908	GNPFBACB_00172	BFEDJGLP_01028	OMGPPDJG_00729	FJBFPLEM_01978	LMBOJPCL_00489	KNMDJAKB_00258	PKLNMAOI_00003	GFLMGHKO_00200	MLEOKNBP_00351	OAJKGOEN_00978	KEHFNKCA_00501
group_1130		hypothetical protein	49	49	1	1	3623				305	1400	1374	HBPFOBFE_02046	HPEIMNOJ_01508	MHFKMGFH_01232	CLLEABPI_01435	IPAJPIFN_02695	PABIDIKF_00170	MFKHNBBC_02581	GPKFNLOA_00203	NGNKDICI_00157	MDFBNDMM_00530	DKINMDDP_00965	HBGGKPJO_00501	KJHJFEAN_00870	EFEGBNDN_00396	MGNKNDBC_02665	JGFNFGEN_00658	EHKLKMIO_02411	CFHCPLEP_02547	LHOANOIJ_00366	IGBNLKPJ_00787	EJMCKJGF_02486	BEAILEPA_00369	ADLPBGKJ_00010	LFDACIMN_00112	NFFDMFAA_00814	GNPFBACB_00080	BFEDJGLP_02014	OMGPPDJG_00840	FJBFPLEM_00436	LMBOJPCL_00581	KNMDJAKB_00478	PKLNMAOI_00095	GFLMGHKO_00653	MLEOKNBP_00443	OAJKGOEN_00886	KEHFNKCA_00745
group_1133		hypothetical protein	49	49	1	1	3780				188	227	188	HBPFOBFE_02097	HPEIMNOJ_01355	MHFKMGFH_01183	CLLEABPI_00434	IPAJPIFN_02620	PABIDIKF_00117	MFKHNBBC_02290	GPKFNLOA_01891	NGNKDICI_02095	MDFBNDMM_02415	DKINMDDP_01645	HBGGKPJO_00553	KJHJFEAN_01624	EFEGBNDN_01714	MGNKNDBC_02615	JGFNFGEN_02135	EHKLKMIO_01203	CFHCPLEP_01519	LHOANOIJ_01264	IGBNLKPJ_00984	EJMCKJGF_00817	BEAILEPA_02142	ADLPBGKJ_01470	LFDACIMN_00845	NFFDMFAA_00764	GNPFBACB_00036	BFEDJGLP_01273	OMGPPDJG_02380	FJBFPLEM_00389	LMBOJPCL_00625	KNMDJAKB_02867	PKLNMAOI_00139	GFLMGHKO_00601	MLEOKNBP_00487	OAJKGOEN_00842	KEHFNKCA_00797
group_1134		hypothetical protein	49	49	1	1	6255				602	680	608	HBPFOBFE_02169	HPEIMNOJ_02642	MHFKMGFH_02627	CLLEABPI_01046	IPAJPIFN_00236	PABIDIKF_01744	MFKHNBBC_02078	GPKFNLOA_01981	NGNKDICI_02215	MDFBNDMM_01620	DKINMDDP_02871	HBGGKPJO_01916	KJHJFEAN_02027	EFEGBNDN_02285	MGNKNDBC_00467	JGFNFGEN_01560	EHKLKMIO_00015	CFHCPLEP_01928	LHOANOIJ_02238	IGBNLKPJ_02526	EJMCKJGF_01221	BEAILEPA_02744	ADLPBGKJ_01786	LFDACIMN_02270	NFFDMFAA_01329	GNPFBACB_02846	BFEDJGLP_01521	OMGPPDJG_01900	FJBFPLEM_01347	LMBOJPCL_02199	KNMDJAKB_02014	PKLNMAOI_02279	GFLMGHKO_01379	MLEOKNBP_02509	OAJKGOEN_02172	KEHFNKCA_01701
dtpT		Di-/tripeptide transporter	49	49	1	1	5760				482	1388	1336	HBPFOBFE_02221	HPEIMNOJ_02832	MHFKMGFH_02657	CLLEABPI_01094	IPAJPIFN_00284	PABIDIKF_01718	MFKHNBBC_02115	GPKFNLOA_02459	NGNKDICI_02210	MDFBNDMM_01638	DKINMDDP_02004	HBGGKPJO_01879	KJHJFEAN_00615	EFEGBNDN_02048	MGNKNDBC_00575	JGFNFGEN_01634	EHKLKMIO_00124	CFHCPLEP_01964	LHOANOIJ_02266	IGBNLKPJ_01560	EJMCKJGF_01240	BEAILEPA_01810	ADLPBGKJ_01824	LFDACIMN_02298	NFFDMFAA_01302	GNPFBACB_02085	BFEDJGLP_01494	OMGPPDJG_01928	FJBFPLEM_00934	LMBOJPCL_02227	KNMDJAKB_02782	PKLNMAOI_02307	GFLMGHKO_01426	MLEOKNBP_02481	OAJKGOEN_02200	KEHFNKCA_01749
sucB		Dihydrolipoyllysine-residue succinyltransferase component of 2-oxoglutarate dehydrogenase complex	49	49	1	1	8752				677	1274	1182	HBPFOBFE_02273	HPEIMNOJ_02339	MHFKMGFH_02270	CLLEABPI_00587	IPAJPIFN_00340	PABIDIKF_01018	MFKHNBBC_00778	GPKFNLOA_01197	NGNKDICI_00979	MDFBNDMM_01513	DKINMDDP_01057	HBGGKPJO_00636	KJHJFEAN_00459	EFEGBNDN_02656	MGNKNDBC_02842	JGFNFGEN_00985	EHKLKMIO_01038	CFHCPLEP_01209	LHOANOIJ_01534	IGBNLKPJ_01618	EJMCKJGF_01014	BEAILEPA_01879	ADLPBGKJ_01338	LFDACIMN_00140	NFFDMFAA_02402	GNPFBACB_02736	BFEDJGLP_00564	OMGPPDJG_01062	FJBFPLEM_02420	LMBOJPCL_00787	KNMDJAKB_00437	PKLNMAOI_01581	GFLMGHKO_02325	MLEOKNBP_00155	OAJKGOEN_02541	KEHFNKCA_00193
group_1138		hypothetical protein	49	49	1	1	8728				548	653	633	HBPFOBFE_02297	HPEIMNOJ_02315	MHFKMGFH_02247	CLLEABPI_00611	IPAJPIFN_00364	PABIDIKF_00994	MFKHNBBC_00754	GPKFNLOA_01173	NGNKDICI_00955	MDFBNDMM_01489	DKINMDDP_01081	HBGGKPJO_00660	KJHJFEAN_00483	EFEGBNDN_02680	MGNKNDBC_01747	JGFNFGEN_01009	EHKLKMIO_01014	CFHCPLEP_01233	LHOANOIJ_01510	IGBNLKPJ_01642	EJMCKJGF_01038	BEAILEPA_01030	ADLPBGKJ_01362	LFDACIMN_00164	NFFDMFAA_01281	GNPFBACB_01765	BFEDJGLP_00588	OMGPPDJG_01086	FJBFPLEM_02396	LMBOJPCL_00811	KNMDJAKB_00413	PKLNMAOI_01605	GFLMGHKO_01495	MLEOKNBP_00179	OAJKGOEN_01346	KEHFNKCA_00169
group_1139		Putative low molecular weight protein-tyrosine-phosphatase	49	49	1	1	8708				491	611	505	HBPFOBFE_02315	HPEIMNOJ_02298	MHFKMGFH_02229	CLLEABPI_00628	IPAJPIFN_00382	PABIDIKF_00977	MFKHNBBC_00736	GPKFNLOA_01155	NGNKDICI_00937	MDFBNDMM_01472	DKINMDDP_01099	HBGGKPJO_00678	KJHJFEAN_00501	EFEGBNDN_01778	MGNKNDBC_01764	JGFNFGEN_01026	EHKLKMIO_00997	CFHCPLEP_01250	LHOANOIJ_01493	IGBNLKPJ_00809	EJMCKJGF_01056	BEAILEPA_01013	ADLPBGKJ_01380	LFDACIMN_00181	NFFDMFAA_01264	GNPFBACB_01782	BFEDJGLP_00605	OMGPPDJG_01104	FJBFPLEM_00728	LMBOJPCL_00829	KNMDJAKB_00395	PKLNMAOI_01623	GFLMGHKO_01478	MLEOKNBP_00197	OAJKGOEN_01328	KEHFNKCA_00152
IMPDH		Inosine-5'-monophosphate dehydrogenase	49	49	1	1	801				1661	2519	2376	HBPFOBFE_02376	HPEIMNOJ_02474	MHFKMGFH_02404	CLLEABPI_01618	IPAJPIFN_02518	PABIDIKF_02774	MFKHNBBC_01556	GPKFNLOA_00498	NGNKDICI_01607	MDFBNDMM_00614	DKINMDDP_02810	HBGGKPJO_02113	KJHJFEAN_01184	EFEGBNDN_02267	MGNKNDBC_02934	JGFNFGEN_02803	EHKLKMIO_02801	CFHCPLEP_02160	LHOANOIJ_02513	IGBNLKPJ_02329	EJMCKJGF_02795	BEAILEPA_02778	ADLPBGKJ_02001	LFDACIMN_02412	NFFDMFAA_02695	GNPFBACB_00876	BFEDJGLP_02856	OMGPPDJG_02825	FJBFPLEM_01214	LMBOJPCL_02731	KNMDJAKB_02783	PKLNMAOI_02613	GFLMGHKO_02311	MLEOKNBP_02444	OAJKGOEN_02473	KEHFNKCA_01314
dmsC		Anaerobic dimethyl sulfoxide reductase chain C	49	49	1	1	132				845	845	845	HBPFOBFE_02567	HPEIMNOJ_02410	MHFKMGFH_02342	CLLEABPI_00993	IPAJPIFN_02605	PABIDIKF_02146	MFKHNBBC_02019	GPKFNLOA_02935	NGNKDICI_02417	MDFBNDMM_01825	DKINMDDP_02852	HBGGKPJO_02307	KJHJFEAN_02116	EFEGBNDN_02551	MGNKNDBC_01694	JGFNFGEN_01665	EHKLKMIO_01513	CFHCPLEP_02099	LHOANOIJ_01341	IGBNLKPJ_01839	EJMCKJGF_01419	BEAILEPA_00722	ADLPBGKJ_02406	LFDACIMN_01990	NFFDMFAA_02722	GNPFBACB_02449	BFEDJGLP_01441	OMGPPDJG_01466	FJBFPLEM_00694	LMBOJPCL_01931	KNMDJAKB_02193	PKLNMAOI_01715	GFLMGHKO_01576	MLEOKNBP_02244	OAJKGOEN_02607	KEHFNKCA_01858
group_1144		hypothetical protein	49	49	1	1	8446				494	509	504	HBPFOBFE_02582	HPEIMNOJ_02381	MHFKMGFH_02310	CLLEABPI_00978	IPAJPIFN_02580	PABIDIKF_02582	MFKHNBBC_01673	GPKFNLOA_02622	NGNKDICI_02594	MDFBNDMM_02381	DKINMDDP_02372	HBGGKPJO_02157	KJHJFEAN_02476	EFEGBNDN_02471	MGNKNDBC_02566	JGFNFGEN_02581	EHKLKMIO_01241	CFHCPLEP_02114	LHOANOIJ_01358	IGBNLKPJ_01972	EJMCKJGF_01404	BEAILEPA_00707	ADLPBGKJ_02726	LFDACIMN_02436	NFFDMFAA_02532	GNPFBACB_02693	BFEDJGLP_02444	OMGPPDJG_01481	FJBFPLEM_02822	LMBOJPCL_02950	KNMDJAKB_02630	PKLNMAOI_02579	GFLMGHKO_01898	MLEOKNBP_02534	OAJKGOEN_02370	KEHFNKCA_02712
group_1146		hypothetical protein	49	49	1	1	1487				449	449	449	HBPFOBFE_02639	HPEIMNOJ_02903	MHFKMGFH_02729	CLLEABPI_02576	IPAJPIFN_02308	PABIDIKF_01894	MFKHNBBC_01518	GPKFNLOA_02506	NGNKDICI_01959	MDFBNDMM_02021	DKINMDDP_02033	HBGGKPJO_02694	KJHJFEAN_02222	EFEGBNDN_01647	MGNKNDBC_01298	JGFNFGEN_01111	EHKLKMIO_02684	CFHCPLEP_02516	LHOANOIJ_01730	IGBNLKPJ_01731	EJMCKJGF_01928	BEAILEPA_02322	ADLPBGKJ_02569	LFDACIMN_02221	NFFDMFAA_00935	GNPFBACB_01654	BFEDJGLP_02355	OMGPPDJG_02499	FJBFPLEM_02311	LMBOJPCL_02515	KNMDJAKB_00723	PKLNMAOI_02012	GFLMGHKO_01541	MLEOKNBP_02059	OAJKGOEN_01380	KEHFNKCA_01917
ligA		DNA ligase	49	49	1	1	1482				1592	2078	2020	HBPFOBFE_02644	HPEIMNOJ_02898	MHFKMGFH_02724	CLLEABPI_02571	IPAJPIFN_02921	PABIDIKF_01899	MFKHNBBC_01523	GPKFNLOA_02501	NGNKDICI_01954	MDFBNDMM_02623	DKINMDDP_02746	HBGGKPJO_02759	KJHJFEAN_02938	EFEGBNDN_01652	MGNKNDBC_01293	JGFNFGEN_01116	EHKLKMIO_02837	CFHCPLEP_02977	LHOANOIJ_01725	IGBNLKPJ_02745	EJMCKJGF_01923	BEAILEPA_02800	ADLPBGKJ_03095	LFDACIMN_02832	NFFDMFAA_00930	GNPFBACB_01649	BFEDJGLP_02360	OMGPPDJG_02683	FJBFPLEM_02986	LMBOJPCL_02510	KNMDJAKB_00718	PKLNMAOI_02007	GFLMGHKO_01536	MLEOKNBP_02054	OAJKGOEN_01375	KEHFNKCA_01912
vsr		Very short patch repair protein	49	49	1	1	4254				467	482	467	HBPFOBFE_02808	HPEIMNOJ_03318	MHFKMGFH_03078	CLLEABPI_01647	IPAJPIFN_02328	PABIDIKF_02397	MFKHNBBC_02655	GPKFNLOA_02766	NGNKDICI_02813	MDFBNDMM_02574	DKINMDDP_02074	HBGGKPJO_02860	KJHJFEAN_02732	EFEGBNDN_02801	MGNKNDBC_02449	JGFNFGEN_02695	EHKLKMIO_00631	CFHCPLEP_02577	LHOANOIJ_02613	IGBNLKPJ_02483	EJMCKJGF_02599	BEAILEPA_02502	ADLPBGKJ_02760	LFDACIMN_02508	NFFDMFAA_02741	GNPFBACB_02819	BFEDJGLP_02200	OMGPPDJG_02589	FJBFPLEM_02962	LMBOJPCL_02647	KNMDJAKB_02281	PKLNMAOI_02882	GFLMGHKO_02867	MLEOKNBP_02727	OAJKGOEN_02667	KEHFNKCA_02718
group_1167		hypothetical protein	49	49	1	1	6739				1034	1229	1211	HBPFOBFE_02847	HPEIMNOJ_00801	MHFKMGFH_00809	CLLEABPI_01507	IPAJPIFN_02914	PABIDIKF_02683	MFKHNBBC_02706	GPKFNLOA_02859	NGNKDICI_02929	MDFBNDMM_02727	DKINMDDP_02759	HBGGKPJO_02373	KJHJFEAN_03006	EFEGBNDN_02982	MGNKNDBC_02892	JGFNFGEN_03024	EHKLKMIO_01986	CFHCPLEP_02870	LHOANOIJ_02840	IGBNLKPJ_02641	EJMCKJGF_02695	BEAILEPA_02667	ADLPBGKJ_03004	LFDACIMN_02836	NFFDMFAA_02863	GNPFBACB_02887	BFEDJGLP_03024	OMGPPDJG_02798	FJBFPLEM_02865	LMBOJPCL_01940	KNMDJAKB_02300	PKLNMAOI_02183	GFLMGHKO_02949	MLEOKNBP_02678	OAJKGOEN_02522	KEHFNKCA_02811
arnB		UDP-4-amino-4-deoxy-L-arabinose--oxoglutarate aminotransferase	49	49	1	1	6737				626	1208	1196	HBPFOBFE_02848	HPEIMNOJ_00802	MHFKMGFH_00810	CLLEABPI_01508	IPAJPIFN_02846	PABIDIKF_02684	MFKHNBBC_02707	GPKFNLOA_02858	NGNKDICI_02930	MDFBNDMM_02728	DKINMDDP_02758	HBGGKPJO_02374	KJHJFEAN_03005	EFEGBNDN_02983	MGNKNDBC_02893	JGFNFGEN_03023	EHKLKMIO_01985	CFHCPLEP_02869	LHOANOIJ_02841	IGBNLKPJ_02640	EJMCKJGF_02694	BEAILEPA_02666	ADLPBGKJ_03003	LFDACIMN_02837	NFFDMFAA_02864	GNPFBACB_02888	BFEDJGLP_02936	OMGPPDJG_02797	FJBFPLEM_02866	LMBOJPCL_01941	KNMDJAKB_02301	PKLNMAOI_02184	GFLMGHKO_02948	MLEOKNBP_02679	OAJKGOEN_02521	KEHFNKCA_02810
group_1170		hypothetical protein	49	49	1	1	6731				257	257	257	HBPFOBFE_02853	HPEIMNOJ_00807	MHFKMGFH_00815	CLLEABPI_01513	IPAJPIFN_02851	PABIDIKF_02689	MFKHNBBC_02712	GPKFNLOA_02853	NGNKDICI_02935	MDFBNDMM_02733	DKINMDDP_02753	HBGGKPJO_02379	KJHJFEAN_03000	EFEGBNDN_02988	MGNKNDBC_02898	JGFNFGEN_03018	EHKLKMIO_01980	CFHCPLEP_02864	LHOANOIJ_02846	IGBNLKPJ_02635	EJMCKJGF_02689	BEAILEPA_02661	ADLPBGKJ_02998	LFDACIMN_02842	NFFDMFAA_02869	GNPFBACB_02893	BFEDJGLP_02941	OMGPPDJG_02792	FJBFPLEM_02871	LMBOJPCL_01946	KNMDJAKB_02306	PKLNMAOI_02189	GFLMGHKO_02943	MLEOKNBP_02684	OAJKGOEN_02516	KEHFNKCA_02805
mutL		DNA mismatch repair protein MutL	49	49	1	1	8134				614	1991	1925	HBPFOBFE_01217	HPEIMNOJ_01106	MHFKMGFH_00975	CLLEABPI_02196	IPAJPIFN_02108	PABIDIKF_00876	MFKHNBBC_01996	GPKFNLOA_02738	NGNKDICI_02851	MDFBNDMM_01016	DKINMDDP_01959	HBGGKPJO_02350	KJHJFEAN_01705	EFEGBNDN_02527	MGNKNDBC_01806	JGFNFGEN_00877	EHKLKMIO_01875	CFHCPLEP_02315	LHOANOIJ_00569	IGBNLKPJ_00957	EJMCKJGF_02012	BEAILEPA_01526	ADLPBGKJ_01849	LFDACIMN_00508	NFFDMFAA_01579	GNPFBACB_00321	BFEDJGLP_00038	OMGPPDJG_00135	FJBFPLEM_01575	LMBOJPCL_00229	KNMDJAKB_00873	PKLNMAOI_00455	GFLMGHKO_01101	MLEOKNBP_00752	OAJKGOEN_00311	KEHFNKCA_01023
galE		UDP-glucose 4-epimerase	49	49	1	1	846				1013	1031	1013	HBPFOBFE_02452	HPEIMNOJ_02622	MHFKMGFH_02610	CLLEABPI_02537	IPAJPIFN_02008	PABIDIKF_02676	MFKHNBBC_02622	GPKFNLOA_02601	NGNKDICI_02546	MDFBNDMM_02505	DKINMDDP_02263	HBGGKPJO_02465	KJHJFEAN_02806	EFEGBNDN_02513	MGNKNDBC_03038	JGFNFGEN_02416	EHKLKMIO_03079	CFHCPLEP_01055	LHOANOIJ_02657	IGBNLKPJ_01845	EJMCKJGF_02566	BEAILEPA_01937	ADLPBGKJ_02534	LFDACIMN_02257	NFFDMFAA_02965	GNPFBACB_02259	BFEDJGLP_02255	OMGPPDJG_02299	FJBFPLEM_02604	LMBOJPCL_02347	KNMDJAKB_02641	PKLNMAOI_02849	GFLMGHKO_01648	MLEOKNBP_02392	OAJKGOEN_02127	KEHFNKCA_01621
group_1258		hypothetical protein	49	49	1	1	1596				416	416	416	HBPFOBFE_00046	HPEIMNOJ_02986	MHFKMGFH_02806	CLLEABPI_02655	IPAJPIFN_02541	PABIDIKF_02169	MFKHNBBC_00515	GPKFNLOA_01684	NGNKDICI_01888	MDFBNDMM_02473	DKINMDDP_01577	HBGGKPJO_00819	KJHJFEAN_00815	EFEGBNDN_01568	MGNKNDBC_01557	JGFNFGEN_01736	EHKLKMIO_01318	CFHCPLEP_02937	LHOANOIJ_01007	IGBNLKPJ_02014	EJMCKJGF_01639	BEAILEPA_01731	ADLPBGKJ_02299	LFDACIMN_01653	NFFDMFAA_00610	GNPFBACB_01141	BFEDJGLP_01931	OMGPPDJG_01297	FJBFPLEM_02276	LMBOJPCL_02043	KNMDJAKB_01700	PKLNMAOI_02134	GFLMGHKO_01251	MLEOKNBP_01896	OAJKGOEN_02218	KEHFNKCA_01965
murF		UDP-N-acetylmuramoyl-tripeptide--D-alanyl-D-alanine ligase	49	49	1	1	1754				671	1358	1343	HBPFOBFE_00137	HPEIMNOJ_03083	MHFKMGFH_02899	CLLEABPI_02501	IPAJPIFN_01652	PABIDIKF_02607	MFKHNBBC_00419	GPKFNLOA_02362	NGNKDICI_02376	MDFBNDMM_01596	DKINMDDP_02326	HBGGKPJO_00727	KJHJFEAN_00273	EFEGBNDN_01267	MGNKNDBC_02996	JGFNFGEN_02242	EHKLKMIO_01972	CFHCPLEP_01352	LHOANOIJ_00435	IGBNLKPJ_00909	EJMCKJGF_01549	BEAILEPA_01197	ADLPBGKJ_00599	LFDACIMN_02708	NFFDMFAA_02077	GNPFBACB_01235	BFEDJGLP_02928	OMGPPDJG_01140	FJBFPLEM_02941	LMBOJPCL_02733	KNMDJAKB_02619	PKLNMAOI_02532	GFLMGHKO_02456	MLEOKNBP_02641	OAJKGOEN_02741	KEHFNKCA_02557
group_1264		hypothetical protein	49	49	1	1	1348				509	509	509	HBPFOBFE_00257	HPEIMNOJ_03248	MHFKMGFH_03019	CLLEABPI_02384	IPAJPIFN_02050	PABIDIKF_00632	MFKHNBBC_02369	GPKFNLOA_00803	NGNKDICI_01399	MDFBNDMM_01239	DKINMDDP_02140	HBGGKPJO_02026	KJHJFEAN_00154	EFEGBNDN_00553	MGNKNDBC_02579	JGFNFGEN_02353	EHKLKMIO_02167	CFHCPLEP_01668	LHOANOIJ_01980	IGBNLKPJ_02227	EJMCKJGF_01729	BEAILEPA_01636	ADLPBGKJ_00717	LFDACIMN_01805	NFFDMFAA_01385	GNPFBACB_01046	BFEDJGLP_01673	OMGPPDJG_02119	FJBFPLEM_01754	LMBOJPCL_01533	KNMDJAKB_02973	PKLNMAOI_01762	GFLMGHKO_01846	MLEOKNBP_01061	OAJKGOEN_01936	KEHFNKCA_02279
drgA		Protein DrgA	49	49	1	1	1323				395	632	602	HBPFOBFE_00283	HPEIMNOJ_03273	MHFKMGFH_03044	CLLEABPI_02359	IPAJPIFN_02025	PABIDIKF_02556	MFKHNBBC_02434	GPKFNLOA_00828	NGNKDICI_01374	MDFBNDMM_02708	DKINMDDP_02115	HBGGKPJO_02637	KJHJFEAN_02667	EFEGBNDN_00528	MGNKNDBC_02604	JGFNFGEN_02328	EHKLKMIO_01491	CFHCPLEP_01693	LHOANOIJ_02005	IGBNLKPJ_02378	EJMCKJGF_01754	BEAILEPA_02260	ADLPBGKJ_00743	LFDACIMN_01830	NFFDMFAA_01360	GNPFBACB_01021	BFEDJGLP_01698	OMGPPDJG_02144	FJBFPLEM_03075	LMBOJPCL_01558	KNMDJAKB_02490	PKLNMAOI_01737	GFLMGHKO_01821	MLEOKNBP_01086	OAJKGOEN_01911	KEHFNKCA_02304
ygfA		5-formyltetrahydrofolate cyclo-ligase	49	49	1	1	1315				581	587	582	HBPFOBFE_00290	HPEIMNOJ_03280	MHFKMGFH_03050	CLLEABPI_02352	IPAJPIFN_02018	PABIDIKF_02563	MFKHNBBC_02441	GPKFNLOA_00835	NGNKDICI_01367	MDFBNDMM_02766	DKINMDDP_02108	HBGGKPJO_02644	KJHJFEAN_02674	EFEGBNDN_00521	MGNKNDBC_03023	JGFNFGEN_02321	EHKLKMIO_01484	CFHCPLEP_01700	LHOANOIJ_02012	IGBNLKPJ_02371	EJMCKJGF_01761	BEAILEPA_02253	ADLPBGKJ_00750	LFDACIMN_01837	NFFDMFAA_01353	GNPFBACB_01014	BFEDJGLP_01705	OMGPPDJG_02151	FJBFPLEM_02889	LMBOJPCL_01565	KNMDJAKB_02483	PKLNMAOI_01730	GFLMGHKO_02848	MLEOKNBP_01093	OAJKGOEN_01904	KEHFNKCA_02311
nrdG		Anaerobic ribonucleoside-triphosphate reductase-activating protein	49	49	1	1	6608				479	479	479	HBPFOBFE_00357	HPEIMNOJ_02190	MHFKMGFH_02120	CLLEABPI_03134	IPAJPIFN_02256	PABIDIKF_01588	MFKHNBBC_01875	GPKFNLOA_00897	NGNKDICI_01703	MDFBNDMM_00050	DKINMDDP_00683	HBGGKPJO_01358	KJHJFEAN_00092	EFEGBNDN_01078	MGNKNDBC_00052	JGFNFGEN_01845	EHKLKMIO_01568	CFHCPLEP_00895	LHOANOIJ_01420	IGBNLKPJ_01245	EJMCKJGF_01126	BEAILEPA_00677	ADLPBGKJ_00503	LFDACIMN_01519	NFFDMFAA_00411	GNPFBACB_02347	BFEDJGLP_00511	OMGPPDJG_01596	FJBFPLEM_02012	LMBOJPCL_00989	KNMDJAKB_01583	PKLNMAOI_02521	GFLMGHKO_00750	MLEOKNBP_01261	OAJKGOEN_01993	KEHFNKCA_00235
group_1271		hypothetical protein	49	49	1	1	6569				740	761	740	HBPFOBFE_00393	HPEIMNOJ_02154	MHFKMGFH_02084	CLLEABPI_03098	IPAJPIFN_00991	PABIDIKF_01624	MFKHNBBC_01911	GPKFNLOA_01871	NGNKDICI_01667	MDFBNDMM_00086	DKINMDDP_00719	HBGGKPJO_01394	KJHJFEAN_00056	EFEGBNDN_01042	MGNKNDBC_00088	JGFNFGEN_00913	EHKLKMIO_00750	CFHCPLEP_00859	LHOANOIJ_01456	IGBNLKPJ_01384	EJMCKJGF_01162	BEAILEPA_00641	ADLPBGKJ_00467	LFDACIMN_01709	NFFDMFAA_00375	GNPFBACB_02041	BFEDJGLP_00475	OMGPPDJG_01560	FJBFPLEM_00325	LMBOJPCL_01025	KNMDJAKB_01401	PKLNMAOI_01385	GFLMGHKO_00786	MLEOKNBP_01225	OAJKGOEN_02700	KEHFNKCA_00271
pspE		Thiosulfate sulfurtransferase PspE	49	49	1	1	6565				335	335	335	HBPFOBFE_00397	HPEIMNOJ_02150	MHFKMGFH_02080	CLLEABPI_03094	IPAJPIFN_00995	PABIDIKF_01628	MFKHNBBC_01915	GPKFNLOA_01867	NGNKDICI_01663	MDFBNDMM_00090	DKINMDDP_00723	HBGGKPJO_01398	KJHJFEAN_00052	EFEGBNDN_01038	MGNKNDBC_00092	JGFNFGEN_00917	EHKLKMIO_00746	CFHCPLEP_00855	LHOANOIJ_01460	IGBNLKPJ_01388	EJMCKJGF_01166	BEAILEPA_00637	ADLPBGKJ_00463	LFDACIMN_01713	NFFDMFAA_00371	GNPFBACB_02037	BFEDJGLP_00471	OMGPPDJG_01556	FJBFPLEM_00321	LMBOJPCL_01029	KNMDJAKB_01405	PKLNMAOI_01381	GFLMGHKO_00790	MLEOKNBP_01221	OAJKGOEN_02696	KEHFNKCA_00275
spuC		Putrescine--pyruvate aminotransferase	49	49	1	1	6558				1388	2747	1415	HBPFOBFE_00403	HPEIMNOJ_02144	MHFKMGFH_02075	CLLEABPI_03088	IPAJPIFN_01001	PABIDIKF_00284	MFKHNBBC_01434	GPKFNLOA_01861	NGNKDICI_01657	MDFBNDMM_00096	DKINMDDP_00729	HBGGKPJO_01404	KJHJFEAN_00046	EFEGBNDN_01032	MGNKNDBC_00098	JGFNFGEN_00923	EHKLKMIO_00740	CFHCPLEP_00849	LHOANOIJ_02079	IGBNLKPJ_01394	EJMCKJGF_01172	BEAILEPA_00631	ADLPBGKJ_00457	LFDACIMN_01719	NFFDMFAA_00365	GNPFBACB_02031	BFEDJGLP_00465	OMGPPDJG_02759	FJBFPLEM_00315	LMBOJPCL_02109	KNMDJAKB_01411	PKLNMAOI_01375	GFLMGHKO_00796	MLEOKNBP_01215	OAJKGOEN_02326	KEHFNKCA_02028
group_1275		hypothetical protein	49	49	1	1	6555				560	758	753	HBPFOBFE_00406	HPEIMNOJ_02141	MHFKMGFH_02072	CLLEABPI_03085	IPAJPIFN_01004	PABIDIKF_00287	MFKHNBBC_01437	GPKFNLOA_01858	NGNKDICI_01654	MDFBNDMM_00099	DKINMDDP_00732	HBGGKPJO_01407	KJHJFEAN_00043	EFEGBNDN_01029	MGNKNDBC_00101	JGFNFGEN_00926	EHKLKMIO_00737	CFHCPLEP_00846	LHOANOIJ_02082	IGBNLKPJ_01397	EJMCKJGF_01175	BEAILEPA_00628	ADLPBGKJ_00454	LFDACIMN_01722	NFFDMFAA_00362	GNPFBACB_02028	BFEDJGLP_00462	OMGPPDJG_02762	FJBFPLEM_00312	LMBOJPCL_02106	KNMDJAKB_01414	PKLNMAOI_01372	GFLMGHKO_00799	MLEOKNBP_01212	OAJKGOEN_02329	KEHFNKCA_02025
group_1276		hypothetical protein	49	49	1	1	6543				710	710	710	HBPFOBFE_00418	HPEIMNOJ_02129	MHFKMGFH_02060	CLLEABPI_03074	IPAJPIFN_01016	PABIDIKF_00299	MFKHNBBC_01449	GPKFNLOA_01846	NGNKDICI_01642	MDFBNDMM_00111	DKINMDDP_00744	HBGGKPJO_01419	KJHJFEAN_00031	EFEGBNDN_01017	MGNKNDBC_00113	JGFNFGEN_00938	EHKLKMIO_00725	CFHCPLEP_00834	LHOANOIJ_02094	IGBNLKPJ_01409	EJMCKJGF_01187	BEAILEPA_00616	ADLPBGKJ_00442	LFDACIMN_01734	NFFDMFAA_00350	GNPFBACB_02016	BFEDJGLP_00450	OMGPPDJG_00503	FJBFPLEM_00300	LMBOJPCL_02094	KNMDJAKB_02356	PKLNMAOI_02437	GFLMGHKO_00811	MLEOKNBP_01200	OAJKGOEN_02341	KEHFNKCA_02013
yccX		Acylphosphatase	49	49	1	1	6537				284	284	284	HBPFOBFE_00424	HPEIMNOJ_02123	MHFKMGFH_02054	CLLEABPI_03068	IPAJPIFN_01022	PABIDIKF_00305	MFKHNBBC_01455	GPKFNLOA_01840	NGNKDICI_01636	MDFBNDMM_00117	DKINMDDP_02461	HBGGKPJO_01425	KJHJFEAN_00025	EFEGBNDN_01011	MGNKNDBC_00119	JGFNFGEN_00944	EHKLKMIO_00719	CFHCPLEP_02742	LHOANOIJ_02100	IGBNLKPJ_01415	EJMCKJGF_01193	BEAILEPA_00610	ADLPBGKJ_00436	LFDACIMN_01740	NFFDMFAA_00344	GNPFBACB_02010	BFEDJGLP_00444	OMGPPDJG_00509	FJBFPLEM_00294	LMBOJPCL_02088	KNMDJAKB_02350	PKLNMAOI_02431	GFLMGHKO_02716	MLEOKNBP_01194	OAJKGOEN_02347	KEHFNKCA_02588
group_1278		hypothetical protein	49	49	1	1	6488				344	536	532	HBPFOBFE_00443	HPEIMNOJ_02091	MHFKMGFH_02034	CLLEABPI_02739	IPAJPIFN_02870	PABIDIKF_00336	MFKHNBBC_01476	GPKFNLOA_00931	NGNKDICI_00311	MDFBNDMM_02264	DKINMDDP_02513	HBGGKPJO_02785	KJHJFEAN_02690	EFEGBNDN_02628	MGNKNDBC_02161	JGFNFGEN_02284	EHKLKMIO_00687	CFHCPLEP_00695	LHOANOIJ_00856	IGBNLKPJ_02612	EJMCKJGF_00004	BEAILEPA_02526	ADLPBGKJ_01627	LFDACIMN_01772	NFFDMFAA_00312	GNPFBACB_01990	BFEDJGLP_00412	OMGPPDJG_00541	FJBFPLEM_00274	LMBOJPCL_00958	KNMDJAKB_02082	PKLNMAOI_01567	GFLMGHKO_00136	MLEOKNBP_00137	OAJKGOEN_00215	KEHFNKCA_00005
rluA		Dual-specificity RNA pseudouridine synthase RluA	49	49	1	1	6474				668	668	668	HBPFOBFE_00451	HPEIMNOJ_02083	MHFKMGFH_02026	CLLEABPI_02747	IPAJPIFN_00784	PABIDIKF_00343	MFKHNBBC_01484	GPKFNLOA_00939	NGNKDICI_00303	MDFBNDMM_02272	DKINMDDP_02521	HBGGKPJO_02793	KJHJFEAN_02698	EFEGBNDN_02636	MGNKNDBC_02153	JGFNFGEN_02292	EHKLKMIO_01384	CFHCPLEP_00687	LHOANOIJ_00864	IGBNLKPJ_02820	EJMCKJGF_00012	BEAILEPA_02519	ADLPBGKJ_01635	LFDACIMN_01780	NFFDMFAA_00304	GNPFBACB_01983	BFEDJGLP_00404	OMGPPDJG_00549	FJBFPLEM_00267	LMBOJPCL_00950	KNMDJAKB_02090	PKLNMAOI_01559	GFLMGHKO_00128	MLEOKNBP_00129	OAJKGOEN_00207	KEHFNKCA_00013
uup		ABC transporter ATP-binding protein uup	49	49	1	1	6439				656	1922	1882	HBPFOBFE_00483	HPEIMNOJ_02051	MHFKMGFH_01993	CLLEABPI_02779	IPAJPIFN_00752	PABIDIKF_00375	MFKHNBBC_02531	GPKFNLOA_00971	NGNKDICI_00271	MDFBNDMM_00952	DKINMDDP_00776	HBGGKPJO_00259	KJHJFEAN_00419	EFEGBNDN_00831	MGNKNDBC_00712	JGFNFGEN_00534	EHKLKMIO_01352	CFHCPLEP_00655	LHOANOIJ_00896	IGBNLKPJ_00255	EJMCKJGF_00044	BEAILEPA_01935	ADLPBGKJ_01667	LFDACIMN_01196	NFFDMFAA_00272	GNPFBACB_01588	BFEDJGLP_00274	OMGPPDJG_00581	FJBFPLEM_00234	LMBOJPCL_00918	KNMDJAKB_02122	PKLNMAOI_01527	GFLMGHKO_00096	MLEOKNBP_00097	OAJKGOEN_00175	KEHFNKCA_00045
group_1283		hypothetical protein	49	49	1	1	6420				1391	1553	1394	HBPFOBFE_00502	HPEIMNOJ_02032	MHFKMGFH_01974	CLLEABPI_02798	IPAJPIFN_00733	PABIDIKF_00394	MFKHNBBC_02550	GPKFNLOA_00990	NGNKDICI_00252	MDFBNDMM_00971	DKINMDDP_00795	HBGGKPJO_00278	KJHJFEAN_00400	EFEGBNDN_00812	MGNKNDBC_00731	JGFNFGEN_00515	EHKLKMIO_01119	CFHCPLEP_00636	LHOANOIJ_00915	IGBNLKPJ_00236	EJMCKJGF_00063	BEAILEPA_01049	ADLPBGKJ_01686	LFDACIMN_01215	NFFDMFAA_00253	GNPFBACB_01607	BFEDJGLP_00293	OMGPPDJG_00600	FJBFPLEM_00215	LMBOJPCL_00899	KNMDJAKB_02141	PKLNMAOI_01508	GFLMGHKO_00077	MLEOKNBP_00078	OAJKGOEN_00156	KEHFNKCA_00064
pyrH		Uridylate kinase	49	49	1	1	6396				443	716	683	HBPFOBFE_00525	HPEIMNOJ_02009	MHFKMGFH_01951	CLLEABPI_02821	IPAJPIFN_00001	PABIDIKF_00417	MFKHNBBC_01756	GPKFNLOA_02055	NGNKDICI_00229	MDFBNDMM_01345	DKINMDDP_00818	HBGGKPJO_00301	KJHJFEAN_00377	EFEGBNDN_00789	MGNKNDBC_00754	JGFNFGEN_00492	EHKLKMIO_01096	CFHCPLEP_00613	LHOANOIJ_00938	IGBNLKPJ_00213	EJMCKJGF_00086	BEAILEPA_01072	ADLPBGKJ_02016	LFDACIMN_01900	NFFDMFAA_00230	GNPFBACB_01928	BFEDJGLP_00316	OMGPPDJG_00623	FJBFPLEM_02333	LMBOJPCL_01630	KNMDJAKB_01374	PKLNMAOI_02004	GFLMGHKO_00054	MLEOKNBP_00055	OAJKGOEN_00133	KEHFNKCA_00087
ispU		Ditrans,polycis-undecaprenyl-diphosphate synthase ((2E,6E)-farnesyl-diphosphate specific)	49	49	1	1	6394				695	758	716	HBPFOBFE_00527	HPEIMNOJ_02007	MHFKMGFH_01949	CLLEABPI_02823	IPAJPIFN_00003	PABIDIKF_00419	MFKHNBBC_01758	GPKFNLOA_02053	NGNKDICI_00227	MDFBNDMM_01347	DKINMDDP_00820	HBGGKPJO_00303	KJHJFEAN_00375	EFEGBNDN_00787	MGNKNDBC_00756	JGFNFGEN_00490	EHKLKMIO_01094	CFHCPLEP_00611	LHOANOIJ_00940	IGBNLKPJ_00211	EJMCKJGF_00088	BEAILEPA_01074	ADLPBGKJ_02018	LFDACIMN_01898	NFFDMFAA_00228	GNPFBACB_01926	BFEDJGLP_00318	OMGPPDJG_00625	FJBFPLEM_02335	LMBOJPCL_01628	KNMDJAKB_01372	PKLNMAOI_02002	GFLMGHKO_00052	MLEOKNBP_00053	OAJKGOEN_00131	KEHFNKCA_00089
mdtA_1		Multidrug resistance protein MdtA	49	49	1	1	6372				542	1085	1073	HBPFOBFE_00543	HPEIMNOJ_01991	MHFKMGFH_01931	CLLEABPI_02839	IPAJPIFN_00019	PABIDIKF_00435	MFKHNBBC_01774	GPKFNLOA_02037	NGNKDICI_00211	MDFBNDMM_01363	DKINMDDP_00836	HBGGKPJO_00320	KJHJFEAN_00359	EFEGBNDN_00771	MGNKNDBC_00772	JGFNFGEN_00474	EHKLKMIO_01078	CFHCPLEP_00595	LHOANOIJ_00956	IGBNLKPJ_02444	EJMCKJGF_00104	BEAILEPA_01090	ADLPBGKJ_02034	LFDACIMN_01882	NFFDMFAA_00212	GNPFBACB_01910	BFEDJGLP_00334	OMGPPDJG_00641	FJBFPLEM_02351	LMBOJPCL_01612	KNMDJAKB_01356	PKLNMAOI_01986	GFLMGHKO_00037	MLEOKNBP_00037	OAJKGOEN_00115	KEHFNKCA_01364
group_1287	lolD_2	Lipoprotein-releasing system ATP-binding protein LolD	49	49	1	1	6370				710	710	710	HBPFOBFE_00545	HPEIMNOJ_01989	MHFKMGFH_01929	CLLEABPI_02841	IPAJPIFN_00021	PABIDIKF_00437	MFKHNBBC_01776	GPKFNLOA_02035	NGNKDICI_00209	MDFBNDMM_01365	DKINMDDP_00838	HBGGKPJO_00322	KJHJFEAN_00357	EFEGBNDN_00769	MGNKNDBC_00774	JGFNFGEN_00472	EHKLKMIO_01076	CFHCPLEP_00593	LHOANOIJ_01175	IGBNLKPJ_02446	EJMCKJGF_00106	BEAILEPA_01092	ADLPBGKJ_02036	LFDACIMN_01880	NFFDMFAA_00210	GNPFBACB_01908	BFEDJGLP_00336	OMGPPDJG_00643	FJBFPLEM_02353	LMBOJPCL_01610	KNMDJAKB_01354	PKLNMAOI_01984	GFLMGHKO_00035	MLEOKNBP_00035	OAJKGOEN_00113	KEHFNKCA_01362
hpnC		Hydroxysqualene synthase	49	49	1	1	6364				812	911	843	HBPFOBFE_00553	HPEIMNOJ_01981	MHFKMGFH_01921	CLLEABPI_02849	IPAJPIFN_00029	PABIDIKF_00445	MFKHNBBC_01784	GPKFNLOA_02027	NGNKDICI_00201	MDFBNDMM_01373	DKINMDDP_00846	HBGGKPJO_00330	KJHJFEAN_00349	EFEGBNDN_00761	MGNKNDBC_00782	JGFNFGEN_00464	EHKLKMIO_01068	CFHCPLEP_00585	LHOANOIJ_01167	IGBNLKPJ_02258	EJMCKJGF_00114	BEAILEPA_02393	ADLPBGKJ_02044	LFDACIMN_01872	NFFDMFAA_00202	GNPFBACB_01900	BFEDJGLP_00344	OMGPPDJG_00651	FJBFPLEM_02361	LMBOJPCL_01602	KNMDJAKB_01346	PKLNMAOI_01976	GFLMGHKO_00027	MLEOKNBP_00027	OAJKGOEN_00105	KEHFNKCA_01354
ecfA3_1		Energy-coupling factor transporter ATP-binding protein EcfA3	49	49	1	1	2651				824	926	827	HBPFOBFE_00601	HPEIMNOJ_01931	MHFKMGFH_01840	CLLEABPI_00745	IPAJPIFN_00079	PABIDIKF_01861	MFKHNBBC_00950	GPKFNLOA_01426	NGNKDICI_02304	MDFBNDMM_02544	DKINMDDP_00084	HBGGKPJO_00163	KJHJFEAN_02033	EFEGBNDN_00663	MGNKNDBC_00832	JGFNFGEN_00414	EHKLKMIO_02915	CFHCPLEP_00028	LHOANOIJ_01116	IGBNLKPJ_02322	EJMCKJGF_01834	BEAILEPA_02243	ADLPBGKJ_00816	LFDACIMN_02156	NFFDMFAA_00152	GNPFBACB_00464	BFEDJGLP_00394	OMGPPDJG_01785	FJBFPLEM_00520	LMBOJPCL_02625	KNMDJAKB_01284	PKLNMAOI_01914	GFLMGHKO_01311	MLEOKNBP_00944	OAJKGOEN_00044	KEHFNKCA_02353
group_1290		hypothetical protein	49	49	1	1	2653				698	710	709	HBPFOBFE_00603	HPEIMNOJ_01929	MHFKMGFH_01838	CLLEABPI_00743	IPAJPIFN_00081	PABIDIKF_01419	MFKHNBBC_00948	GPKFNLOA_01428	NGNKDICI_02306	MDFBNDMM_02542	DKINMDDP_00082	HBGGKPJO_00161	KJHJFEAN_02121	EFEGBNDN_00661	MGNKNDBC_00834	JGFNFGEN_00412	EHKLKMIO_02917	CFHCPLEP_00030	LHOANOIJ_01114	IGBNLKPJ_00356	EJMCKJGF_01832	BEAILEPA_02721	ADLPBGKJ_00818	LFDACIMN_02154	NFFDMFAA_02825	GNPFBACB_00466	BFEDJGLP_01147	OMGPPDJG_01783	FJBFPLEM_00522	LMBOJPCL_02627	KNMDJAKB_01282	PKLNMAOI_01912	GFLMGHKO_01313	MLEOKNBP_00946	OAJKGOEN_00042	KEHFNKCA_02355
yffB		Protein YffB	49	49	1	1	2678				350	350	350	HBPFOBFE_00625	HPEIMNOJ_01907	MHFKMGFH_01816	CLLEABPI_00721	IPAJPIFN_00103	PABIDIKF_01442	MFKHNBBC_00926	GPKFNLOA_01269	NGNKDICI_02328	MDFBNDMM_01215	DKINMDDP_00060	HBGGKPJO_00139	KJHJFEAN_02143	EFEGBNDN_00639	MGNKNDBC_00856	JGFNFGEN_00390	EHKLKMIO_01752	CFHCPLEP_00052	LHOANOIJ_01092	IGBNLKPJ_00378	EJMCKJGF_00665	BEAILEPA_00766	ADLPBGKJ_00841	LFDACIMN_02132	NFFDMFAA_01521	GNPFBACB_00488	BFEDJGLP_01125	OMGPPDJG_01761	FJBFPLEM_00544	LMBOJPCL_02327	KNMDJAKB_01260	PKLNMAOI_01890	GFLMGHKO_01335	MLEOKNBP_00968	OAJKGOEN_00020	KEHFNKCA_01812
truB		tRNA pseudouridine synthase B	49	49	1	1	2684				947	947	947	HBPFOBFE_00631	HPEIMNOJ_01901	MHFKMGFH_01810	CLLEABPI_00715	IPAJPIFN_00109	PABIDIKF_01448	MFKHNBBC_00920	GPKFNLOA_01263	NGNKDICI_02334	MDFBNDMM_01209	DKINMDDP_00054	HBGGKPJO_00133	KJHJFEAN_02149	EFEGBNDN_00633	MGNKNDBC_00862	JGFNFGEN_00384	EHKLKMIO_01758	CFHCPLEP_00058	LHOANOIJ_01086	IGBNLKPJ_00384	EJMCKJGF_00671	BEAILEPA_00772	ADLPBGKJ_00847	LFDACIMN_02126	NFFDMFAA_01527	GNPFBACB_00494	BFEDJGLP_01119	OMGPPDJG_02716	FJBFPLEM_00550	LMBOJPCL_02333	KNMDJAKB_01254	PKLNMAOI_01884	GFLMGHKO_01341	MLEOKNBP_00974	OAJKGOEN_00014	KEHFNKCA_01806
group_1293		hypothetical protein	49	49	1	1	2744				449	449	449	HBPFOBFE_00675	HPEIMNOJ_01859	MHFKMGFH_01765	CLLEABPI_00454	IPAJPIFN_00152	PABIDIKF_01491	MFKHNBBC_00879	GPKFNLOA_01221	NGNKDICI_00581	MDFBNDMM_01166	DKINMDDP_00010	HBGGKPJO_00090	KJHJFEAN_01362	EFEGBNDN_00037	MGNKNDBC_00904	JGFNFGEN_00342	EHKLKMIO_01800	CFHCPLEP_00120	LHOANOIJ_00028	IGBNLKPJ_00426	EJMCKJGF_00713	BEAILEPA_00814	ADLPBGKJ_00889	LFDACIMN_00785	NFFDMFAA_01569	GNPFBACB_02626	BFEDJGLP_01077	OMGPPDJG_01961	FJBFPLEM_01307	LMBOJPCL_01997	KNMDJAKB_01212	PKLNMAOI_01033	GFLMGHKO_00463	MLEOKNBP_01300	OAJKGOEN_02894	KEHFNKCA_00837
dapF		Diaminopimelate epimerase	49	49	1	1	2781				836	836	836	HBPFOBFE_00703	HPEIMNOJ_01683	MHFKMGFH_01749	CLLEABPI_00469	IPAJPIFN_00167	PABIDIKF_01506	MFKHNBBC_00863	GPKFNLOA_01623	NGNKDICI_00609	MDFBNDMM_01151	DKINMDDP_00360	HBGGKPJO_00074	KJHJFEAN_01334	EFEGBNDN_00065	MGNKNDBC_01991	JGFNFGEN_01906	EHKLKMIO_01465	CFHCPLEP_00136	LHOANOIJ_00045	IGBNLKPJ_00441	EJMCKJGF_00728	BEAILEPA_00829	ADLPBGKJ_01086	LFDACIMN_00768	NFFDMFAA_01835	GNPFBACB_02642	BFEDJGLP_01724	OMGPPDJG_01945	FJBFPLEM_01291	LMBOJPCL_01285	KNMDJAKB_00694	PKLNMAOI_01048	GFLMGHKO_00446	MLEOKNBP_01315	OAJKGOEN_02952	KEHFNKCA_00854
group_1295		hypothetical protein	49	49	1	1	2782				644	644	644	HBPFOBFE_00704	HPEIMNOJ_01684	MHFKMGFH_01748	CLLEABPI_00470	IPAJPIFN_00168	PABIDIKF_01507	MFKHNBBC_00862	GPKFNLOA_01622	NGNKDICI_00610	MDFBNDMM_01150	DKINMDDP_00361	HBGGKPJO_00073	KJHJFEAN_01333	EFEGBNDN_00066	MGNKNDBC_01990	JGFNFGEN_01907	EHKLKMIO_01464	CFHCPLEP_00137	LHOANOIJ_00046	IGBNLKPJ_00442	EJMCKJGF_00729	BEAILEPA_00830	ADLPBGKJ_01085	LFDACIMN_00767	NFFDMFAA_01834	GNPFBACB_02643	BFEDJGLP_01725	OMGPPDJG_01944	FJBFPLEM_01290	LMBOJPCL_01286	KNMDJAKB_00693	PKLNMAOI_01049	GFLMGHKO_00445	MLEOKNBP_01316	OAJKGOEN_02951	KEHFNKCA_00855
dinB		DNA polymerase IV	49	49	1	1	2806				1067	1067	1067	HBPFOBFE_00726	HPEIMNOJ_01706	MHFKMGFH_01726	CLLEABPI_00492	IPAJPIFN_00190	PABIDIKF_01529	MFKHNBBC_00840	GPKFNLOA_01600	NGNKDICI_00632	MDFBNDMM_01960	DKINMDDP_00383	HBGGKPJO_00051	KJHJFEAN_01311	EFEGBNDN_00088	MGNKNDBC_01968	JGFNFGEN_01929	EHKLKMIO_01442	CFHCPLEP_00159	LHOANOIJ_00068	IGBNLKPJ_00464	EJMCKJGF_00751	BEAILEPA_00852	ADLPBGKJ_01063	LFDACIMN_00745	NFFDMFAA_01812	GNPFBACB_02125	BFEDJGLP_01747	OMGPPDJG_02231	FJBFPLEM_01268	LMBOJPCL_01308	KNMDJAKB_00671	PKLNMAOI_02678	GFLMGHKO_00422	MLEOKNBP_01338	OAJKGOEN_01724	KEHFNKCA_00878
yceF		7-methyl-GTP pyrophosphatase	49	49	1	1	4700				578	578	578	HBPFOBFE_00897	HPEIMNOJ_00552	MHFKMGFH_00552	CLLEABPI_01757	IPAJPIFN_01388	PABIDIKF_00653	MFKHNBBC_00400	GPKFNLOA_01305	NGNKDICI_00554	MDFBNDMM_01072	DKINMDDP_00171	HBGGKPJO_00981	KJHJFEAN_02504	EFEGBNDN_01369	MGNKNDBC_01356	JGFNFGEN_01139	EHKLKMIO_01994	CFHCPLEP_02605	LHOANOIJ_00835	IGBNLKPJ_00096	EJMCKJGF_01530	BEAILEPA_00566	ADLPBGKJ_00394	LFDACIMN_01033	NFFDMFAA_01417	GNPFBACB_01727	BFEDJGLP_01907	OMGPPDJG_02677	FJBFPLEM_02494	LMBOJPCL_02692	KNMDJAKB_02722	PKLNMAOI_02475	GFLMGHKO_00503	MLEOKNBP_00804	OAJKGOEN_02264	KEHFNKCA_01199
ywnH		Putative phosphinothricin acetyltransferase YwnH	49	49	1	1	4687				539	539	539	HBPFOBFE_00910	HPEIMNOJ_00565	MHFKMGFH_00565	CLLEABPI_00949	IPAJPIFN_01376	PABIDIKF_00666	MFKHNBBC_00388	GPKFNLOA_01317	NGNKDICI_00542	MDFBNDMM_01085	DKINMDDP_00183	HBGGKPJO_00968	KJHJFEAN_02516	EFEGBNDN_01357	MGNKNDBC_03015	JGFNFGEN_03107	EHKLKMIO_02182	CFHCPLEP_01184	LHOANOIJ_00847	IGBNLKPJ_00108	EJMCKJGF_01517	BEAILEPA_00554	ADLPBGKJ_00382	LFDACIMN_02349	NFFDMFAA_01708	GNPFBACB_01714	BFEDJGLP_02955	OMGPPDJG_02555	FJBFPLEM_03055	LMBOJPCL_02680	KNMDJAKB_02710	PKLNMAOI_00697	GFLMGHKO_00515	MLEOKNBP_00816	OAJKGOEN_02276	KEHFNKCA_01187
hom		Homoserine dehydrogenase	49	49	1	1	4686				383	1310	1128	HBPFOBFE_00911	HPEIMNOJ_00566	MHFKMGFH_00566	CLLEABPI_00948	IPAJPIFN_01375	PABIDIKF_00667	MFKHNBBC_00387	GPKFNLOA_01318	NGNKDICI_00541	MDFBNDMM_01086	DKINMDDP_00184	HBGGKPJO_00967	KJHJFEAN_02517	EFEGBNDN_01356	MGNKNDBC_03016	JGFNFGEN_03106	EHKLKMIO_02183	CFHCPLEP_01183	LHOANOIJ_00848	IGBNLKPJ_00109	EJMCKJGF_01516	BEAILEPA_00553	ADLPBGKJ_00381	LFDACIMN_02350	NFFDMFAA_01707	GNPFBACB_01713	BFEDJGLP_02956	OMGPPDJG_02556	FJBFPLEM_03054	LMBOJPCL_02679	KNMDJAKB_02709	PKLNMAOI_00698	GFLMGHKO_00516	MLEOKNBP_00817	OAJKGOEN_02277	KEHFNKCA_01186
yjdF		Inner membrane protein YjdF	49	49	1	1	4670				638	659	658	HBPFOBFE_00927	HPEIMNOJ_00582	MHFKMGFH_00582	CLLEABPI_00932	IPAJPIFN_01359	PABIDIKF_00683	MFKHNBBC_00371	GPKFNLOA_01334	NGNKDICI_00525	MDFBNDMM_01102	DKINMDDP_00200	HBGGKPJO_00951	KJHJFEAN_02565	EFEGBNDN_01340	MGNKNDBC_02775	JGFNFGEN_02629	EHKLKMIO_01285	CFHCPLEP_01167	LHOANOIJ_02058	IGBNLKPJ_00125	EJMCKJGF_01500	BEAILEPA_00537	ADLPBGKJ_00365	LFDACIMN_02366	NFFDMFAA_01691	GNPFBACB_01697	BFEDJGLP_01164	OMGPPDJG_02572	FJBFPLEM_01084	LMBOJPCL_02663	KNMDJAKB_02557	PKLNMAOI_00714	GFLMGHKO_00532	MLEOKNBP_00833	OAJKGOEN_02293	KEHFNKCA_01170
group_1310		hypothetical protein	49	49	1	1	4640				440	449	448	HBPFOBFE_00954	HPEIMNOJ_00609	MHFKMGFH_00609	CLLEABPI_00905	IPAJPIFN_01820	PABIDIKF_00710	MFKHNBBC_00344	GPKFNLOA_01361	NGNKDICI_00498	MDFBNDMM_01129	DKINMDDP_00227	HBGGKPJO_00924	KJHJFEAN_02592	EFEGBNDN_01313	MGNKNDBC_02237	JGFNFGEN_01330	EHKLKMIO_01258	CFHCPLEP_01140	LHOANOIJ_02031	IGBNLKPJ_00152	EJMCKJGF_01473	BEAILEPA_00510	ADLPBGKJ_00338	LFDACIMN_02058	NFFDMFAA_01664	GNPFBACB_02522	BFEDJGLP_01191	OMGPPDJG_00885	FJBFPLEM_01057	LMBOJPCL_00446	KNMDJAKB_02530	PKLNMAOI_00741	GFLMGHKO_00559	MLEOKNBP_00860	OAJKGOEN_02320	KEHFNKCA_01143
group_1311		hypothetical protein	49	49	1	1	4629				434	434	434	HBPFOBFE_00962	HPEIMNOJ_00617	MHFKMGFH_00616	CLLEABPI_00897	IPAJPIFN_01812	PABIDIKF_00718	MFKHNBBC_00336	GPKFNLOA_02918	NGNKDICI_00490	MDFBNDMM_01137	DKINMDDP_00235	HBGGKPJO_02755	KJHJFEAN_03018	EFEGBNDN_03101	MGNKNDBC_02245	JGFNFGEN_01322	EHKLKMIO_03093	CFHCPLEP_01132	LHOANOIJ_02023	IGBNLKPJ_00160	EJMCKJGF_02890	BEAILEPA_00502	ADLPBGKJ_00330	LFDACIMN_02050	NFFDMFAA_02440	GNPFBACB_02530	BFEDJGLP_01199	OMGPPDJG_00893	FJBFPLEM_01049	LMBOJPCL_00438	KNMDJAKB_02522	PKLNMAOI_00749	GFLMGHKO_00567	MLEOKNBP_00868	OAJKGOEN_02941	KEHFNKCA_01135
rsmJ		Ribosomal RNA small subunit methyltransferase J	49	49	1	1	4624				488	761	738	HBPFOBFE_00965	HPEIMNOJ_00620	MHFKMGFH_00619	CLLEABPI_00894	IPAJPIFN_01809	PABIDIKF_00721	MFKHNBBC_00333	GPKFNLOA_02921	NGNKDICI_00487	MDFBNDMM_01140	DKINMDDP_00238	HBGGKPJO_02752	KJHJFEAN_03015	EFEGBNDN_03098	MGNKNDBC_02248	JGFNFGEN_01319	EHKLKMIO_03090	CFHCPLEP_01129	LHOANOIJ_01828	IGBNLKPJ_00163	EJMCKJGF_02887	BEAILEPA_00499	ADLPBGKJ_00327	LFDACIMN_02047	NFFDMFAA_02437	GNPFBACB_02534	BFEDJGLP_01202	OMGPPDJG_00896	FJBFPLEM_01046	LMBOJPCL_00435	KNMDJAKB_02519	PKLNMAOI_00752	GFLMGHKO_00570	MLEOKNBP_00871	OAJKGOEN_02938	KEHFNKCA_01132
group_1313		hypothetical protein	49	49	1	1	4620				698	698	698	HBPFOBFE_00969	HPEIMNOJ_00624	MHFKMGFH_00623	CLLEABPI_00890	IPAJPIFN_01805	PABIDIKF_00725	MFKHNBBC_00329	GPKFNLOA_00190	NGNKDICI_00483	MDFBNDMM_00256	DKINMDDP_00242	HBGGKPJO_02748	KJHJFEAN_03011	EFEGBNDN_03080	MGNKNDBC_02252	JGFNFGEN_01315	EHKLKMIO_02377	CFHCPLEP_01125	LHOANOIJ_01832	IGBNLKPJ_00167	EJMCKJGF_02246	BEAILEPA_00495	ADLPBGKJ_00323	LFDACIMN_02043	NFFDMFAA_02433	GNPFBACB_02538	BFEDJGLP_01206	OMGPPDJG_00900	FJBFPLEM_01042	LMBOJPCL_00431	KNMDJAKB_02515	PKLNMAOI_00756	GFLMGHKO_00574	MLEOKNBP_00875	OAJKGOEN_02934	KEHFNKCA_01128
hflX		GTPase HflX	49	49	1	1	4577				854	1097	1088	HBPFOBFE_01010	HPEIMNOJ_00665	MHFKMGFH_00664	CLLEABPI_02927	IPAJPIFN_00857	PABIDIKF_00766	MFKHNBBC_00288	GPKFNLOA_00149	NGNKDICI_00442	MDFBNDMM_00296	DKINMDDP_00283	HBGGKPJO_00897	KJHJFEAN_01861	EFEGBNDN_00421	MGNKNDBC_00261	JGFNFGEN_01274	EHKLKMIO_02336	CFHCPLEP_01083	LHOANOIJ_01873	IGBNLKPJ_02353	EJMCKJGF_00885	BEAILEPA_00454	ADLPBGKJ_00282	LFDACIMN_02002	NFFDMFAA_00021	GNPFBACB_01307	BFEDJGLP_00965	OMGPPDJG_00941	FJBFPLEM_01001	LMBOJPCL_00390	KNMDJAKB_01914	PKLNMAOI_00797	GFLMGHKO_00838	MLEOKNBP_00916	OAJKGOEN_02800	KEHFNKCA_01087
dapA		4-hydroxy-tetrahydrodipicolinate synthase	49	49	1	1	4571				566	1007	952	HBPFOBFE_01016	HPEIMNOJ_00671	MHFKMGFH_00669	CLLEABPI_02933	IPAJPIFN_00851	PABIDIKF_00772	MFKHNBBC_00282	GPKFNLOA_00143	NGNKDICI_00436	MDFBNDMM_00302	DKINMDDP_00289	HBGGKPJO_00891	KJHJFEAN_01867	EFEGBNDN_00427	MGNKNDBC_00255	JGFNFGEN_01268	EHKLKMIO_02330	CFHCPLEP_01077	LHOANOIJ_01879	IGBNLKPJ_02347	EJMCKJGF_00891	BEAILEPA_00448	ADLPBGKJ_00276	LFDACIMN_01996	NFFDMFAA_00027	GNPFBACB_01301	BFEDJGLP_00959	OMGPPDJG_00947	FJBFPLEM_00995	LMBOJPCL_00384	KNMDJAKB_01908	PKLNMAOI_00803	GFLMGHKO_00844	MLEOKNBP_00922	OAJKGOEN_02806	KEHFNKCA_01081
ribD		Riboflavin biosynthesis protein RibD	49	49	1	1	4537				527	1151	1138	HBPFOBFE_01049	HPEIMNOJ_00702	MHFKMGFH_00700	CLLEABPI_02964	IPAJPIFN_00820	PABIDIKF_00804	MFKHNBBC_00251	GPKFNLOA_00112	NGNKDICI_00405	MDFBNDMM_00333	DKINMDDP_00320	HBGGKPJO_00859	KJHJFEAN_01898	EFEGBNDN_00458	MGNKNDBC_00224	JGFNFGEN_01422	EHKLKMIO_00488	CFHCPLEP_02876	LHOANOIJ_02758	IGBNLKPJ_00603	EJMCKJGF_00922	BEAILEPA_00417	ADLPBGKJ_00245	LFDACIMN_00338	NFFDMFAA_00058	GNPFBACB_01479	BFEDJGLP_00928	OMGPPDJG_00978	FJBFPLEM_00964	LMBOJPCL_00352	KNMDJAKB_01876	PKLNMAOI_00835	GFLMGHKO_00875	MLEOKNBP_01558	OAJKGOEN_01181	KEHFNKCA_01678
hcxB		Hydroxycarboxylate dehydrogenase B	49	49	1	1	4536				1046	1046	1046	HBPFOBFE_01050	HPEIMNOJ_00703	MHFKMGFH_00701	CLLEABPI_02965	IPAJPIFN_00819	PABIDIKF_00805	MFKHNBBC_00250	GPKFNLOA_00111	NGNKDICI_00404	MDFBNDMM_00334	DKINMDDP_00321	HBGGKPJO_00858	KJHJFEAN_01899	EFEGBNDN_00459	MGNKNDBC_00223	JGFNFGEN_01421	EHKLKMIO_00489	CFHCPLEP_02877	LHOANOIJ_02757	IGBNLKPJ_00602	EJMCKJGF_00923	BEAILEPA_00416	ADLPBGKJ_00244	LFDACIMN_00337	NFFDMFAA_00059	GNPFBACB_01478	BFEDJGLP_00927	OMGPPDJG_00979	FJBFPLEM_00963	LMBOJPCL_00351	KNMDJAKB_01875	PKLNMAOI_00836	GFLMGHKO_00876	MLEOKNBP_01559	OAJKGOEN_01180	KEHFNKCA_01677
group_1318		Ribonuclease	49	49	1	1	4530				368	470	444	HBPFOBFE_01056	HPEIMNOJ_00709	MHFKMGFH_00707	CLLEABPI_02971	IPAJPIFN_00813	PABIDIKF_00811	MFKHNBBC_00244	GPKFNLOA_00105	NGNKDICI_00398	MDFBNDMM_00340	DKINMDDP_00327	HBGGKPJO_00852	KJHJFEAN_01905	EFEGBNDN_00465	MGNKNDBC_00217	JGFNFGEN_01415	EHKLKMIO_00495	CFHCPLEP_02883	LHOANOIJ_02751	IGBNLKPJ_00596	EJMCKJGF_00929	BEAILEPA_00410	ADLPBGKJ_00238	LFDACIMN_00331	NFFDMFAA_00065	GNPFBACB_01472	BFEDJGLP_00921	OMGPPDJG_00985	FJBFPLEM_00957	LMBOJPCL_00345	KNMDJAKB_01869	PKLNMAOI_00842	GFLMGHKO_00882	MLEOKNBP_01565	OAJKGOEN_01174	KEHFNKCA_01671
group_1319		hypothetical protein	49	49	1	1	4528				263	263	263	HBPFOBFE_01058	HPEIMNOJ_00711	MHFKMGFH_00709	CLLEABPI_02973	IPAJPIFN_00811	PABIDIKF_00813	MFKHNBBC_00242	GPKFNLOA_00103	NGNKDICI_00396	MDFBNDMM_00342	DKINMDDP_00329	HBGGKPJO_00850	KJHJFEAN_01907	EFEGBNDN_00467	MGNKNDBC_00215	JGFNFGEN_01413	EHKLKMIO_00497	CFHCPLEP_02885	LHOANOIJ_02749	IGBNLKPJ_00594	EJMCKJGF_00931	BEAILEPA_00408	ADLPBGKJ_00236	LFDACIMN_00329	NFFDMFAA_00067	GNPFBACB_01470	BFEDJGLP_00919	OMGPPDJG_00987	FJBFPLEM_00955	LMBOJPCL_00343	KNMDJAKB_01867	PKLNMAOI_00844	GFLMGHKO_00884	MLEOKNBP_01567	OAJKGOEN_01172	KEHFNKCA_01669
group_1324		hypothetical protein	49	49	1	1	4415				644	686	681	HBPFOBFE_01110	HPEIMNOJ_00762	MHFKMGFH_00761	CLLEABPI_03026	IPAJPIFN_01769	PABIDIKF_02507	MFKHNBBC_00191	GPKFNLOA_00034	NGNKDICI_02682	MDFBNDMM_02612	DKINMDDP_01896	HBGGKPJO_02522	KJHJFEAN_01530	EFEGBNDN_02933	MGNKNDBC_00164	JGFNFGEN_01362	EHKLKMIO_03015	CFHCPLEP_02239	LHOANOIJ_01591	IGBNLKPJ_01579	EJMCKJGF_00982	BEAILEPA_01996	ADLPBGKJ_02968	LFDACIMN_00262	NFFDMFAA_00134	GNPFBACB_01358	BFEDJGLP_02166	OMGPPDJG_01036	FJBFPLEM_02537	LMBOJPCL_02760	KNMDJAKB_01798	PKLNMAOI_00913	GFLMGHKO_00935	MLEOKNBP_02943	OAJKGOEN_01103	KEHFNKCA_02761
group_1325		hypothetical protein	49	49	1	1	7958				629	749	736	HBPFOBFE_01140	HPEIMNOJ_01029	MHFKMGFH_00898	CLLEABPI_02111	IPAJPIFN_01488	PABIDIKF_02365	MFKHNBBC_01624	GPKFNLOA_01045	NGNKDICI_01232	MDFBNDMM_02217	DKINMDDP_01373	HBGGKPJO_01985	KJHJFEAN_02798	EFEGBNDN_01394	MGNKNDBC_01131	JGFNFGEN_00040	EHKLKMIO_00218	CFHCPLEP_01748	LHOANOIJ_01920	IGBNLKPJ_01340	EJMCKJGF_01323	BEAILEPA_02077	ADLPBGKJ_01131	LFDACIMN_01430	NFFDMFAA_00996	GNPFBACB_00914	BFEDJGLP_00676	OMGPPDJG_00211	FJBFPLEM_00147	LMBOJPCL_01638	KNMDJAKB_00981	PKLNMAOI_00531	GFLMGHKO_01177	MLEOKNBP_02009	OAJKGOEN_00387	KEHFNKCA_00365
group_1326	hisC_1	Histidinol-phosphate aminotransferase	49	49	1	1	8049				509	1430	1399	HBPFOBFE_01159	HPEIMNOJ_01048	MHFKMGFH_00917	CLLEABPI_02130	IPAJPIFN_01507	PABIDIKF_02346	MFKHNBBC_01643	GPKFNLOA_01064	NGNKDICI_02629	MDFBNDMM_02236	DKINMDDP_01392	HBGGKPJO_02004	KJHJFEAN_02539	EFEGBNDN_02605	MGNKNDBC_01112	JGFNFGEN_00021	EHKLKMIO_00237	CFHCPLEP_01729	LHOANOIJ_01939	IGBNLKPJ_01359	EJMCKJGF_01304	BEAILEPA_02058	ADLPBGKJ_01112	LFDACIMN_02766	NFFDMFAA_02203	GNPFBACB_00983	BFEDJGLP_00657	OMGPPDJG_00192	FJBFPLEM_00166	LMBOJPCL_00172	KNMDJAKB_00962	PKLNMAOI_00512	GFLMGHKO_01158	MLEOKNBP_02028	OAJKGOEN_00368	KEHFNKCA_00384
ilvA		L-threonine dehydratase biosynthetic IlvA	49	49	1	1	8100				929	1523	1490	HBPFOBFE_01184	HPEIMNOJ_01073	MHFKMGFH_00942	CLLEABPI_02163	IPAJPIFN_02075	PABIDIKF_00843	MFKHNBBC_01963	GPKFNLOA_01088	NGNKDICI_02551	MDFBNDMM_01049	DKINMDDP_01926	HBGGKPJO_02317	KJHJFEAN_01672	EFEGBNDN_02880	MGNKNDBC_01839	JGFNFGEN_02423	EHKLKMIO_02612	CFHCPLEP_02348	LHOANOIJ_00536	IGBNLKPJ_00924	EJMCKJGF_02045	BEAILEPA_02604	ADLPBGKJ_01882	LFDACIMN_00541	NFFDMFAA_02503	GNPFBACB_00354	BFEDJGLP_00005	OMGPPDJG_00168	FJBFPLEM_00191	LMBOJPCL_00196	KNMDJAKB_00938	PKLNMAOI_00488	GFLMGHKO_01134	MLEOKNBP_00785	OAJKGOEN_00344	KEHFNKCA_01056
group_1328		hypothetical protein	49	49	1	1	8206				635	635	635	HBPFOBFE_01252	HPEIMNOJ_01141	MHFKMGFH_01015	CLLEABPI_02231	IPAJPIFN_01872	PABIDIKF_00910	MFKHNBBC_00990	GPKFNLOA_02452	NGNKDICI_01106	MDFBNDMM_00467	DKINMDDP_02228	HBGGKPJO_02427	KJHJFEAN_01064	EFEGBNDN_00873	MGNKNDBC_00977	JGFNFGEN_00842	EHKLKMIO_01402	CFHCPLEP_02772	LHOANOIJ_00604	IGBNLKPJ_02393	EJMCKJGF_02235	BEAILEPA_02471	ADLPBGKJ_02215	LFDACIMN_00473	NFFDMFAA_01613	GNPFBACB_00286	BFEDJGLP_00072	OMGPPDJG_00099	FJBFPLEM_01626	LMBOJPCL_00264	KNMDJAKB_00909	PKLNMAOI_00420	GFLMGHKO_01068	MLEOKNBP_00717	OAJKGOEN_00276	KEHFNKCA_00990
group_1329		hypothetical protein	49	49	1	1	8250				401	437	434	HBPFOBFE_01285	HPEIMNOJ_01176	MHFKMGFH_01048	CLLEABPI_02266	IPAJPIFN_01837	PABIDIKF_02310	MFKHNBBC_01025	GPKFNLOA_02417	NGNKDICI_01071	MDFBNDMM_00432	DKINMDDP_02209	HBGGKPJO_01697	KJHJFEAN_01099	EFEGBNDN_00908	MGNKNDBC_00942	JGFNFGEN_00807	EHKLKMIO_01610	CFHCPLEP_02023	LHOANOIJ_00640	IGBNLKPJ_01307	EJMCKJGF_01783	BEAILEPA_01645	ADLPBGKJ_02180	LFDACIMN_01613	NFFDMFAA_01648	GNPFBACB_00251	BFEDJGLP_00107	OMGPPDJG_00064	FJBFPLEM_02253	LMBOJPCL_01431	KNMDJAKB_01611	PKLNMAOI_00385	GFLMGHKO_02469	MLEOKNBP_02757	OAJKGOEN_00241	KEHFNKCA_00575
phaC		Poly(3-hydroxyalkanoate) polymerase subunit PhaC	49	49	1	1	8296				1397	1766	1512	HBPFOBFE_01311	HPEIMNOJ_01201	MHFKMGFH_01073	CLLEABPI_02292	IPAJPIFN_01706	PABIDIKF_00011	MFKHNBBC_01055	GPKFNLOA_02102	NGNKDICI_01040	MDFBNDMM_00407	DKINMDDP_02573	HBGGKPJO_01728	KJHJFEAN_02851	EFEGBNDN_00939	MGNKNDBC_00917	JGFNFGEN_02884	EHKLKMIO_01585	CFHCPLEP_02049	LHOANOIJ_02706	IGBNLKPJ_02436	EJMCKJGF_01809	BEAILEPA_02034	ADLPBGKJ_02603	LFDACIMN_01587	NFFDMFAA_02821	GNPFBACB_00226	BFEDJGLP_00132	OMGPPDJG_02362	FJBFPLEM_01492	LMBOJPCL_01401	KNMDJAKB_00765	PKLNMAOI_00355	GFLMGHKO_01621	MLEOKNBP_02276	OAJKGOEN_01886	KEHFNKCA_00601
cheA_2		Chemotaxis protein CheA	49	49	1	1	4724				713	1853	1810	HBPFOBFE_01361	HPEIMNOJ_00530	MHFKMGFH_00530	CLLEABPI_00002	IPAJPIFN_01260	PABIDIKF_02960	MFKHNBBC_02182	GPKFNLOA_00489	NGNKDICI_01453	MDFBNDMM_01878	DKINMDDP_01413	HBGGKPJO_01003	KJHJFEAN_02448	EFEGBNDN_01138	MGNKNDBC_01378	JGFNFGEN_01161	EHKLKMIO_02016	CFHCPLEP_00536	LHOANOIJ_00813	IGBNLKPJ_00074	EJMCKJGF_00658	BEAILEPA_00588	ADLPBGKJ_01537	LFDACIMN_01055	NFFDMFAA_01439	GNPFBACB_02358	BFEDJGLP_01885	OMGPPDJG_02025	FJBFPLEM_02239	LMBOJPCL_03033	KNMDJAKB_02077	PKLNMAOI_02758	GFLMGHKO_02225	MLEOKNBP_03011	OAJKGOEN_01280	KEHFNKCA_02181
group_1332		hypothetical protein	49	49	1	1	4777				1064	1064	1064	HBPFOBFE_01409	HPEIMNOJ_00482	MHFKMGFH_00482	CLLEABPI_00050	IPAJPIFN_01308	PABIDIKF_02846	MFKHNBBC_01382	GPKFNLOA_00441	NGNKDICI_01501	MDFBNDMM_01926	DKINMDDP_01461	HBGGKPJO_01051	KJHJFEAN_02400	EFEGBNDN_01186	MGNKNDBC_01426	JGFNFGEN_01209	EHKLKMIO_00908	CFHCPLEP_00487	LHOANOIJ_00765	IGBNLKPJ_00026	EJMCKJGF_00610	BEAILEPA_00044	ADLPBGKJ_01585	LFDACIMN_01103	NFFDMFAA_01487	GNPFBACB_02406	BFEDJGLP_01837	OMGPPDJG_02073	FJBFPLEM_02191	LMBOJPCL_01146	KNMDJAKB_02029	PKLNMAOI_02806	GFLMGHKO_02535	MLEOKNBP_01140	OAJKGOEN_01232	KEHFNKCA_02133
exbD_1		Biopolymer transport protein ExbD	49	49	1	1	4787				410	410	410	HBPFOBFE_01417	HPEIMNOJ_00474	MHFKMGFH_00474	CLLEABPI_00058	IPAJPIFN_01316	PABIDIKF_02838	MFKHNBBC_01390	GPKFNLOA_00433	NGNKDICI_01509	MDFBNDMM_01934	DKINMDDP_02453	HBGGKPJO_01059	KJHJFEAN_02392	EFEGBNDN_01194	MGNKNDBC_01434	JGFNFGEN_01217	EHKLKMIO_00900	CFHCPLEP_00479	LHOANOIJ_00757	IGBNLKPJ_00018	EJMCKJGF_00602	BEAILEPA_00052	ADLPBGKJ_01593	LFDACIMN_01111	NFFDMFAA_01495	GNPFBACB_02931	BFEDJGLP_01829	OMGPPDJG_02081	FJBFPLEM_02183	LMBOJPCL_01154	KNMDJAKB_01549	PKLNMAOI_02814	GFLMGHKO_02543	MLEOKNBP_01132	OAJKGOEN_01224	KEHFNKCA_02125
yqeY		putative protein YqeY	49	49	1	1	7266				449	449	449	HBPFOBFE_01441	HPEIMNOJ_00430	MHFKMGFH_00449	CLLEABPI_00095	IPAJPIFN_01079	PABIDIKF_01233	MFKHNBBC_01414	GPKFNLOA_00387	NGNKDICI_00871	MDFBNDMM_00154	DKINMDDP_00519	HBGGKPJO_01103	KJHJFEAN_00730	EFEGBNDN_01843	MGNKNDBC_02304	JGFNFGEN_02173	EHKLKMIO_02482	CFHCPLEP_00453	LHOANOIJ_00732	IGBNLKPJ_02241	EJMCKJGF_00578	BEAILEPA_00076	ADLPBGKJ_01752	LFDACIMN_01136	NFFDMFAA_00562	GNPFBACB_02468	BFEDJGLP_02535	OMGPPDJG_02476	FJBFPLEM_02080	LMBOJPCL_01251	KNMDJAKB_01452	PKLNMAOI_02047	GFLMGHKO_01027	MLEOKNBP_02377	OAJKGOEN_00529	KEHFNKCA_00628
group_1336		hypothetical protein	49	49	1	1	7225				719	932	901	HBPFOBFE_01472	HPEIMNOJ_00399	MHFKMGFH_00418	CLLEABPI_00126	IPAJPIFN_01110	PABIDIKF_01202	MFKHNBBC_00143	GPKFNLOA_00613	NGNKDICI_00840	MDFBNDMM_00186	DKINMDDP_00550	HBGGKPJO_01135	KJHJFEAN_00699	EFEGBNDN_01874	MGNKNDBC_00452	JGFNFGEN_00184	EHKLKMIO_02131	CFHCPLEP_00422	LHOANOIJ_00701	IGBNLKPJ_01684	EJMCKJGF_00286	BEAILEPA_00107	ADLPBGKJ_01721	LFDACIMN_00908	NFFDMFAA_00531	GNPFBACB_00787	BFEDJGLP_00233	OMGPPDJG_01627	FJBFPLEM_01832	LMBOJPCL_00004	KNMDJAKB_01202	PKLNMAOI_01080	GFLMGHKO_00996	MLEOKNBP_00515	OAJKGOEN_00560	KEHFNKCA_00659
group_1337		hypothetical protein	49	49	1	1	7074				1115	1118	1115	HBPFOBFE_01499	HPEIMNOJ_00373	MHFKMGFH_00346	CLLEABPI_00198	IPAJPIFN_01137	PABIDIKF_01176	MFKHNBBC_00116	GPKFNLOA_00639	NGNKDICI_00814	MDFBNDMM_00212	DKINMDDP_00577	HBGGKPJO_01161	KJHJFEAN_00673	EFEGBNDN_01900	MGNKNDBC_00426	JGFNFGEN_00210	EHKLKMIO_00370	CFHCPLEP_00395	LHOANOIJ_00675	IGBNLKPJ_01657	EJMCKJGF_00259	BEAILEPA_00134	ADLPBGKJ_02681	LFDACIMN_00934	NFFDMFAA_00505	GNPFBACB_00760	BFEDJGLP_00207	OMGPPDJG_01654	FJBFPLEM_01859	LMBOJPCL_00043	KNMDJAKB_01163	PKLNMAOI_01119	GFLMGHKO_00969	MLEOKNBP_00554	OAJKGOEN_00599	KEHFNKCA_00686
dadX		Alanine racemase, catabolic	49	49	1	1	7070				785	1079	1073	HBPFOBFE_01503	HPEIMNOJ_00369	MHFKMGFH_00342	CLLEABPI_00202	IPAJPIFN_01141	PABIDIKF_01172	MFKHNBBC_00112	GPKFNLOA_00643	NGNKDICI_00810	MDFBNDMM_00216	DKINMDDP_00581	HBGGKPJO_01165	KJHJFEAN_00669	EFEGBNDN_01904	MGNKNDBC_00422	JGFNFGEN_00214	EHKLKMIO_00366	CFHCPLEP_00391	LHOANOIJ_00671	IGBNLKPJ_01653	EJMCKJGF_00255	BEAILEPA_00138	ADLPBGKJ_02677	LFDACIMN_00938	NFFDMFAA_00501	GNPFBACB_00756	BFEDJGLP_00203	OMGPPDJG_01658	FJBFPLEM_01863	LMBOJPCL_00047	KNMDJAKB_01159	PKLNMAOI_01123	GFLMGHKO_00965	MLEOKNBP_00558	OAJKGOEN_00603	KEHFNKCA_00690
ubiC		Chorismate pyruvate-lyase	49	49	1	1	7021				536	536	536	HBPFOBFE_01524	HPEIMNOJ_00324	MHFKMGFH_00321	CLLEABPI_00245	IPAJPIFN_01187	PABIDIKF_01914	MFKHNBBC_00070	GPKFNLOA_00665	NGNKDICI_00789	MDFBNDMM_01784	DKINMDDP_00621	HBGGKPJO_01186	KJHJFEAN_02278	EFEGBNDN_02105	MGNKNDBC_00377	JGFNFGEN_00259	EHKLKMIO_01635	CFHCPLEP_00370	LHOANOIJ_02429	IGBNLKPJ_00643	EJMCKJGF_00213	BEAILEPA_01444	ADLPBGKJ_02081	LFDACIMN_00959	NFFDMFAA_02979	GNPFBACB_00735	BFEDJGLP_00163	OMGPPDJG_01685	FJBFPLEM_01949	LMBOJPCL_00089	KNMDJAKB_01117	PKLNMAOI_01165	GFLMGHKO_03075	MLEOKNBP_01764	OAJKGOEN_00645	KEHFNKCA_01548
yjjV		putative metal-dependent hydrolase YjjV	49	49	1	1	5335				185	773	761	HBPFOBFE_01626	HPEIMNOJ_00195	MHFKMGFH_00192	CLLEABPI_01973	IPAJPIFN_01629	PABIDIKF_02024	MFKHNBBC_01271	GPKFNLOA_01462	NGNKDICI_02005	MDFBNDMM_02054	DKINMDDP_02490	HBGGKPJO_01632	KJHJFEAN_01450	EFEGBNDN_02724	MGNKNDBC_01867	JGFNFGEN_01447	EHKLKMIO_03145	CFHCPLEP_02398	LHOANOIJ_01654	IGBNLKPJ_02061	EJMCKJGF_02174	BEAILEPA_01488	ADLPBGKJ_01296	LFDACIMN_00430	NFFDMFAA_02358	GNPFBACB_01513	BFEDJGLP_02473	OMGPPDJG_01840	FJBFPLEM_02450	LMBOJPCL_02504	KNMDJAKB_02247	PKLNMAOI_01812	GFLMGHKO_02658	MLEOKNBP_01394	OAJKGOEN_01060	KEHFNKCA_02515
lpdA		Dihydrolipoyl dehydrogenase	49	49	1	1	5265				1418	1778	1753	HBPFOBFE_01691	HPEIMNOJ_00130	MHFKMGFH_00127	CLLEABPI_01908	IPAJPIFN_00581	PABIDIKF_02235	MFKHNBBC_01206	GPKFNLOA_01527	NGNKDICI_02070	MDFBNDMM_02642	DKINMDDP_01340	HBGGKPJO_01567	KJHJFEAN_02716	EFEGBNDN_02853	MGNKNDBC_01932	JGFNFGEN_02855	EHKLKMIO_02649	CFHCPLEP_01606	LHOANOIJ_02322	IGBNLKPJ_02160	EJMCKJGF_02318	BEAILEPA_02109	ADLPBGKJ_01231	LFDACIMN_00365	NFFDMFAA_02564	GNPFBACB_02719	BFEDJGLP_02628	OMGPPDJG_02959	FJBFPLEM_02095	LMBOJPCL_02861	KNMDJAKB_00623	PKLNMAOI_02864	GFLMGHKO_02762	MLEOKNBP_02599	OAJKGOEN_00995	KEHFNKCA_01484
lptE		LPS-assembly lipoprotein LptE	49	49	1	1	5250				545	545	545	HBPFOBFE_01702	HPEIMNOJ_00119	MHFKMGFH_00116	CLLEABPI_01897	IPAJPIFN_00570	PABIDIKF_02223	MFKHNBBC_01195	GPKFNLOA_01538	NGNKDICI_02081	MDFBNDMM_02653	DKINMDDP_01351	HBGGKPJO_01556	KJHJFEAN_02705	EFEGBNDN_02864	MGNKNDBC_01943	JGFNFGEN_02844	EHKLKMIO_02794	CFHCPLEP_01617	LHOANOIJ_02311	IGBNLKPJ_02149	EJMCKJGF_02665	BEAILEPA_02098	ADLPBGKJ_01220	LFDACIMN_00354	NFFDMFAA_02575	GNPFBACB_02707	BFEDJGLP_02639	OMGPPDJG_02745	FJBFPLEM_02106	LMBOJPCL_02850	KNMDJAKB_00634	PKLNMAOI_02853	GFLMGHKO_02774	MLEOKNBP_02588	OAJKGOEN_00984	KEHFNKCA_01472
mak		Fructokinase	49	49	1	1	5245				923	923	923	HBPFOBFE_01707	HPEIMNOJ_00114	MHFKMGFH_00111	CLLEABPI_01892	IPAJPIFN_00565	PABIDIKF_01350	MFKHNBBC_02472	GPKFNLOA_01703	NGNKDICI_02924	MDFBNDMM_02711	DKINMDDP_01728	HBGGKPJO_01551	KJHJFEAN_02994	EFEGBNDN_02977	MGNKNDBC_00587	JGFNFGEN_00678	EHKLKMIO_03127	CFHCPLEP_02670	LHOANOIJ_02786	IGBNLKPJ_01111	EJMCKJGF_02788	BEAILEPA_01274	ADLPBGKJ_03069	LFDACIMN_01239	NFFDMFAA_02899	GNPFBACB_02256	BFEDJGLP_01306	OMGPPDJG_02263	FJBFPLEM_02111	LMBOJPCL_02183	KNMDJAKB_02165	PKLNMAOI_02952	GFLMGHKO_01987	MLEOKNBP_02828	OAJKGOEN_02054	KEHFNKCA_02057
group_1346		hypothetical protein	49	49	1	1	5242				371	389	376	HBPFOBFE_01709	HPEIMNOJ_00112	MHFKMGFH_00109	CLLEABPI_01890	IPAJPIFN_00563	PABIDIKF_01352	MFKHNBBC_02470	GPKFNLOA_01705	NGNKDICI_02922	MDFBNDMM_02713	DKINMDDP_01730	HBGGKPJO_01549	KJHJFEAN_02992	EFEGBNDN_02975	MGNKNDBC_00589	JGFNFGEN_00680	EHKLKMIO_03129	CFHCPLEP_02668	LHOANOIJ_02784	IGBNLKPJ_01113	EJMCKJGF_02786	BEAILEPA_01276	ADLPBGKJ_03071	LFDACIMN_01241	NFFDMFAA_02897	GNPFBACB_02254	BFEDJGLP_01308	OMGPPDJG_02265	FJBFPLEM_02113	LMBOJPCL_02181	KNMDJAKB_02167	PKLNMAOI_02954	GFLMGHKO_01989	MLEOKNBP_02830	OAJKGOEN_02052	KEHFNKCA_02059
group_1347		hypothetical protein	49	49	1	1	5234				590	599	598	HBPFOBFE_01717	HPEIMNOJ_00104	MHFKMGFH_00101	CLLEABPI_01882	IPAJPIFN_00555	PABIDIKF_01360	MFKHNBBC_02462	GPKFNLOA_01713	NGNKDICI_02914	MDFBNDMM_02721	DKINMDDP_01738	HBGGKPJO_01541	KJHJFEAN_02984	EFEGBNDN_02967	MGNKNDBC_00597	JGFNFGEN_00688	EHKLKMIO_03137	CFHCPLEP_02660	LHOANOIJ_02776	IGBNLKPJ_01121	EJMCKJGF_01864	BEAILEPA_01284	ADLPBGKJ_03231	LFDACIMN_01249	NFFDMFAA_02889	GNPFBACB_02246	BFEDJGLP_01316	OMGPPDJG_02273	FJBFPLEM_02121	LMBOJPCL_02173	KNMDJAKB_02175	PKLNMAOI_02962	GFLMGHKO_01997	MLEOKNBP_02838	OAJKGOEN_02044	KEHFNKCA_02067
rlpA		Endolytic peptidoglycan transglycosylase RlpA	49	49	1	1	5233				281	926	899	HBPFOBFE_01718	HPEIMNOJ_00103	MHFKMGFH_00100	CLLEABPI_01881	IPAJPIFN_00554	PABIDIKF_01361	MFKHNBBC_02461	GPKFNLOA_01714	NGNKDICI_02724	MDFBNDMM_02750	DKINMDDP_01739	HBGGKPJO_01540	KJHJFEAN_01820	EFEGBNDN_02728	MGNKNDBC_00598	JGFNFGEN_00689	EHKLKMIO_02233	CFHCPLEP_02659	LHOANOIJ_02775	IGBNLKPJ_01122	EJMCKJGF_01865	BEAILEPA_01285	ADLPBGKJ_02914	LFDACIMN_01250	NFFDMFAA_02785	GNPFBACB_02245	BFEDJGLP_01317	OMGPPDJG_02274	FJBFPLEM_02122	LMBOJPCL_02172	KNMDJAKB_02176	PKLNMAOI_02963	GFLMGHKO_01998	MLEOKNBP_02839	OAJKGOEN_02043	KEHFNKCA_02068
proB		Glutamate 5-kinase	49	49	1	1	5177				386	1118	1039	HBPFOBFE_01762	HPEIMNOJ_00055	MHFKMGFH_00055	CLLEABPI_01836	IPAJPIFN_02191	PABIDIKF_01408	MFKHNBBC_01865	GPKFNLOA_01761	NGNKDICI_01787	MDFBNDMM_00892	DKINMDDP_01786	HBGGKPJO_01493	KJHJFEAN_01773	EFEGBNDN_01528	MGNKNDBC_00646	JGFNFGEN_00737	EHKLKMIO_03178	CFHCPLEP_01788	LHOANOIJ_01817	IGBNLKPJ_01169	EJMCKJGF_02090	BEAILEPA_01263	ADLPBGKJ_02401	LFDACIMN_01297	NFFDMFAA_01178	GNPFBACB_02198	BFEDJGLP_01365	OMGPPDJG_01405	FJBFPLEM_01156	LMBOJPCL_01766	KNMDJAKB_02418	PKLNMAOI_00949	GFLMGHKO_02618	MLEOKNBP_00644	OAJKGOEN_01690	KEHFNKCA_02192
moaD		Molybdopterin synthase sulfur carrier subunit	49	49	1	1	5162				251	251	251	HBPFOBFE_01777	HPEIMNOJ_00040	MHFKMGFH_00040	CLLEABPI_01820	IPAJPIFN_02207	PABIDIKF_02459	MFKHNBBC_01850	GPKFNLOA_01776	NGNKDICI_01772	MDFBNDMM_00877	DKINMDDP_01595	HBGGKPJO_01478	KJHJFEAN_01758	EFEGBNDN_01513	MGNKNDBC_00661	JGFNFGEN_00752	EHKLKMIO_02299	CFHCPLEP_01803	LHOANOIJ_01802	IGBNLKPJ_01184	EJMCKJGF_02105	BEAILEPA_01248	ADLPBGKJ_02386	LFDACIMN_01312	NFFDMFAA_01193	GNPFBACB_02182	BFEDJGLP_01380	OMGPPDJG_01390	FJBFPLEM_01141	LMBOJPCL_01781	KNMDJAKB_02433	PKLNMAOI_00964	GFLMGHKO_02603	MLEOKNBP_00659	OAJKGOEN_01675	KEHFNKCA_02207
glpE_1		Sulfurtransferase	49	49	1	1	5129				323	323	323	HBPFOBFE_01806	HPEIMNOJ_00012	MHFKMGFH_00012	CLLEABPI_01791	IPAJPIFN_02235	PABIDIKF_02431	MFKHNBBC_01822	GPKFNLOA_01804	NGNKDICI_01744	MDFBNDMM_00849	DKINMDDP_01623	HBGGKPJO_01449	KJHJFEAN_01730	EFEGBNDN_01485	MGNKNDBC_00689	JGFNFGEN_00780	EHKLKMIO_02460	CFHCPLEP_01832	LHOANOIJ_01774	IGBNLKPJ_01213	EJMCKJGF_02133	BEAILEPA_01219	ADLPBGKJ_02358	LFDACIMN_01340	NFFDMFAA_01221	GNPFBACB_02154	BFEDJGLP_01408	OMGPPDJG_01362	FJBFPLEM_01112	LMBOJPCL_01809	KNMDJAKB_02461	PKLNMAOI_00992	GFLMGHKO_02574	MLEOKNBP_00687	OAJKGOEN_01647	KEHFNKCA_02236
group_1355		hypothetical protein	49	49	1	1	3188				110	110	110	HBPFOBFE_01872	HPEIMNOJ_01829	MHFKMGFH_01487	CLLEABPI_01268	IPAJPIFN_02727	PABIDIKF_01268	MFKHNBBC_01168	GPKFNLOA_02232	NGNKDICI_00761	MDFBNDMM_00830	DKINMDDP_01819	HBGGKPJO_02212	KJHJFEAN_02374	EFEGBNDN_00215	MGNKNDBC_01510	JGFNFGEN_02607	EHKLKMIO_00575	CFHCPLEP_00272	LHOANOIJ_00196	IGBNLKPJ_00541	EJMCKJGF_00381	BEAILEPA_00231	ADLPBGKJ_00935	LFDACIMN_01411	NFFDMFAA_01137	GNPFBACB_00551	BFEDJGLP_00785	OMGPPDJG_00394	FJBFPLEM_00568	LMBOJPCL_00722	KNMDJAKB_00183	PKLNMAOI_00201	GFLMGHKO_01698	MLEOKNBP_00276	OAJKGOEN_00767	KEHFNKCA_00291
bpt		Aspartate/glutamate leucyltransferase	49	49	1	1	3516				740	740	740	HBPFOBFE_01942	HPEIMNOJ_01608	MHFKMGFH_01346	CLLEABPI_01336	IPAJPIFN_00521	PABIDIKF_00270	MFKHNBBC_00639	GPKFNLOA_00301	NGNKDICI_00059	MDFBNDMM_02192	DKINMDDP_00898	HBGGKPJO_00403	KJHJFEAN_00968	EFEGBNDN_00298	MGNKNDBC_01010	JGFNFGEN_00558	EHKLKMIO_03157	CFHCPLEP_00735	LHOANOIJ_00266	IGBNLKPJ_00310	EJMCKJGF_00449	BEAILEPA_00163	ADLPBGKJ_00108	LFDACIMN_00012	NFFDMFAA_01935	GNPFBACB_00178	BFEDJGLP_01022	OMGPPDJG_00723	FJBFPLEM_00638	LMBOJPCL_00483	KNMDJAKB_00252	PKLNMAOI_00270	GFLMGHKO_00206	MLEOKNBP_00345	OAJKGOEN_03038	KEHFNKCA_00495
cobO		Cobalamin adenosyltransferase	49	49	1	1	3535				452	566	563	HBPFOBFE_01959	HPEIMNOJ_01591	MHFKMGFH_01329	CLLEABPI_01353	IPAJPIFN_00504	PABIDIKF_00253	MFKHNBBC_00622	GPKFNLOA_00284	NGNKDICI_00076	MDFBNDMM_02175	DKINMDDP_00881	HBGGKPJO_00420	KJHJFEAN_00951	EFEGBNDN_00315	MGNKNDBC_01027	JGFNFGEN_00575	EHKLKMIO_00887	CFHCPLEP_00718	LHOANOIJ_00283	IGBNLKPJ_00293	EJMCKJGF_00466	BEAILEPA_00287	ADLPBGKJ_00091	LFDACIMN_00029	NFFDMFAA_00897	GNPFBACB_00161	BFEDJGLP_01039	OMGPPDJG_00740	FJBFPLEM_01989	LMBOJPCL_00500	KNMDJAKB_00559	PKLNMAOI_00014	GFLMGHKO_00189	MLEOKNBP_00362	OAJKGOEN_00967	KEHFNKCA_00512
group_1360		hypothetical protein	49	49	1	1	3542				521	521	521	HBPFOBFE_01966	HPEIMNOJ_01584	MHFKMGFH_01322	CLLEABPI_01360	IPAJPIFN_00497	PABIDIKF_00246	MFKHNBBC_00615	GPKFNLOA_00277	NGNKDICI_00083	MDFBNDMM_02168	DKINMDDP_00874	HBGGKPJO_00427	KJHJFEAN_00944	EFEGBNDN_00322	MGNKNDBC_01034	JGFNFGEN_00582	EHKLKMIO_00880	CFHCPLEP_00711	LHOANOIJ_00290	IGBNLKPJ_00286	EJMCKJGF_00473	BEAILEPA_00294	ADLPBGKJ_00084	LFDACIMN_00036	NFFDMFAA_00890	GNPFBACB_00154	BFEDJGLP_01046	OMGPPDJG_00747	FJBFPLEM_01996	LMBOJPCL_00507	KNMDJAKB_00552	PKLNMAOI_00021	GFLMGHKO_00182	MLEOKNBP_00369	OAJKGOEN_00960	KEHFNKCA_00519
group_1361		hypothetical protein	49	49	1	1	3543				776	1139	1131	HBPFOBFE_01967	HPEIMNOJ_01583	MHFKMGFH_01321	CLLEABPI_01361	IPAJPIFN_00496	PABIDIKF_00245	MFKHNBBC_00614	GPKFNLOA_00276	NGNKDICI_00084	MDFBNDMM_02167	DKINMDDP_01040	HBGGKPJO_00428	KJHJFEAN_00943	EFEGBNDN_00323	MGNKNDBC_01035	JGFNFGEN_00583	EHKLKMIO_00879	CFHCPLEP_00710	LHOANOIJ_00291	IGBNLKPJ_00285	EJMCKJGF_00474	BEAILEPA_00295	ADLPBGKJ_00083	LFDACIMN_00037	NFFDMFAA_00889	GNPFBACB_00153	BFEDJGLP_01047	OMGPPDJG_00748	FJBFPLEM_01997	LMBOJPCL_00508	KNMDJAKB_00551	PKLNMAOI_00022	GFLMGHKO_00181	MLEOKNBP_00370	OAJKGOEN_00959	KEHFNKCA_00520
pgl		6-phosphogluconolactonase	49	49	1	1	3592				707	707	707	HBPFOBFE_02020	HPEIMNOJ_01535	MHFKMGFH_01259	CLLEABPI_01409	IPAJPIFN_00448	PABIDIKF_00197	MFKHNBBC_02512	GPKFNLOA_00229	NGNKDICI_00131	MDFBNDMM_00557	DKINMDDP_00992	HBGGKPJO_00475	KJHJFEAN_00896	EFEGBNDN_00370	MGNKNDBC_01083	JGFNFGEN_00631	EHKLKMIO_00831	CFHCPLEP_02375	LHOANOIJ_00339	IGBNLKPJ_00761	EJMCKJGF_00522	BEAILEPA_00343	ADLPBGKJ_00036	LFDACIMN_00085	NFFDMFAA_00841	GNPFBACB_00105	BFEDJGLP_01987	OMGPPDJG_00815	FJBFPLEM_00462	LMBOJPCL_00556	KNMDJAKB_00503	PKLNMAOI_00070	GFLMGHKO_00680	MLEOKNBP_00418	OAJKGOEN_00911	KEHFNKCA_00719
group_1366		hypothetical protein	49	49	1	1	3614				482	482	482	HBPFOBFE_02037	HPEIMNOJ_01517	MHFKMGFH_01241	CLLEABPI_01427	IPAJPIFN_00430	PABIDIKF_00178	MFKHNBBC_02589	GPKFNLOA_00212	NGNKDICI_00148	MDFBNDMM_00539	DKINMDDP_00974	HBGGKPJO_00493	KJHJFEAN_00879	EFEGBNDN_00387	MGNKNDBC_02656	JGFNFGEN_00649	EHKLKMIO_00813	CFHCPLEP_02357	LHOANOIJ_00357	IGBNLKPJ_00779	EJMCKJGF_00539	BEAILEPA_00361	ADLPBGKJ_00019	LFDACIMN_00103	NFFDMFAA_00823	GNPFBACB_00088	BFEDJGLP_02005	OMGPPDJG_00832	FJBFPLEM_00444	LMBOJPCL_00573	KNMDJAKB_00486	PKLNMAOI_00087	GFLMGHKO_00661	MLEOKNBP_00435	OAJKGOEN_00894	KEHFNKCA_00737
group_1367		hypothetical protein	49	49	1	1	3617				884	911	909	HBPFOBFE_02040	HPEIMNOJ_01514	MHFKMGFH_01238	CLLEABPI_01429	IPAJPIFN_02689	PABIDIKF_00176	MFKHNBBC_02587	GPKFNLOA_00209	NGNKDICI_00151	MDFBNDMM_00536	DKINMDDP_00971	HBGGKPJO_00495	KJHJFEAN_00876	EFEGBNDN_00390	MGNKNDBC_02659	JGFNFGEN_00652	EHKLKMIO_00810	CFHCPLEP_02354	LHOANOIJ_00360	IGBNLKPJ_00781	EJMCKJGF_00541	BEAILEPA_00363	ADLPBGKJ_00016	LFDACIMN_00106	NFFDMFAA_00820	GNPFBACB_00086	BFEDJGLP_02008	OMGPPDJG_00834	FJBFPLEM_00442	LMBOJPCL_00575	KNMDJAKB_00484	PKLNMAOI_00089	GFLMGHKO_00659	MLEOKNBP_00437	OAJKGOEN_00892	KEHFNKCA_00739
ltxB		Leukotoxin export ATP-binding protein LtxB	49	49	1	1	3766				947	2168	2140	HBPFOBFE_02084	HPEIMNOJ_01368	MHFKMGFH_01196	CLLEABPI_01495	IPAJPIFN_02378	PABIDIKF_00130	MFKHNBBC_02303	GPKFNLOA_01904	NGNKDICI_02108	MDFBNDMM_02428	DKINMDDP_01658	HBGGKPJO_00540	KJHJFEAN_01637	EFEGBNDN_01701	MGNKNDBC_02628	JGFNFGEN_02148	EHKLKMIO_01216	CFHCPLEP_01532	LHOANOIJ_01277	IGBNLKPJ_00997	EJMCKJGF_00804	BEAILEPA_02155	ADLPBGKJ_01457	LFDACIMN_00832	NFFDMFAA_00777	GNPFBACB_00049	BFEDJGLP_01286	OMGPPDJG_02393	FJBFPLEM_00402	LMBOJPCL_00612	KNMDJAKB_00447	PKLNMAOI_00126	GFLMGHKO_00614	MLEOKNBP_00474	OAJKGOEN_00855	KEHFNKCA_00784
trpF		N-(5'-phosphoribosyl)anthranilate isomerase	49	49	1	1	3772				236	635	626	HBPFOBFE_02089	HPEIMNOJ_01363	MHFKMGFH_01191	CLLEABPI_00442	IPAJPIFN_02373	PABIDIKF_00125	MFKHNBBC_02298	GPKFNLOA_01899	NGNKDICI_02103	MDFBNDMM_02423	DKINMDDP_01653	HBGGKPJO_00545	KJHJFEAN_01632	EFEGBNDN_01706	MGNKNDBC_02623	JGFNFGEN_02143	EHKLKMIO_01211	CFHCPLEP_01527	LHOANOIJ_01272	IGBNLKPJ_00992	EJMCKJGF_00809	BEAILEPA_02150	ADLPBGKJ_01462	LFDACIMN_00837	NFFDMFAA_00772	GNPFBACB_00044	BFEDJGLP_01281	OMGPPDJG_02388	FJBFPLEM_00397	LMBOJPCL_00617	KNMDJAKB_00442	PKLNMAOI_00131	GFLMGHKO_00609	MLEOKNBP_00479	OAJKGOEN_00850	KEHFNKCA_00789
group_1378		hypothetical protein	49	49	1	1	3775				953	1784	1724	HBPFOBFE_02092	HPEIMNOJ_01360	MHFKMGFH_01188	CLLEABPI_00439	IPAJPIFN_02370	PABIDIKF_00122	MFKHNBBC_02295	GPKFNLOA_01896	NGNKDICI_02100	MDFBNDMM_02420	DKINMDDP_01650	HBGGKPJO_00548	KJHJFEAN_01629	EFEGBNDN_01709	MGNKNDBC_02620	JGFNFGEN_02140	EHKLKMIO_01208	CFHCPLEP_01524	LHOANOIJ_01269	IGBNLKPJ_00989	EJMCKJGF_00812	BEAILEPA_02147	ADLPBGKJ_01465	LFDACIMN_00840	NFFDMFAA_00769	GNPFBACB_00041	BFEDJGLP_01278	OMGPPDJG_02385	FJBFPLEM_00394	LMBOJPCL_00620	KNMDJAKB_00439	PKLNMAOI_00134	GFLMGHKO_00606	MLEOKNBP_00482	OAJKGOEN_00847	KEHFNKCA_00792
group_1381		hypothetical protein	49	49	1	1	3881				299	299	299	HBPFOBFE_02102	HPEIMNOJ_01350	MHFKMGFH_01178	CLLEABPI_00429	IPAJPIFN_02615	PABIDIKF_00112	MFKHNBBC_02285	GPKFNLOA_01886	NGNKDICI_02090	MDFBNDMM_02410	DKINMDDP_01640	HBGGKPJO_00558	KJHJFEAN_01619	EFEGBNDN_01719	MGNKNDBC_02610	JGFNFGEN_02130	EHKLKMIO_01198	CFHCPLEP_01514	LHOANOIJ_01259	IGBNLKPJ_00979	EJMCKJGF_00822	BEAILEPA_02137	ADLPBGKJ_01475	LFDACIMN_00851	NFFDMFAA_00759	GNPFBACB_00031	BFEDJGLP_01268	OMGPPDJG_01552	FJBFPLEM_00384	LMBOJPCL_00630	KNMDJAKB_02862	PKLNMAOI_00144	GFLMGHKO_00596	MLEOKNBP_00492	OAJKGOEN_00837	KEHFNKCA_00802
group_1382		hypothetical protein	49	49	1	1	4070				191	2159	2063	HBPFOBFE_02104	HPEIMNOJ_01348	MHFKMGFH_01176	CLLEABPI_00427	IPAJPIFN_02613	PABIDIKF_00110	MFKHNBBC_02283	GPKFNLOA_01884	NGNKDICI_02088	MDFBNDMM_02408	DKINMDDP_01638	HBGGKPJO_00560	KJHJFEAN_01617	EFEGBNDN_01721	MGNKNDBC_02608	JGFNFGEN_02128	EHKLKMIO_01196	CFHCPLEP_02697	LHOANOIJ_01257	IGBNLKPJ_00977	EJMCKJGF_00824	BEAILEPA_02135	ADLPBGKJ_01477	LFDACIMN_00853	NFFDMFAA_00757	GNPFBACB_00029	BFEDJGLP_01266	OMGPPDJG_01550	FJBFPLEM_00382	LMBOJPCL_00632	KNMDJAKB_00850	PKLNMAOI_00146	GFLMGHKO_00594	MLEOKNBP_00494	OAJKGOEN_00835	KEHFNKCA_00804
recB		RecBCD enzyme subunit RecB	49	49	1	1	4100				2870	3650	3586	HBPFOBFE_02133	HPEIMNOJ_01320	MHFKMGFH_01148	CLLEABPI_00399	IPAJPIFN_01552	PABIDIKF_00082	MFKHNBBC_01732	GPKFNLOA_02950	NGNKDICI_02751	MDFBNDMM_01320	DKINMDDP_02654	HBGGKPJO_00588	KJHJFEAN_02625	EFEGBNDN_01750	MGNKNDBC_01649	JGFNFGEN_02487	EHKLKMIO_00679	CFHCPLEP_01427	LHOANOIJ_01229	IGBNLKPJ_02121	EJMCKJGF_00852	BEAILEPA_01349	ADLPBGKJ_01505	LFDACIMN_00881	NFFDMFAA_00729	GNPFBACB_02576	BFEDJGLP_01238	OMGPPDJG_01522	FJBFPLEM_00354	LMBOJPCL_01344	KNMDJAKB_00822	PKLNMAOI_00298	GFLMGHKO_02059	MLEOKNBP_02333	OAJKGOEN_01829	KEHFNKCA_02798
argJ		Arginine biosynthesis bifunctional protein ArgJ	49	49	1	1	6058				1217	1217	1217	HBPFOBFE_02158	HPEIMNOJ_02629	MHFKMGFH_02616	CLLEABPI_01034	IPAJPIFN_00225	PABIDIKF_01759	MFKHNBBC_02063	GPKFNLOA_01944	NGNKDICI_02252	MDFBNDMM_01609	DKINMDDP_02669	HBGGKPJO_01931	KJHJFEAN_01990	EFEGBNDN_02322	MGNKNDBC_00454	JGFNFGEN_01573	EHKLKMIO_00002	CFHCPLEP_01916	LHOANOIJ_02226	IGBNLKPJ_02515	EJMCKJGF_01210	BEAILEPA_02733	ADLPBGKJ_01771	LFDACIMN_02258	NFFDMFAA_01342	GNPFBACB_02857	BFEDJGLP_01534	OMGPPDJG_01887	FJBFPLEM_01336	LMBOJPCL_02185	KNMDJAKB_02025	PKLNMAOI_02265	GFLMGHKO_01367	MLEOKNBP_02523	OAJKGOEN_02158	KEHFNKCA_01689
mutY		Adenine DNA glycosylase	49	49	1	1	6072				1052	1052	1052	HBPFOBFE_02167	HPEIMNOJ_02638	MHFKMGFH_02625	CLLEABPI_01044	IPAJPIFN_00234	PABIDIKF_01746	MFKHNBBC_02072	GPKFNLOA_01953	NGNKDICI_02243	MDFBNDMM_01618	DKINMDDP_02678	HBGGKPJO_01922	KJHJFEAN_01999	EFEGBNDN_02313	MGNKNDBC_00463	JGFNFGEN_01564	EHKLKMIO_00011	CFHCPLEP_01925	LHOANOIJ_02236	IGBNLKPJ_02524	EJMCKJGF_01219	BEAILEPA_02742	ADLPBGKJ_01780	LFDACIMN_02268	NFFDMFAA_01333	GNPFBACB_02848	BFEDJGLP_01525	OMGPPDJG_01896	FJBFPLEM_01345	LMBOJPCL_02194	KNMDJAKB_02016	PKLNMAOI_02274	GFLMGHKO_01376	MLEOKNBP_02514	OAJKGOEN_02167	KEHFNKCA_01698
group_1395		hypothetical protein	49	49	1	1	5727				182	1544	1402	HBPFOBFE_02242	HPEIMNOJ_02856	MHFKMGFH_02681	CLLEABPI_01585	IPAJPIFN_00306	PABIDIKF_02484	MFKHNBBC_02161	GPKFNLOA_02481	NGNKDICI_02843	MDFBNDMM_01661	DKINMDDP_01980	HBGGKPJO_02594	KJHJFEAN_00638	EFEGBNDN_02851	MGNKNDBC_02330	JGFNFGEN_02727	EHKLKMIO_02099	CFHCPLEP_01988	LHOANOIJ_02289	IGBNLKPJ_01537	EJMCKJGF_01262	BEAILEPA_01788	ADLPBGKJ_02462	LFDACIMN_02321	NFFDMFAA_02380	GNPFBACB_02064	BFEDJGLP_02835	OMGPPDJG_03043	FJBFPLEM_01962	LMBOJPCL_02250	KNMDJAKB_02896	PKLNMAOI_02409	GFLMGHKO_02419	MLEOKNBP_02959	OAJKGOEN_02148	KEHFNKCA_01773
bluB		5,6-dimethylbenzimidazole synthase	49	49	1	1	8733				671	752	672	HBPFOBFE_02292	HPEIMNOJ_02320	MHFKMGFH_02252	CLLEABPI_00606	IPAJPIFN_00359	PABIDIKF_00999	MFKHNBBC_00759	GPKFNLOA_01178	NGNKDICI_00960	MDFBNDMM_01494	DKINMDDP_01076	HBGGKPJO_00655	KJHJFEAN_00478	EFEGBNDN_02675	MGNKNDBC_01742	JGFNFGEN_01004	EHKLKMIO_01019	CFHCPLEP_01228	LHOANOIJ_01515	IGBNLKPJ_01637	EJMCKJGF_01033	BEAILEPA_01860	ADLPBGKJ_01357	LFDACIMN_00159	NFFDMFAA_01286	GNPFBACB_01760	BFEDJGLP_00583	OMGPPDJG_01081	FJBFPLEM_02401	LMBOJPCL_00806	KNMDJAKB_00418	PKLNMAOI_01600	GFLMGHKO_01500	MLEOKNBP_00174	OAJKGOEN_01351	KEHFNKCA_00174
group_1398		hypothetical protein	49	49	1	1	8713				1052	1154	1122	HBPFOBFE_02310	HPEIMNOJ_02302	MHFKMGFH_02234	CLLEABPI_00624	IPAJPIFN_00377	PABIDIKF_00981	MFKHNBBC_00741	GPKFNLOA_01160	NGNKDICI_00942	MDFBNDMM_01476	DKINMDDP_01094	HBGGKPJO_00673	KJHJFEAN_00496	EFEGBNDN_02693	MGNKNDBC_01760	JGFNFGEN_01022	EHKLKMIO_01001	CFHCPLEP_01246	LHOANOIJ_01497	IGBNLKPJ_00805	EJMCKJGF_01051	BEAILEPA_01017	ADLPBGKJ_01375	LFDACIMN_00177	NFFDMFAA_01268	GNPFBACB_01778	BFEDJGLP_00601	OMGPPDJG_01100	FJBFPLEM_00723	LMBOJPCL_00824	KNMDJAKB_00400	PKLNMAOI_01618	GFLMGHKO_01482	MLEOKNBP_00192	OAJKGOEN_01333	KEHFNKCA_00156
bioB_1		Biotin synthase	49	49	1	1	8670				1403	2651	1428	HBPFOBFE_02352	HPEIMNOJ_02260	MHFKMGFH_02191	CLLEABPI_00666	IPAJPIFN_00420	PABIDIKF_00940	MFKHNBBC_00699	GPKFNLOA_02839	NGNKDICI_00900	MDFBNDMM_02446	DKINMDDP_01136	HBGGKPJO_00715	KJHJFEAN_00538	EFEGBNDN_01815	MGNKNDBC_02787	JGFNFGEN_02893	EHKLKMIO_00959	CFHCPLEP_02788	LHOANOIJ_02797	IGBNLKPJ_00846	EJMCKJGF_01094	BEAILEPA_00976	ADLPBGKJ_01417	LFDACIMN_00218	NFFDMFAA_02850	GNPFBACB_02877	BFEDJGLP_02842	OMGPPDJG_02900	FJBFPLEM_00766	LMBOJPCL_00866	KNMDJAKB_00358	PKLNMAOI_01660	GFLMGHKO_01441	MLEOKNBP_00234	OAJKGOEN_01291	KEHFNKCA_00115
roxA		50S ribosomal protein L16 3-hydroxylase	49	49	1	1	1092				1142	1142	1142	HBPFOBFE_02403	HPEIMNOJ_02511	MHFKMGFH_02482	CLLEABPI_01121	IPAJPIFN_01951	PABIDIKF_02934	MFKHNBBC_01593	GPKFNLOA_00525	NGNKDICI_01580	MDFBNDMM_00640	DKINMDDP_01214	HBGGKPJO_02086	KJHJFEAN_01157	EFEGBNDN_02240	MGNKNDBC_02480	JGFNFGEN_02495	EHKLKMIO_02395	CFHCPLEP_03008	LHOANOIJ_02825	IGBNLKPJ_01035	EJMCKJGF_02206	BEAILEPA_00891	ADLPBGKJ_01974	LFDACIMN_02384	NFFDMFAA_02221	GNPFBACB_00849	BFEDJGLP_02316	OMGPPDJG_02424	FJBFPLEM_01240	LMBOJPCL_02840	KNMDJAKB_02753	PKLNMAOI_02916	GFLMGHKO_02232	MLEOKNBP_02816	OAJKGOEN_02926	KEHFNKCA_01235
argA_2		Amino-acid acetyltransferase	49	49	1	1	847				854	1316	1304	HBPFOBFE_02453	HPEIMNOJ_02621	MHFKMGFH_02609	CLLEABPI_01713	IPAJPIFN_02007	PABIDIKF_02675	MFKHNBBC_02621	GPKFNLOA_02600	NGNKDICI_02545	MDFBNDMM_02506	DKINMDDP_02264	HBGGKPJO_02466	KJHJFEAN_02807	EFEGBNDN_02512	MGNKNDBC_03039	JGFNFGEN_02415	EHKLKMIO_03080	CFHCPLEP_01054	LHOANOIJ_02656	IGBNLKPJ_01846	EJMCKJGF_02565	BEAILEPA_01938	ADLPBGKJ_02535	LFDACIMN_02256	NFFDMFAA_02964	GNPFBACB_02260	BFEDJGLP_02254	OMGPPDJG_02300	FJBFPLEM_02603	LMBOJPCL_02348	KNMDJAKB_02642	PKLNMAOI_02848	GFLMGHKO_01649	MLEOKNBP_02393	OAJKGOEN_02126	KEHFNKCA_01622
group_1407		hypothetical protein	49	49	1	1	896				644	644	644	HBPFOBFE_02493	HPEIMNOJ_02581	MHFKMGFH_02569	CLLEABPI_01206	IPAJPIFN_02130	PABIDIKF_01115	MFKHNBBC_01311	GPKFNLOA_00602	NGNKDICI_02285	MDFBNDMM_01678	DKINMDDP_02304	HBGGKPJO_02556	KJHJFEAN_01574	EFEGBNDN_02424	MGNKNDBC_02415	JGFNFGEN_02375	EHKLKMIO_01149	CFHCPLEP_00965	LHOANOIJ_02358	IGBNLKPJ_02085	EJMCKJGF_02395	BEAILEPA_02208	ADLPBGKJ_01897	LFDACIMN_02458	NFFDMFAA_02916	GNPFBACB_02310	BFEDJGLP_02718	OMGPPDJG_02629	FJBFPLEM_02662	LMBOJPCL_02389	KNMDJAKB_02590	PKLNMAOI_01422	GFLMGHKO_02094	MLEOKNBP_02786	OAJKGOEN_01957	KEHFNKCA_02402
murB		UDP-N-acetylenolpyruvoylglucosamine reductase	49	49	1	1	94				236	1022	1005	HBPFOBFE_02533	HPEIMNOJ_02445	MHFKMGFH_02377	CLLEABPI_01027	IPAJPIFN_02403	PABIDIKF_02112	MFKHNBBC_02054	GPKFNLOA_02561	NGNKDICI_02451	MDFBNDMM_01860	DKINMDDP_02162	HBGGKPJO_02273	KJHJFEAN_02082	EFEGBNDN_02585	MGNKNDBC_01729	JGFNFGEN_01700	EHKLKMIO_01548	CFHCPLEP_02686	LHOANOIJ_01307	IGBNLKPJ_01805	EJMCKJGF_01453	BEAILEPA_00756	ADLPBGKJ_02440	LFDACIMN_01956	NFFDMFAA_02175	GNPFBACB_02415	BFEDJGLP_01476	OMGPPDJG_01431	FJBFPLEM_00660	LMBOJPCL_01896	KNMDJAKB_02230	PKLNMAOI_01678	GFLMGHKO_01611	MLEOKNBP_02208	OAJKGOEN_02877	KEHFNKCA_01893
group_1409		hypothetical protein	49	49	1	1	110				284	515	479	HBPFOBFE_02546	HPEIMNOJ_02432	MHFKMGFH_02364	CLLEABPI_01014	IPAJPIFN_02416	PABIDIKF_02125	MFKHNBBC_02040	GPKFNLOA_02548	NGNKDICI_02438	MDFBNDMM_01847	DKINMDDP_02176	HBGGKPJO_02286	KJHJFEAN_02095	EFEGBNDN_02572	MGNKNDBC_01716	JGFNFGEN_01687	EHKLKMIO_01535	CFHCPLEP_02673	LHOANOIJ_01320	IGBNLKPJ_01818	EJMCKJGF_01440	BEAILEPA_00743	ADLPBGKJ_02427	LFDACIMN_01969	NFFDMFAA_02162	GNPFBACB_02428	BFEDJGLP_01463	OMGPPDJG_01444	FJBFPLEM_00673	LMBOJPCL_01909	KNMDJAKB_02216	PKLNMAOI_01692	GFLMGHKO_01597	MLEOKNBP_02222	OAJKGOEN_02630	KEHFNKCA_01879
tadA		tRNA-specific adenosine deaminase	49	49	1	1	116				548	677	664	HBPFOBFE_02552	HPEIMNOJ_02425	MHFKMGFH_02357	CLLEABPI_01008	IPAJPIFN_02423	PABIDIKF_02131	MFKHNBBC_02034	GPKFNLOA_02542	NGNKDICI_02432	MDFBNDMM_01840	DKINMDDP_02182	HBGGKPJO_02292	KJHJFEAN_02101	EFEGBNDN_02566	MGNKNDBC_01709	JGFNFGEN_01680	EHKLKMIO_01528	CFHCPLEP_02960	LHOANOIJ_01326	IGBNLKPJ_01824	EJMCKJGF_01434	BEAILEPA_00737	ADLPBGKJ_02421	LFDACIMN_01975	NFFDMFAA_02155	GNPFBACB_02434	BFEDJGLP_01456	OMGPPDJG_01451	FJBFPLEM_00679	LMBOJPCL_01916	KNMDJAKB_02209	PKLNMAOI_01699	GFLMGHKO_01591	MLEOKNBP_02229	OAJKGOEN_02623	KEHFNKCA_01873
dmsA		Dimethyl sulfoxide reductase DmsA	49	49	1	1	134				1742	2579	2429	HBPFOBFE_02569	HPEIMNOJ_02408	MHFKMGFH_02340	CLLEABPI_00991	IPAJPIFN_02607	PABIDIKF_02148	MFKHNBBC_02017	GPKFNLOA_02937	NGNKDICI_02415	MDFBNDMM_01823	DKINMDDP_02854	HBGGKPJO_02309	KJHJFEAN_02118	EFEGBNDN_02549	MGNKNDBC_01692	JGFNFGEN_01663	EHKLKMIO_01511	CFHCPLEP_02101	LHOANOIJ_01343	IGBNLKPJ_01841	EJMCKJGF_01417	BEAILEPA_00720	ADLPBGKJ_02404	LFDACIMN_01992	NFFDMFAA_02720	GNPFBACB_02451	BFEDJGLP_01439	OMGPPDJG_01468	FJBFPLEM_00696	LMBOJPCL_01933	KNMDJAKB_02191	PKLNMAOI_01717	GFLMGHKO_01574	MLEOKNBP_02246	OAJKGOEN_02605	KEHFNKCA_01856
group_1412		hypothetical protein	49	49	1	1	142				473	485	484	HBPFOBFE_02577	HPEIMNOJ_02400	MHFKMGFH_02332	CLLEABPI_00983	IPAJPIFN_02585	PABIDIKF_02577	MFKHNBBC_01668	GPKFNLOA_02627	NGNKDICI_02589	MDFBNDMM_02376	DKINMDDP_02367	HBGGKPJO_02133	KJHJFEAN_02481	EFEGBNDN_02476	MGNKNDBC_01684	JGFNFGEN_01655	EHKLKMIO_01879	CFHCPLEP_02109	LHOANOIJ_01353	IGBNLKPJ_01977	EJMCKJGF_01409	BEAILEPA_00712	ADLPBGKJ_03062	LFDACIMN_02441	NFFDMFAA_02712	GNPFBACB_02698	BFEDJGLP_01431	OMGPPDJG_01476	FJBFPLEM_00704	LMBOJPCL_02955	KNMDJAKB_02635	PKLNMAOI_02574	GFLMGHKO_01872	MLEOKNBP_02529	OAJKGOEN_02365	KEHFNKCA_01848
group_1417		hypothetical protein	49	49	1	1	1499				1505	2108	2054	HBPFOBFE_02628	HPEIMNOJ_02914	MHFKMGFH_02740	CLLEABPI_02588	IPAJPIFN_02297	PABIDIKF_01883	MFKHNBBC_01507	GPKFNLOA_02517	NGNKDICI_01970	MDFBNDMM_02010	DKINMDDP_02044	HBGGKPJO_02705	KJHJFEAN_02233	EFEGBNDN_01636	MGNKNDBC_01309	JGFNFGEN_01100	EHKLKMIO_02695	CFHCPLEP_02527	LHOANOIJ_01741	IGBNLKPJ_01742	EJMCKJGF_01939	BEAILEPA_02311	ADLPBGKJ_02580	LFDACIMN_02210	NFFDMFAA_00946	GNPFBACB_01665	BFEDJGLP_02344	OMGPPDJG_02510	FJBFPLEM_02322	LMBOJPCL_02526	KNMDJAKB_00734	PKLNMAOI_02023	GFLMGHKO_01552	MLEOKNBP_02070	OAJKGOEN_01391	KEHFNKCA_01928
sspB		Stringent starvation protein B	49	49	1	1	1488				422	422	422	HBPFOBFE_02638	HPEIMNOJ_02904	MHFKMGFH_02730	CLLEABPI_02577	IPAJPIFN_02307	PABIDIKF_01893	MFKHNBBC_01517	GPKFNLOA_02507	NGNKDICI_01960	MDFBNDMM_02020	DKINMDDP_02034	HBGGKPJO_02695	KJHJFEAN_02223	EFEGBNDN_01646	MGNKNDBC_01299	JGFNFGEN_01110	EHKLKMIO_02685	CFHCPLEP_02517	LHOANOIJ_01731	IGBNLKPJ_01732	EJMCKJGF_01929	BEAILEPA_02321	ADLPBGKJ_02570	LFDACIMN_02220	NFFDMFAA_00936	GNPFBACB_01655	BFEDJGLP_02354	OMGPPDJG_02500	FJBFPLEM_02312	LMBOJPCL_02516	KNMDJAKB_00724	PKLNMAOI_02013	GFLMGHKO_01542	MLEOKNBP_02060	OAJKGOEN_01381	KEHFNKCA_01918
smc		Chromosome partition protein Smc	49	49	1	1	1484				1901	3488	3116	HBPFOBFE_02642	HPEIMNOJ_02900	MHFKMGFH_02726	CLLEABPI_02573	IPAJPIFN_02311	PABIDIKF_01897	MFKHNBBC_01521	GPKFNLOA_02503	NGNKDICI_01956	MDFBNDMM_02621	DKINMDDP_02748	HBGGKPJO_02757	KJHJFEAN_03053	EFEGBNDN_01650	MGNKNDBC_01295	JGFNFGEN_01114	EHKLKMIO_02835	CFHCPLEP_02975	LHOANOIJ_01727	IGBNLKPJ_02747	EJMCKJGF_01925	BEAILEPA_02815	ADLPBGKJ_03206	LFDACIMN_02998	NFFDMFAA_00932	GNPFBACB_01651	BFEDJGLP_02358	OMGPPDJG_02681	FJBFPLEM_02984	LMBOJPCL_02512	KNMDJAKB_00720	PKLNMAOI_02009	GFLMGHKO_01538	MLEOKNBP_02056	OAJKGOEN_01377	KEHFNKCA_01914
group_1421		hypothetical protein	49	49	1	1	1466				374	506	497	HBPFOBFE_02660	HPEIMNOJ_02882	MHFKMGFH_02708	CLLEABPI_02555	IPAJPIFN_02891	PABIDIKF_03024	MFKHNBBC_01539	GPKFNLOA_02947	NGNKDICI_01938	MDFBNDMM_02639	DKINMDDP_02730	HBGGKPJO_02775	KJHJFEAN_02922	EFEGBNDN_01668	MGNKNDBC_01277	JGFNFGEN_01132	EHKLKMIO_02853	CFHCPLEP_03045	LHOANOIJ_01709	IGBNLKPJ_02710	EJMCKJGF_01907	BEAILEPA_02883	ADLPBGKJ_03079	LFDACIMN_02816	NFFDMFAA_00914	GNPFBACB_01632	BFEDJGLP_02959	OMGPPDJG_02699	FJBFPLEM_03002	LMBOJPCL_03071	KNMDJAKB_00702	PKLNMAOI_02996	GFLMGHKO_01517	MLEOKNBP_02930	OAJKGOEN_01359	KEHFNKCA_02824
iscX		Protein IscX	49	49	1	1	1465				194	194	194	HBPFOBFE_02661	HPEIMNOJ_02881	MHFKMGFH_02707	CLLEABPI_02554	IPAJPIFN_02892	PABIDIKF_03025	MFKHNBBC_01540	GPKFNLOA_02948	NGNKDICI_01937	MDFBNDMM_02640	DKINMDDP_02729	HBGGKPJO_02776	KJHJFEAN_02921	EFEGBNDN_01669	MGNKNDBC_01276	JGFNFGEN_01133	EHKLKMIO_02854	CFHCPLEP_03046	LHOANOIJ_01708	IGBNLKPJ_02709	EJMCKJGF_01906	BEAILEPA_02884	ADLPBGKJ_03078	LFDACIMN_02815	NFFDMFAA_00913	GNPFBACB_01631	BFEDJGLP_02958	OMGPPDJG_02700	FJBFPLEM_03003	LMBOJPCL_03072	KNMDJAKB_00701	PKLNMAOI_02995	GFLMGHKO_01516	MLEOKNBP_02931	OAJKGOEN_01358	KEHFNKCA_02823
group_1423		hypothetical protein	49	49	1	1	1464				905	905	905	HBPFOBFE_02662	HPEIMNOJ_02880	MHFKMGFH_02706	CLLEABPI_02553	IPAJPIFN_02893	PABIDIKF_03026	MFKHNBBC_01541	GPKFNLOA_02949	NGNKDICI_01936	MDFBNDMM_02641	DKINMDDP_02728	HBGGKPJO_02777	KJHJFEAN_02920	EFEGBNDN_01670	MGNKNDBC_01275	JGFNFGEN_01134	EHKLKMIO_02855	CFHCPLEP_03047	LHOANOIJ_01707	IGBNLKPJ_02708	EJMCKJGF_01905	BEAILEPA_02885	ADLPBGKJ_03077	LFDACIMN_02814	NFFDMFAA_00912	GNPFBACB_01630	BFEDJGLP_02957	OMGPPDJG_02701	FJBFPLEM_03004	LMBOJPCL_03073	KNMDJAKB_00700	PKLNMAOI_02994	GFLMGHKO_01515	MLEOKNBP_02932	OAJKGOEN_01357	KEHFNKCA_02822
rfaE		D-beta-D-heptose 7-phosphate kinase	49	49	1	1	6702				113	992	965	HBPFOBFE_02679	HPEIMNOJ_00835	MHFKMGFH_00843	CLLEABPI_01541	IPAJPIFN_02674	PABIDIKF_02717	MFKHNBBC_02637	GPKFNLOA_01013	NGNKDICI_01140	MDFBNDMM_02139	DKINMDDP_02415	HBGGKPJO_02407	KJHJFEAN_01940	EFEGBNDN_03010	MGNKNDBC_02928	JGFNFGEN_02763	EHKLKMIO_02211	CFHCPLEP_01868	LHOANOIJ_02454	IGBNLKPJ_02670	EJMCKJGF_01357	BEAILEPA_02720	ADLPBGKJ_02643	LFDACIMN_02643	NFFDMFAA_02541	GNPFBACB_02562	BFEDJGLP_02128	OMGPPDJG_00316	FJBFPLEM_03053	LMBOJPCL_01975	KNMDJAKB_02805	PKLNMAOI_02977	GFLMGHKO_01727	MLEOKNBP_02971	OAJKGOEN_02824	KEHFNKCA_02751
ftsN		Cell division protein FtsN	49	49	1	1	1551				473	740	733	HBPFOBFE_00018	HPEIMNOJ_02953	MHFKMGFH_02778	CLLEABPI_02626	IPAJPIFN_02352	PABIDIKF_02264	MFKHNBBC_00543	GPKFNLOA_01653	NGNKDICI_01917	MDFBNDMM_02301	DKINMDDP_01549	HBGGKPJO_01816	KJHJFEAN_00844	EFEGBNDN_01597	MGNKNDBC_01348	JGFNFGEN_01061	EHKLKMIO_02631	CFHCPLEP_02291	LHOANOIJ_00974	IGBNLKPJ_01986	EJMCKJGF_02068	BEAILEPA_01759	ADLPBGKJ_02328	LFDACIMN_01686	NFFDMFAA_00985	GNPFBACB_01170	BFEDJGLP_02514	OMGPPDJG_01325	FJBFPLEM_01810	LMBOJPCL_02071	KNMDJAKB_01728	PKLNMAOI_02162	GFLMGHKO_01279	MLEOKNBP_01924	OAJKGOEN_02072	KEHFNKCA_01993
cph2_2		hypothetical protein	49	60	1.23	1	8310				221	2225	1663	HBPFOBFE_01321 HBPFOBFE_01322 HBPFOBFE_01323	HPEIMNOJ_01211	MHFKMGFH_01083 MHFKMGFH_01084 MHFKMGFH_01085	CLLEABPI_01766	IPAJPIFN_01716 IPAJPIFN_01717	PABIDIKF_00021	MFKHNBBC_01065 MFKHNBBC_01066	GPKFNLOA_02092	NGNKDICI_01030	MDFBNDMM_00397	DKINMDDP_02563	HBGGKPJO_01738	KJHJFEAN_02841	EFEGBNDN_00949	MGNKNDBC_02007	JGFNFGEN_02068	EHKLKMIO_03046	CFHCPLEP_02802 CFHCPLEP_02801 CFHCPLEP_02800	LHOANOIJ_02696 LHOANOIJ_02695	IGBNLKPJ_02627	EJMCKJGF_02756	BEAILEPA_02648	ADLPBGKJ_02948	LFDACIMN_01577	NFFDMFAA_01989	GNPFBACB_01820	BFEDJGLP_01776	OMGPPDJG_02372 OMGPPDJG_02373	FJBFPLEM_02302	LMBOJPCL_01391	KNMDJAKB_00775	PKLNMAOI_00345	GFLMGHKO_02675	MLEOKNBP_02286	OAJKGOEN_01876	KEHFNKCA_02379
accB		Biotin carboxyl carrier protein of acetyl-CoA carboxylase	49	49	1	1	4676				278	467	451	HBPFOBFE_00921	HPEIMNOJ_00576	MHFKMGFH_00576	CLLEABPI_00938	IPAJPIFN_01365	PABIDIKF_00677	MFKHNBBC_00377	GPKFNLOA_01328	NGNKDICI_00531	MDFBNDMM_01096	DKINMDDP_00194	HBGGKPJO_00957	KJHJFEAN_02559	EFEGBNDN_01346	MGNKNDBC_02781	JGFNFGEN_02635	EHKLKMIO_02193	CFHCPLEP_01173	LHOANOIJ_02064	IGBNLKPJ_00119	EJMCKJGF_01506	BEAILEPA_00543	ADLPBGKJ_00371	LFDACIMN_02360	NFFDMFAA_01697	GNPFBACB_01703	BFEDJGLP_01158	OMGPPDJG_02566	FJBFPLEM_01090	LMBOJPCL_02669	KNMDJAKB_02563	PKLNMAOI_00708	GFLMGHKO_00526	MLEOKNBP_00827	OAJKGOEN_02287	KEHFNKCA_01176
hypF		Carbamoyltransferase HypF	49	49	1	1	6741				1175	2495	2393	HBPFOBFE_02846	HPEIMNOJ_00800	MHFKMGFH_00807	CLLEABPI_01506	IPAJPIFN_02913	PABIDIKF_02682	MFKHNBBC_02705	GPKFNLOA_02860	NGNKDICI_02928	MDFBNDMM_02726	DKINMDDP_02760	HBGGKPJO_02372	KJHJFEAN_03007	EFEGBNDN_02981	MGNKNDBC_02891	JGFNFGEN_03025	EHKLKMIO_01987	CFHCPLEP_02871	LHOANOIJ_02839	IGBNLKPJ_02642	EJMCKJGF_02696	BEAILEPA_02668	ADLPBGKJ_03005	LFDACIMN_02835	NFFDMFAA_02862	GNPFBACB_02886	BFEDJGLP_03025	OMGPPDJG_02799	FJBFPLEM_02864	LMBOJPCL_01939	KNMDJAKB_02299	PKLNMAOI_02182	GFLMGHKO_02950	MLEOKNBP_02677	OAJKGOEN_02523	KEHFNKCA_02812
bepE_2		Efflux pump membrane transporter BepE	49	49	1	1	5273				605	3230	2909	HBPFOBFE_01684	HPEIMNOJ_00137	MHFKMGFH_00134	CLLEABPI_01915	IPAJPIFN_00588	PABIDIKF_02242	MFKHNBBC_01213	GPKFNLOA_01520	NGNKDICI_02063	MDFBNDMM_02112	DKINMDDP_01333	HBGGKPJO_01574	KJHJFEAN_01392	EFEGBNDN_01921	MGNKNDBC_01925	JGFNFGEN_03099	EHKLKMIO_02642	CFHCPLEP_01598	LHOANOIJ_02329	IGBNLKPJ_02778	EJMCKJGF_02325	BEAILEPA_02116	ADLPBGKJ_01238	LFDACIMN_00372	NFFDMFAA_03029	GNPFBACB_02726	BFEDJGLP_01640	OMGPPDJG_02889	FJBFPLEM_02646	LMBOJPCL_01760	KNMDJAKB_00616	PKLNMAOI_02871	GFLMGHKO_02201	MLEOKNBP_02606	OAJKGOEN_01002	KEHFNKCA_01491
group_1597		hypothetical protein	49	49	1	1	1537				125	425	406	HBPFOBFE_00006	HPEIMNOJ_02941	MHFKMGFH_02766	CLLEABPI_02614	IPAJPIFN_02364	PABIDIKF_02288	MFKHNBBC_00555	GPKFNLOA_01641	NGNKDICI_01929	MDFBNDMM_02313	DKINMDDP_01537	HBGGKPJO_01856	KJHJFEAN_00856	EFEGBNDN_01609	MGNKNDBC_01336	JGFNFGEN_01073	EHKLKMIO_02619	CFHCPLEP_02278	LHOANOIJ_00962	IGBNLKPJ_02417	EJMCKJGF_02056	BEAILEPA_01771	ADLPBGKJ_02340	LFDACIMN_01698	NFFDMFAA_00973	GNPFBACB_01182	BFEDJGLP_02502	OMGPPDJG_01343	FJBFPLEM_01822	LMBOJPCL_02794	KNMDJAKB_01740	PKLNMAOI_02174	GFLMGHKO_01291	MLEOKNBP_01936	OAJKGOEN_02060	KEHFNKCA_02005
bepE_3		Efflux pump membrane transporter BepE	49	49	1	1	1543				710	3158	3067	HBPFOBFE_00011	HPEIMNOJ_02946	MHFKMGFH_02771	CLLEABPI_02619	IPAJPIFN_02359	PABIDIKF_02283	MFKHNBBC_00550	GPKFNLOA_01646	NGNKDICI_01924	MDFBNDMM_02308	DKINMDDP_01542	HBGGKPJO_01851	KJHJFEAN_00851	EFEGBNDN_01604	MGNKNDBC_01341	JGFNFGEN_01068	EHKLKMIO_02624	CFHCPLEP_02283	LHOANOIJ_00967	IGBNLKPJ_02422	EJMCKJGF_02061	BEAILEPA_01766	ADLPBGKJ_02335	LFDACIMN_01693	NFFDMFAA_00978	GNPFBACB_01177	BFEDJGLP_02507	OMGPPDJG_01338	FJBFPLEM_01817	LMBOJPCL_02789	KNMDJAKB_01735	PKLNMAOI_02169	GFLMGHKO_01286	MLEOKNBP_01931	OAJKGOEN_02065	KEHFNKCA_02000
msbA		Lipid A export ATP-binding/permease protein MsbA	49	49	1	1	1565				1682	1781	1774	HBPFOBFE_00032	HPEIMNOJ_02968	MHFKMGFH_02792	CLLEABPI_02640	IPAJPIFN_02713	PABIDIKF_02155	MFKHNBBC_00529	GPKFNLOA_01667	NGNKDICI_01903	MDFBNDMM_02286	DKINMDDP_01563	HBGGKPJO_02839	KJHJFEAN_00830	EFEGBNDN_01583	MGNKNDBC_01539	JGFNFGEN_01718	EHKLKMIO_01302	CFHCPLEP_02305	LHOANOIJ_00988	IGBNLKPJ_02000	EJMCKJGF_02082	BEAILEPA_01745	ADLPBGKJ_02314	LFDACIMN_01672	NFFDMFAA_00592	GNPFBACB_01156	BFEDJGLP_01949	OMGPPDJG_01311	FJBFPLEM_01796	LMBOJPCL_02057	KNMDJAKB_01714	PKLNMAOI_02148	GFLMGHKO_01265	MLEOKNBP_01910	OAJKGOEN_02086	KEHFNKCA_01979
aroB		3-dehydroquinate synthase	49	49	1	1	1585				1088	1088	1088	HBPFOBFE_00039	HPEIMNOJ_02979	MHFKMGFH_02799	CLLEABPI_02647	IPAJPIFN_02706	PABIDIKF_02162	MFKHNBBC_00522	GPKFNLOA_01676	NGNKDICI_01896	MDFBNDMM_02466	DKINMDDP_01570	HBGGKPJO_02832	KJHJFEAN_00823	EFEGBNDN_01576	MGNKNDBC_01550	JGFNFGEN_01729	EHKLKMIO_01310	CFHCPLEP_02312	LHOANOIJ_00999	IGBNLKPJ_02007	EJMCKJGF_01646	BEAILEPA_01738	ADLPBGKJ_02307	LFDACIMN_01661	NFFDMFAA_00603	GNPFBACB_01149	BFEDJGLP_01938	OMGPPDJG_01304	FJBFPLEM_02269	LMBOJPCL_02050	KNMDJAKB_01708	PKLNMAOI_02141	GFLMGHKO_01258	MLEOKNBP_01903	OAJKGOEN_02093	KEHFNKCA_01972
mrcA		Penicillin-binding protein 1A	49	49	1	1	1590				341	2363	2291	HBPFOBFE_00041	HPEIMNOJ_02981	MHFKMGFH_02801	CLLEABPI_02649	IPAJPIFN_02546	PABIDIKF_02164	MFKHNBBC_00520	GPKFNLOA_01678	NGNKDICI_01894	MDFBNDMM_02468	DKINMDDP_01572	HBGGKPJO_00824	KJHJFEAN_00821	EFEGBNDN_01574	MGNKNDBC_01552	JGFNFGEN_01731	EHKLKMIO_01312	CFHCPLEP_02932	LHOANOIJ_01001	IGBNLKPJ_02009	EJMCKJGF_01644	BEAILEPA_01736	ADLPBGKJ_02305	LFDACIMN_01659	NFFDMFAA_00605	GNPFBACB_01147	BFEDJGLP_01936	OMGPPDJG_01302	FJBFPLEM_02271	LMBOJPCL_02048	KNMDJAKB_01706	PKLNMAOI_02139	GFLMGHKO_01256	MLEOKNBP_01901	OAJKGOEN_02213	KEHFNKCA_01970
bcr		Bicyclomycin resistance protein	49	49	1	1	1613				275	1202	1166	HBPFOBFE_00058	HPEIMNOJ_03002	MHFKMGFH_02818	CLLEABPI_02667	IPAJPIFN_02529	PABIDIKF_02181	MFKHNBBC_00499	GPKFNLOA_01696	NGNKDICI_01876	MDFBNDMM_02485	DKINMDDP_01237	HBGGKPJO_00807	KJHJFEAN_00803	EFEGBNDN_01556	MGNKNDBC_01572	JGFNFGEN_01752	EHKLKMIO_01330	CFHCPLEP_02949	LHOANOIJ_01019	IGBNLKPJ_02026	EJMCKJGF_01627	BEAILEPA_01719	ADLPBGKJ_02263	LFDACIMN_01641	NFFDMFAA_00625	GNPFBACB_01129	BFEDJGLP_01916	OMGPPDJG_01285	FJBFPLEM_02288	LMBOJPCL_02031	KNMDJAKB_01688	PKLNMAOI_02122	GFLMGHKO_01239	MLEOKNBP_01884	OAJKGOEN_02230	KEHFNKCA_01953
rfbB		dTDP-glucose 4,6-dehydratase	49	49	1	1	1640				284	1067	1051	HBPFOBFE_00079	HPEIMNOJ_03024	MHFKMGFH_02840	CLLEABPI_02688	IPAJPIFN_01915	PABIDIKF_02202	MFKHNBBC_00478	GPKFNLOA_02650	NGNKDICI_02759	MDFBNDMM_02369	DKINMDDP_01259	HBGGKPJO_00786	KJHJFEAN_00782	EFEGBNDN_02393	MGNKNDBC_01594	JGFNFGEN_01774	EHKLKMIO_02587	CFHCPLEP_02073	LHOANOIJ_01040	IGBNLKPJ_01780	EJMCKJGF_01606	BEAILEPA_01696	ADLPBGKJ_02242	LFDACIMN_01916	NFFDMFAA_00647	GNPFBACB_01108	BFEDJGLP_02086	OMGPPDJG_01264	FJBFPLEM_01688	LMBOJPCL_02134	KNMDJAKB_01667	PKLNMAOI_01470	GFLMGHKO_01218	MLEOKNBP_01863	OAJKGOEN_02558	KEHFNKCA_01389
group_1607		hypothetical protein	49	49	1	1	1652				359	359	359	HBPFOBFE_00090	HPEIMNOJ_03035	MHFKMGFH_02851	CLLEABPI_02699	IPAJPIFN_01904	PABIDIKF_02213	MFKHNBBC_00467	GPKFNLOA_02639	NGNKDICI_02961	MDFBNDMM_02358	DKINMDDP_01270	HBGGKPJO_00775	KJHJFEAN_00771	EFEGBNDN_02404	MGNKNDBC_01605	JGFNFGEN_01785	EHKLKMIO_02576	CFHCPLEP_02062	LHOANOIJ_01051	IGBNLKPJ_01791	EJMCKJGF_01595	BEAILEPA_01685	ADLPBGKJ_02231	LFDACIMN_01927	NFFDMFAA_00658	GNPFBACB_02908	BFEDJGLP_02097	OMGPPDJG_01253	FJBFPLEM_01677	LMBOJPCL_02123	KNMDJAKB_01656	PKLNMAOI_01459	GFLMGHKO_01207	MLEOKNBP_01852	OAJKGOEN_02569	KEHFNKCA_01378
trmO		tRNA (adenine(37)-N6)-methyltransferase	49	49	1	1	1659				698	908	704	HBPFOBFE_00097	HPEIMNOJ_03042	MHFKMGFH_02858	CLLEABPI_02706	IPAJPIFN_01897	PABIDIKF_03017	MFKHNBBC_00460	GPKFNLOA_02955	NGNKDICI_02954	MDFBNDMM_02351	DKINMDDP_01277	HBGGKPJO_00768	KJHJFEAN_00764	EFEGBNDN_02411	MGNKNDBC_01612	JGFNFGEN_01792	EHKLKMIO_02569	CFHCPLEP_02055	LHOANOIJ_01058	IGBNLKPJ_01798	EJMCKJGF_01588	BEAILEPA_01678	ADLPBGKJ_02224	LFDACIMN_01934	NFFDMFAA_00665	GNPFBACB_02915	BFEDJGLP_02104	OMGPPDJG_01246	FJBFPLEM_01670	LMBOJPCL_02116	KNMDJAKB_01649	PKLNMAOI_01452	GFLMGHKO_01200	MLEOKNBP_01845	OAJKGOEN_02576	KEHFNKCA_01371
merP		putative protein	49	49	1	1	1729				200	200	200	HBPFOBFE_00113	HPEIMNOJ_03059	MHFKMGFH_02875	CLLEABPI_02525	IPAJPIFN_01676	PABIDIKF_02631	MFKHNBBC_00443	GPKFNLOA_02386	NGNKDICI_02400	MDFBNDMM_02336	DKINMDDP_02350	HBGGKPJO_00751	KJHJFEAN_00297	EFEGBNDN_01291	MGNKNDBC_02364	JGFNFGEN_02266	EHKLKMIO_01948	CFHCPLEP_01376	LHOANOIJ_00411	IGBNLKPJ_00885	EJMCKJGF_01573	BEAILEPA_01173	ADLPBGKJ_00575	LFDACIMN_02600	NFFDMFAA_00682	GNPFBACB_01259	BFEDJGLP_02564	OMGPPDJG_02785	FJBFPLEM_01654	LMBOJPCL_02804	KNMDJAKB_01634	PKLNMAOI_02556	GFLMGHKO_02816	MLEOKNBP_02617	OAJKGOEN_02981	KEHFNKCA_02533
copA_2		Copper-exporting P-type ATPase	49	49	1	1	1730				485	2369	2294	HBPFOBFE_00114	HPEIMNOJ_03060	MHFKMGFH_02876	CLLEABPI_02524	IPAJPIFN_01675	PABIDIKF_02630	MFKHNBBC_00442	GPKFNLOA_02385	NGNKDICI_02399	MDFBNDMM_02335	DKINMDDP_02349	HBGGKPJO_00750	KJHJFEAN_00296	EFEGBNDN_01290	MGNKNDBC_02363	JGFNFGEN_02265	EHKLKMIO_01949	CFHCPLEP_01375	LHOANOIJ_00412	IGBNLKPJ_00886	EJMCKJGF_01572	BEAILEPA_01174	ADLPBGKJ_00576	LFDACIMN_02599	NFFDMFAA_00683	GNPFBACB_01258	BFEDJGLP_02565	OMGPPDJG_02786	FJBFPLEM_01653	LMBOJPCL_02803	KNMDJAKB_01633	PKLNMAOI_02555	GFLMGHKO_02815	MLEOKNBP_02618	OAJKGOEN_02982	KEHFNKCA_02534
group_1614		hypothetical protein	49	49	1	1	1732				422	422	422	HBPFOBFE_00116	HPEIMNOJ_03062	MHFKMGFH_02878	CLLEABPI_02522	IPAJPIFN_01673	PABIDIKF_02628	MFKHNBBC_00440	GPKFNLOA_02383	NGNKDICI_02397	MDFBNDMM_02333	DKINMDDP_02347	HBGGKPJO_00748	KJHJFEAN_00294	EFEGBNDN_01288	MGNKNDBC_02361	JGFNFGEN_02263	EHKLKMIO_01951	CFHCPLEP_01373	LHOANOIJ_00414	IGBNLKPJ_00888	EJMCKJGF_01570	BEAILEPA_01176	ADLPBGKJ_00578	LFDACIMN_02597	NFFDMFAA_00685	GNPFBACB_01256	BFEDJGLP_02567	OMGPPDJG_02836	FJBFPLEM_01651	LMBOJPCL_02801	KNMDJAKB_01631	PKLNMAOI_02553	GFLMGHKO_02813	MLEOKNBP_02620	OAJKGOEN_02984	KEHFNKCA_02536
group_1616		hypothetical protein	49	49	1	1	1743				185	185	185	HBPFOBFE_00126	HPEIMNOJ_03072	MHFKMGFH_02888	CLLEABPI_02512	IPAJPIFN_01663	PABIDIKF_02618	MFKHNBBC_00430	GPKFNLOA_02373	NGNKDICI_02387	MDFBNDMM_02323	DKINMDDP_02337	HBGGKPJO_00738	KJHJFEAN_00284	EFEGBNDN_01278	MGNKNDBC_02351	JGFNFGEN_02253	EHKLKMIO_01961	CFHCPLEP_01363	LHOANOIJ_00424	IGBNLKPJ_00898	EJMCKJGF_01560	BEAILEPA_01186	ADLPBGKJ_00588	LFDACIMN_02587	NFFDMFAA_00695	GNPFBACB_01246	BFEDJGLP_03012	OMGPPDJG_02846	FJBFPLEM_02930	LMBOJPCL_02744	KNMDJAKB_02608	PKLNMAOI_02543	GFLMGHKO_02445	MLEOKNBP_02630	OAJKGOEN_02752	KEHFNKCA_02546
ftsA		Cell division protein FtsA	49	49	1	1	1746				881	1280	1258	HBPFOBFE_00129	HPEIMNOJ_03075	MHFKMGFH_02891	CLLEABPI_02509	IPAJPIFN_01660	PABIDIKF_02615	MFKHNBBC_00427	GPKFNLOA_02370	NGNKDICI_02384	MDFBNDMM_02320	DKINMDDP_02334	HBGGKPJO_00735	KJHJFEAN_00281	EFEGBNDN_01275	MGNKNDBC_02348	JGFNFGEN_02250	EHKLKMIO_01964	CFHCPLEP_01360	LHOANOIJ_00427	IGBNLKPJ_00901	EJMCKJGF_01557	BEAILEPA_01189	ADLPBGKJ_00591	LFDACIMN_02584	NFFDMFAA_00698	GNPFBACB_01243	BFEDJGLP_03015	OMGPPDJG_02849	FJBFPLEM_02933	LMBOJPCL_02741	KNMDJAKB_02611	PKLNMAOI_02540	GFLMGHKO_02448	MLEOKNBP_02633	OAJKGOEN_02749	KEHFNKCA_02549
murC		UDP-N-acetylmuramate--L-alanine ligase	49	49	1	1	1749				887	1409	1373	HBPFOBFE_00132	HPEIMNOJ_03078	MHFKMGFH_02894	CLLEABPI_02506	IPAJPIFN_01657	PABIDIKF_02612	MFKHNBBC_00424	GPKFNLOA_02367	NGNKDICI_02381	MDFBNDMM_01601	DKINMDDP_02331	HBGGKPJO_00732	KJHJFEAN_00278	EFEGBNDN_01272	MGNKNDBC_02345	JGFNFGEN_02247	EHKLKMIO_01967	CFHCPLEP_01357	LHOANOIJ_00430	IGBNLKPJ_00904	EJMCKJGF_01554	BEAILEPA_01192	ADLPBGKJ_00594	LFDACIMN_02713	NFFDMFAA_00701	GNPFBACB_01240	BFEDJGLP_02933	OMGPPDJG_02852	FJBFPLEM_02936	LMBOJPCL_02738	KNMDJAKB_02614	PKLNMAOI_02537	GFLMGHKO_02451	MLEOKNBP_02636	OAJKGOEN_02746	KEHFNKCA_02552
group_1626		hypothetical protein	49	49	1	1	1807				212	275	215	HBPFOBFE_00184	HPEIMNOJ_03130	MHFKMGFH_02946	CLLEABPI_02454	IPAJPIFN_00671	PABIDIKF_00561	MFKHNBBC_02246	GPKFNLOA_02315	NGNKDICI_01832	MDFBNDMM_01549	DKINMDDP_01874	HBGGKPJO_01791	KJHJFEAN_00226	EFEGBNDN_00625	MGNKNDBC_02044	JGFNFGEN_01893	EHKLKMIO_01931	CFHCPLEP_01305	LHOANOIJ_00481	IGBNLKPJ_01692	EJMCKJGF_01670	BEAILEPA_01820	ADLPBGKJ_00645	LFDACIMN_00596	NFFDMFAA_02124	GNPFBACB_01189	BFEDJGLP_01581	OMGPPDJG_01187	FJBFPLEM_01442	LMBOJPCL_02429	KNMDJAKB_02851	PKLNMAOI_02343	GFLMGHKO_02376	MLEOKNBP_01681	OAJKGOEN_01504	KEHFNKCA_01422
group_1628		hypothetical protein	49	49	1	1	1817				251	302	255	HBPFOBFE_00194	HPEIMNOJ_03139	MHFKMGFH_02955	CLLEABPI_02445	IPAJPIFN_00680	PABIDIKF_00570	MFKHNBBC_02237	GPKFNLOA_00740	NGNKDICI_01823	MDFBNDMM_01540	DKINMDDP_02782	HBGGKPJO_01800	KJHJFEAN_00217	EFEGBNDN_00616	MGNKNDBC_02942	JGFNFGEN_03010	EHKLKMIO_02980	CFHCPLEP_01296	LHOANOIJ_00490	IGBNLKPJ_02182	EJMCKJGF_01661	BEAILEPA_02281	ADLPBGKJ_00654	LFDACIMN_00587	NFFDMFAA_02133	GNPFBACB_02977	BFEDJGLP_02817	OMGPPDJG_01196	FJBFPLEM_02916	LMBOJPCL_02420	KNMDJAKB_02842	PKLNMAOI_02717	GFLMGHKO_02385	MLEOKNBP_01690	OAJKGOEN_01495	KEHFNKCA_01413
betI_2		HTH-type transcriptional regulator BetI	49	49	1	1	1840				635	671	638	HBPFOBFE_00212	HPEIMNOJ_03157	MHFKMGFH_02974	CLLEABPI_02427	IPAJPIFN_00698	PABIDIKF_00588	MFKHNBBC_02413	GPKFNLOA_00758	NGNKDICI_01444	MDFBNDMM_01284	DKINMDDP_02559	HBGGKPJO_02070	KJHJFEAN_00199	EFEGBNDN_00598	MGNKNDBC_02168	JGFNFGEN_02649	EHKLKMIO_02820	CFHCPLEP_01624	LHOANOIJ_00508	IGBNLKPJ_02164	EJMCKJGF_02491	BEAILEPA_02299	ADLPBGKJ_00672	LFDACIMN_00569	NFFDMFAA_01781	GNPFBACB_01090	BFEDJGLP_02799	OMGPPDJG_01214	FJBFPLEM_02898	LMBOJPCL_02778	KNMDJAKB_02824	PKLNMAOI_02735	GFLMGHKO_02781	MLEOKNBP_01017	OAJKGOEN_01477	KEHFNKCA_02644
group_1632		hypothetical protein	49	49	1	1	1850				224	338	227	HBPFOBFE_00221	HPEIMNOJ_03166	MHFKMGFH_02983	CLLEABPI_02418	IPAJPIFN_00707	PABIDIKF_00597	MFKHNBBC_02404	GPKFNLOA_00767	NGNKDICI_01435	MDFBNDMM_01275	DKINMDDP_02549	HBGGKPJO_02061	KJHJFEAN_00190	EFEGBNDN_00589	MGNKNDBC_02177	JGFNFGEN_02658	EHKLKMIO_00953	CFHCPLEP_01633	LHOANOIJ_00517	IGBNLKPJ_02193	EJMCKJGF_02501	BEAILEPA_01602	ADLPBGKJ_00681	LFDACIMN_00560	NFFDMFAA_01772	GNPFBACB_01081	BFEDJGLP_02790	OMGPPDJG_01223	FJBFPLEM_02981	LMBOJPCL_02999	KNMDJAKB_02948	PKLNMAOI_02744	GFLMGHKO_02790	MLEOKNBP_01026	OAJKGOEN_02974	KEHFNKCA_02635
tolB		Tol-Pal system protein TolB	49	49	1	1	1870				515	1292	1273	HBPFOBFE_00239	HPEIMNOJ_03183	MHFKMGFH_03001	CLLEABPI_02402	IPAJPIFN_02755	PABIDIKF_00614	MFKHNBBC_02387	GPKFNLOA_00785	NGNKDICI_01417	MDFBNDMM_01257	DKINMDDP_02767	HBGGKPJO_02044	KJHJFEAN_00172	EFEGBNDN_00571	MGNKNDBC_02194	JGFNFGEN_02971	EHKLKMIO_00936	CFHCPLEP_01650	LHOANOIJ_01962	IGBNLKPJ_02209	EJMCKJGF_01711	BEAILEPA_01618	ADLPBGKJ_00699	LFDACIMN_01787	NFFDMFAA_01755	GNPFBACB_01064	BFEDJGLP_02612	OMGPPDJG_02101	FJBFPLEM_01772	LMBOJPCL_01515	KNMDJAKB_02991	PKLNMAOI_01780	GFLMGHKO_01864	MLEOKNBP_01043	OAJKGOEN_02858	KEHFNKCA_02570
fadM		Long-chain acyl-CoA thioesterase FadM	49	49	1	1	1875				431	431	431	HBPFOBFE_00243	HPEIMNOJ_03187	MHFKMGFH_03005	CLLEABPI_02398	IPAJPIFN_02751	PABIDIKF_00618	MFKHNBBC_02383	GPKFNLOA_00789	NGNKDICI_01413	MDFBNDMM_01253	DKINMDDP_02771	HBGGKPJO_02040	KJHJFEAN_00168	EFEGBNDN_00567	MGNKNDBC_02198	JGFNFGEN_02975	EHKLKMIO_00932	CFHCPLEP_01654	LHOANOIJ_01966	IGBNLKPJ_02213	EJMCKJGF_01715	BEAILEPA_01622	ADLPBGKJ_00703	LFDACIMN_01791	NFFDMFAA_01751	GNPFBACB_01060	BFEDJGLP_02608	OMGPPDJG_02105	FJBFPLEM_01768	LMBOJPCL_01519	KNMDJAKB_02987	PKLNMAOI_01776	GFLMGHKO_01860	MLEOKNBP_01047	OAJKGOEN_02862	KEHFNKCA_02566
group_1635		hypothetical protein	49	49	1	1	1877				518	812	791	HBPFOBFE_00245	HPEIMNOJ_03189	MHFKMGFH_03007	CLLEABPI_02396	IPAJPIFN_02749	PABIDIKF_00620	MFKHNBBC_02381	GPKFNLOA_00791	NGNKDICI_01411	MDFBNDMM_01251	DKINMDDP_02773	HBGGKPJO_02038	KJHJFEAN_00166	EFEGBNDN_00565	MGNKNDBC_02200	JGFNFGEN_02977	EHKLKMIO_00930	CFHCPLEP_01656	LHOANOIJ_01968	IGBNLKPJ_02215	EJMCKJGF_01717	BEAILEPA_01624	ADLPBGKJ_00705	LFDACIMN_01793	NFFDMFAA_01749	GNPFBACB_01058	BFEDJGLP_02606	OMGPPDJG_02107	FJBFPLEM_01766	LMBOJPCL_01521	KNMDJAKB_02985	PKLNMAOI_01774	GFLMGHKO_01858	MLEOKNBP_01049	OAJKGOEN_02864	KEHFNKCA_02564
amgK		N-acetylmuramate/N-acetylglucosamine kinase	49	49	1	1	1343				989	989	989	HBPFOBFE_00262	HPEIMNOJ_03253	MHFKMGFH_03024	CLLEABPI_02379	IPAJPIFN_02045	PABIDIKF_02536	MFKHNBBC_02364	GPKFNLOA_00808	NGNKDICI_01394	MDFBNDMM_01234	DKINMDDP_02135	HBGGKPJO_02617	KJHJFEAN_00149	EFEGBNDN_00548	MGNKNDBC_02584	JGFNFGEN_02348	EHKLKMIO_02162	CFHCPLEP_01673	LHOANOIJ_01985	IGBNLKPJ_02232	EJMCKJGF_01734	BEAILEPA_01641	ADLPBGKJ_00722	LFDACIMN_01810	NFFDMFAA_01380	GNPFBACB_01041	BFEDJGLP_01678	OMGPPDJG_02124	FJBFPLEM_01749	LMBOJPCL_01538	KNMDJAKB_02510	PKLNMAOI_01757	GFLMGHKO_01841	MLEOKNBP_01066	OAJKGOEN_01931	KEHFNKCA_02284
exoA		Exodeoxyribonuclease	49	49	1	1	1320				773	821	773	HBPFOBFE_00285	HPEIMNOJ_03275	MHFKMGFH_03046	CLLEABPI_02357	IPAJPIFN_02023	PABIDIKF_02558	MFKHNBBC_02436	GPKFNLOA_00830	NGNKDICI_01372	MDFBNDMM_02761	DKINMDDP_02113	HBGGKPJO_02639	KJHJFEAN_02669	EFEGBNDN_00526	MGNKNDBC_03018	JGFNFGEN_02326	EHKLKMIO_01489	CFHCPLEP_01695	LHOANOIJ_02007	IGBNLKPJ_02376	EJMCKJGF_01756	BEAILEPA_02258	ADLPBGKJ_00745	LFDACIMN_01832	NFFDMFAA_01358	GNPFBACB_01019	BFEDJGLP_01700	OMGPPDJG_02146	FJBFPLEM_02884	LMBOJPCL_01560	KNMDJAKB_02488	PKLNMAOI_01735	GFLMGHKO_02843	MLEOKNBP_01088	OAJKGOEN_01909	KEHFNKCA_02306
cobT		Nicotinate-nucleotide--dimethylbenzimidazole phosphoribosyltransferase	49	49	1	1	1308				320	1034	1004	HBPFOBFE_00296	HPEIMNOJ_03286	MHFKMGFH_03056	CLLEABPI_02346	IPAJPIFN_02012	PABIDIKF_02569	MFKHNBBC_02447	GPKFNLOA_02977	NGNKDICI_01361	MDFBNDMM_02772	DKINMDDP_02102	HBGGKPJO_02935	KJHJFEAN_02680	EFEGBNDN_00515	MGNKNDBC_03069	JGFNFGEN_02315	EHKLKMIO_01478	CFHCPLEP_01706	LHOANOIJ_02018	IGBNLKPJ_02365	EJMCKJGF_01767	BEAILEPA_02247	ADLPBGKJ_00756	LFDACIMN_01843	NFFDMFAA_01347	GNPFBACB_01008	BFEDJGLP_01711	OMGPPDJG_02987	FJBFPLEM_02895	LMBOJPCL_01571	KNMDJAKB_02477	PKLNMAOI_01724	GFLMGHKO_02854	MLEOKNBP_01099	OAJKGOEN_01898	KEHFNKCA_02317
betA		putative GMC-type oxidoreductase	49	49	1	1	6654				1034	1595	1583	HBPFOBFE_00316	HPEIMNOJ_02231	MHFKMGFH_02162	CLLEABPI_01700	IPAJPIFN_02489	PABIDIKF_02757	MFKHNBBC_01947	GPKFNLOA_00856	NGNKDICI_02787	MDFBNDMM_00009	DKINMDDP_00642	HBGGKPJO_01317	KJHJFEAN_00133	EFEGBNDN_01119	MGNKNDBC_00011	JGFNFGEN_01804	EHKLKMIO_01849	CFHCPLEP_00936	LHOANOIJ_02733	IGBNLKPJ_02296	EJMCKJGF_01973	BEAILEPA_02406	ADLPBGKJ_00544	LFDACIMN_01560	NFFDMFAA_00452	GNPFBACB_01942	BFEDJGLP_02277	OMGPPDJG_02535	FJBFPLEM_02524	LMBOJPCL_02558	KNMDJAKB_01975	PKLNMAOI_02461	GFLMGHKO_00709	MLEOKNBP_02573	OAJKGOEN_02400	KEHFNKCA_02471
yiiM		Protein YiiM	49	49	1	1	6643				656	656	656	HBPFOBFE_00323	HPEIMNOJ_02224	MHFKMGFH_02155	CLLEABPI_01708	IPAJPIFN_02482	PABIDIKF_02764	MFKHNBBC_01940	GPKFNLOA_00863	NGNKDICI_02794	MDFBNDMM_00016	DKINMDDP_00649	HBGGKPJO_01324	KJHJFEAN_00126	EFEGBNDN_01112	MGNKNDBC_00018	JGFNFGEN_01811	EHKLKMIO_03099	CFHCPLEP_00929	LHOANOIJ_01386	IGBNLKPJ_02289	EJMCKJGF_01966	BEAILEPA_02413	ADLPBGKJ_00537	LFDACIMN_01553	NFFDMFAA_00445	GNPFBACB_01949	BFEDJGLP_02270	OMGPPDJG_02528	FJBFPLEM_02531	LMBOJPCL_02551	KNMDJAKB_01982	PKLNMAOI_02468	GFLMGHKO_00716	MLEOKNBP_02580	OAJKGOEN_02393	KEHFNKCA_02478
group_1644		putative tautomerase	49	49	1	1	6638				218	218	218	HBPFOBFE_00328	HPEIMNOJ_02219	MHFKMGFH_02149	CLLEABPI_03164	IPAJPIFN_02285	PABIDIKF_01559	MFKHNBBC_01935	GPKFNLOA_00868	NGNKDICI_01732	MDFBNDMM_00021	DKINMDDP_00654	HBGGKPJO_01329	KJHJFEAN_00121	EFEGBNDN_01107	MGNKNDBC_00023	JGFNFGEN_01816	EHKLKMIO_03065	CFHCPLEP_00924	LHOANOIJ_01391	IGBNLKPJ_01274	EJMCKJGF_01961	BEAILEPA_02345	ADLPBGKJ_00532	LFDACIMN_01548	NFFDMFAA_00440	GNPFBACB_01954	BFEDJGLP_02265	OMGPPDJG_02523	FJBFPLEM_02041	LMBOJPCL_03078	KNMDJAKB_01554	PKLNMAOI_03067	GFLMGHKO_00721	MLEOKNBP_01290	OAJKGOEN_03082	KEHFNKCA_02483
gltR		HTH-type transcriptional regulator GltR	49	49	1	1	6636				587	872	856	HBPFOBFE_00330	HPEIMNOJ_02217	MHFKMGFH_02147	CLLEABPI_03162	IPAJPIFN_02283	PABIDIKF_01561	MFKHNBBC_01933	GPKFNLOA_00870	NGNKDICI_01730	MDFBNDMM_00023	DKINMDDP_00656	HBGGKPJO_01331	KJHJFEAN_00119	EFEGBNDN_01105	MGNKNDBC_00025	JGFNFGEN_01818	EHKLKMIO_02271	CFHCPLEP_00922	LHOANOIJ_01393	IGBNLKPJ_01272	EJMCKJGF_01959	BEAILEPA_02343	ADLPBGKJ_00530	LFDACIMN_01546	NFFDMFAA_00438	GNPFBACB_01956	BFEDJGLP_02263	OMGPPDJG_01623	FJBFPLEM_02039	LMBOJPCL_00962	KNMDJAKB_01556	PKLNMAOI_02494	GFLMGHKO_00723	MLEOKNBP_01288	OAJKGOEN_02020	KEHFNKCA_00208
group_1648		hypothetical protein	49	49	1	1	6612				512	560	540	HBPFOBFE_00353	HPEIMNOJ_02194	MHFKMGFH_02124	CLLEABPI_03138	IPAJPIFN_02260	PABIDIKF_01584	MFKHNBBC_01871	GPKFNLOA_00893	NGNKDICI_01707	MDFBNDMM_00046	DKINMDDP_00679	HBGGKPJO_01354	KJHJFEAN_00096	EFEGBNDN_01082	MGNKNDBC_00048	JGFNFGEN_01841	EHKLKMIO_01564	CFHCPLEP_00899	LHOANOIJ_01416	IGBNLKPJ_01249	EJMCKJGF_01122	BEAILEPA_00681	ADLPBGKJ_00507	LFDACIMN_01523	NFFDMFAA_00415	GNPFBACB_02351	BFEDJGLP_00515	OMGPPDJG_01600	FJBFPLEM_02016	LMBOJPCL_00985	KNMDJAKB_01579	PKLNMAOI_02517	GFLMGHKO_00746	MLEOKNBP_01265	OAJKGOEN_01997	KEHFNKCA_00231
group_1649		hypothetical protein	49	49	1	1	6596				197	197	197	HBPFOBFE_00368	HPEIMNOJ_02179	MHFKMGFH_02109	CLLEABPI_03123	IPAJPIFN_00966	PABIDIKF_01599	MFKHNBBC_01886	GPKFNLOA_00908	NGNKDICI_01692	MDFBNDMM_00061	DKINMDDP_00694	HBGGKPJO_01369	KJHJFEAN_00081	EFEGBNDN_01067	MGNKNDBC_00063	JGFNFGEN_00888	EHKLKMIO_01579	CFHCPLEP_00884	LHOANOIJ_01431	IGBNLKPJ_01234	EJMCKJGF_01137	BEAILEPA_00666	ADLPBGKJ_00492	LFDACIMN_02695	NFFDMFAA_00400	GNPFBACB_02336	BFEDJGLP_00500	OMGPPDJG_01585	FJBFPLEM_00350	LMBOJPCL_01000	KNMDJAKB_01376	PKLNMAOI_01410	GFLMGHKO_00761	MLEOKNBP_01250	OAJKGOEN_02992	KEHFNKCA_00246
mdtA_2		Multidrug resistance protein MdtA	49	49	1	1	6591				923	1073	1069	HBPFOBFE_00373	HPEIMNOJ_02174	MHFKMGFH_02104	CLLEABPI_03118	IPAJPIFN_00971	PABIDIKF_01604	MFKHNBBC_01891	GPKFNLOA_00913	NGNKDICI_01687	MDFBNDMM_00066	DKINMDDP_00699	HBGGKPJO_01374	KJHJFEAN_00076	EFEGBNDN_01062	MGNKNDBC_00068	JGFNFGEN_00893	EHKLKMIO_02254	CFHCPLEP_00879	LHOANOIJ_01436	IGBNLKPJ_01229	EJMCKJGF_01142	BEAILEPA_00661	ADLPBGKJ_00487	LFDACIMN_02690	NFFDMFAA_00395	GNPFBACB_02331	BFEDJGLP_00495	OMGPPDJG_01580	FJBFPLEM_00345	LMBOJPCL_01005	KNMDJAKB_01381	PKLNMAOI_01405	GFLMGHKO_00766	MLEOKNBP_01245	OAJKGOEN_02987	KEHFNKCA_00251
cntI		Pseudopaline exporter CntI	49	49	1	1	6584				818	899	889	HBPFOBFE_00380	HPEIMNOJ_02167	MHFKMGFH_02097	CLLEABPI_03111	IPAJPIFN_00978	PABIDIKF_01611	MFKHNBBC_01898	GPKFNLOA_00920	NGNKDICI_01680	MDFBNDMM_00073	DKINMDDP_00706	HBGGKPJO_01381	KJHJFEAN_00069	EFEGBNDN_01055	MGNKNDBC_00075	JGFNFGEN_00900	EHKLKMIO_02247	CFHCPLEP_00872	LHOANOIJ_01443	IGBNLKPJ_02700	EJMCKJGF_01149	BEAILEPA_00654	ADLPBGKJ_00480	LFDACIMN_02683	NFFDMFAA_00388	GNPFBACB_02324	BFEDJGLP_00488	OMGPPDJG_01573	FJBFPLEM_00338	LMBOJPCL_01012	KNMDJAKB_01388	PKLNMAOI_01398	GFLMGHKO_00773	MLEOKNBP_01238	OAJKGOEN_02713	KEHFNKCA_00258
puuC		NADP/NAD-dependent aldehyde dehydrogenase PuuC	49	49	1	1	6564				839	1481	1363	HBPFOBFE_00398	HPEIMNOJ_02149	MHFKMGFH_02079	CLLEABPI_03093	IPAJPIFN_00996	PABIDIKF_01629	MFKHNBBC_01916	GPKFNLOA_01866	NGNKDICI_01662	MDFBNDMM_00091	DKINMDDP_00724	HBGGKPJO_01399	KJHJFEAN_00051	EFEGBNDN_01037	MGNKNDBC_00093	JGFNFGEN_00918	EHKLKMIO_00745	CFHCPLEP_00854	LHOANOIJ_01461	IGBNLKPJ_01389	EJMCKJGF_01167	BEAILEPA_00636	ADLPBGKJ_00462	LFDACIMN_01714	NFFDMFAA_00370	GNPFBACB_02036	BFEDJGLP_00470	OMGPPDJG_01555	FJBFPLEM_00320	LMBOJPCL_01030	KNMDJAKB_01406	PKLNMAOI_01380	GFLMGHKO_00791	MLEOKNBP_01220	OAJKGOEN_02695	KEHFNKCA_00276
czcS		Sensor protein CzcS	49	49	1	1	6550				1466	1682	1470	HBPFOBFE_00411	HPEIMNOJ_02136	MHFKMGFH_02067	CLLEABPI_03080	IPAJPIFN_01009	PABIDIKF_00292	MFKHNBBC_01442	GPKFNLOA_01853	NGNKDICI_01649	MDFBNDMM_00104	DKINMDDP_00737	HBGGKPJO_01412	KJHJFEAN_00038	EFEGBNDN_01024	MGNKNDBC_00106	JGFNFGEN_00931	EHKLKMIO_00732	CFHCPLEP_00841	LHOANOIJ_02087	IGBNLKPJ_01402	EJMCKJGF_01180	BEAILEPA_00623	ADLPBGKJ_00449	LFDACIMN_01727	NFFDMFAA_00357	GNPFBACB_02023	BFEDJGLP_00457	OMGPPDJG_02767	FJBFPLEM_00307	LMBOJPCL_02101	KNMDJAKB_01419	PKLNMAOI_01367	GFLMGHKO_00804	MLEOKNBP_01207	OAJKGOEN_02334	KEHFNKCA_02020
lolD_3		Lipoprotein-releasing system ATP-binding protein LolD	49	49	1	1	6545				593	701	697	HBPFOBFE_00416	HPEIMNOJ_02131	MHFKMGFH_02062	CLLEABPI_03076	IPAJPIFN_01014	PABIDIKF_00297	MFKHNBBC_01447	GPKFNLOA_01848	NGNKDICI_01644	MDFBNDMM_00109	DKINMDDP_00742	HBGGKPJO_01417	KJHJFEAN_00033	EFEGBNDN_01019	MGNKNDBC_00111	JGFNFGEN_00936	EHKLKMIO_00727	CFHCPLEP_00836	LHOANOIJ_02092	IGBNLKPJ_01407	EJMCKJGF_01185	BEAILEPA_00618	ADLPBGKJ_00444	LFDACIMN_01732	NFFDMFAA_00352	GNPFBACB_02018	BFEDJGLP_00452	OMGPPDJG_00501	FJBFPLEM_00302	LMBOJPCL_02096	KNMDJAKB_02358	PKLNMAOI_02439	GFLMGHKO_00809	MLEOKNBP_01202	OAJKGOEN_02339	KEHFNKCA_02015
nlpE		Lipoprotein NlpE	49	49	1	1	6539				476	476	476	HBPFOBFE_00422	HPEIMNOJ_02125	MHFKMGFH_02056	CLLEABPI_03070	IPAJPIFN_01020	PABIDIKF_00303	MFKHNBBC_01453	GPKFNLOA_01842	NGNKDICI_01638	MDFBNDMM_00115	DKINMDDP_02459	HBGGKPJO_01423	KJHJFEAN_00027	EFEGBNDN_01013	MGNKNDBC_00117	JGFNFGEN_00942	EHKLKMIO_00721	CFHCPLEP_02740	LHOANOIJ_02098	IGBNLKPJ_01413	EJMCKJGF_01191	BEAILEPA_00612	ADLPBGKJ_00438	LFDACIMN_01738	NFFDMFAA_00346	GNPFBACB_02012	BFEDJGLP_00446	OMGPPDJG_00507	FJBFPLEM_00296	LMBOJPCL_02090	KNMDJAKB_02352	PKLNMAOI_02433	GFLMGHKO_02714	MLEOKNBP_01196	OAJKGOEN_02345	KEHFNKCA_02586
acnB		Aconitate hydratase B	49	49	1	1	6475				362	2576	2528	HBPFOBFE_00450	HPEIMNOJ_02084	MHFKMGFH_02027	CLLEABPI_02746	IPAJPIFN_00785	PABIDIKF_00342	MFKHNBBC_01483	GPKFNLOA_00938	NGNKDICI_00304	MDFBNDMM_02271	DKINMDDP_02520	HBGGKPJO_02792	KJHJFEAN_02697	EFEGBNDN_02635	MGNKNDBC_02154	JGFNFGEN_02291	EHKLKMIO_01385	CFHCPLEP_00688	LHOANOIJ_00863	IGBNLKPJ_02819	EJMCKJGF_00011	BEAILEPA_02520	ADLPBGKJ_01634	LFDACIMN_01779	NFFDMFAA_00305	GNPFBACB_01984	BFEDJGLP_00405	OMGPPDJG_00548	FJBFPLEM_00268	LMBOJPCL_00951	KNMDJAKB_02089	PKLNMAOI_01560	GFLMGHKO_00129	MLEOKNBP_00130	OAJKGOEN_00208	KEHFNKCA_00012
group_1659		hypothetical protein	49	49	1	1	6466				2225	3800	3752	HBPFOBFE_00458	HPEIMNOJ_02076	MHFKMGFH_02019	CLLEABPI_02754	IPAJPIFN_00777	PABIDIKF_00350	MFKHNBBC_02357	GPKFNLOA_00946	NGNKDICI_00296	MDFBNDMM_02279	DKINMDDP_00751	HBGGKPJO_00234	KJHJFEAN_00444	EFEGBNDN_02643	MGNKNDBC_02146	JGFNFGEN_02299	EHKLKMIO_01377	CFHCPLEP_00680	LHOANOIJ_00871	IGBNLKPJ_00280	EJMCKJGF_00019	BEAILEPA_01910	ADLPBGKJ_01642	LFDACIMN_01171	NFFDMFAA_00297	GNPFBACB_01976	BFEDJGLP_00397	OMGPPDJG_00556	FJBFPLEM_00259	LMBOJPCL_00943	KNMDJAKB_02097	PKLNMAOI_01552	GFLMGHKO_00121	MLEOKNBP_00122	OAJKGOEN_00200	KEHFNKCA_00020
tldD		Metalloprotease TldD	49	49	1	1	6463				785	1445	1409	HBPFOBFE_00460	HPEIMNOJ_02074	MHFKMGFH_02017	CLLEABPI_02756	IPAJPIFN_00775	PABIDIKF_00352	MFKHNBBC_02355	GPKFNLOA_00948	NGNKDICI_00294	MDFBNDMM_00929	DKINMDDP_00753	HBGGKPJO_00236	KJHJFEAN_00442	EFEGBNDN_02645	MGNKNDBC_02144	JGFNFGEN_02301	EHKLKMIO_01375	CFHCPLEP_00678	LHOANOIJ_00873	IGBNLKPJ_00278	EJMCKJGF_00021	BEAILEPA_01912	ADLPBGKJ_01644	LFDACIMN_01173	NFFDMFAA_00295	GNPFBACB_01565	BFEDJGLP_00251	OMGPPDJG_00558	FJBFPLEM_00257	LMBOJPCL_00941	KNMDJAKB_02099	PKLNMAOI_01550	GFLMGHKO_00119	MLEOKNBP_00120	OAJKGOEN_00198	KEHFNKCA_00022
group_1661		hypothetical protein	49	49	1	1	6437				365	434	407	HBPFOBFE_00485	HPEIMNOJ_02049	MHFKMGFH_01991	CLLEABPI_02781	IPAJPIFN_00750	PABIDIKF_00377	MFKHNBBC_02533	GPKFNLOA_00973	NGNKDICI_00269	MDFBNDMM_00954	DKINMDDP_00778	HBGGKPJO_00261	KJHJFEAN_00417	EFEGBNDN_00829	MGNKNDBC_00714	JGFNFGEN_00532	EHKLKMIO_01350	CFHCPLEP_00653	LHOANOIJ_00898	IGBNLKPJ_00253	EJMCKJGF_00046	BEAILEPA_01032	ADLPBGKJ_01669	LFDACIMN_01198	NFFDMFAA_00270	GNPFBACB_01590	BFEDJGLP_00276	OMGPPDJG_00583	FJBFPLEM_00232	LMBOJPCL_00916	KNMDJAKB_02124	PKLNMAOI_01525	GFLMGHKO_00094	MLEOKNBP_00095	OAJKGOEN_00173	KEHFNKCA_00047
dgkA		Diacylglycerol kinase	49	49	1	1	6431				332	380	341	HBPFOBFE_00491	HPEIMNOJ_02043	MHFKMGFH_01985	CLLEABPI_02787	IPAJPIFN_00744	PABIDIKF_00383	MFKHNBBC_02539	GPKFNLOA_00979	NGNKDICI_00263	MDFBNDMM_00960	DKINMDDP_00784	HBGGKPJO_00267	KJHJFEAN_00411	EFEGBNDN_00823	MGNKNDBC_00720	JGFNFGEN_00526	EHKLKMIO_01344	CFHCPLEP_00647	LHOANOIJ_00904	IGBNLKPJ_00247	EJMCKJGF_00052	BEAILEPA_01038	ADLPBGKJ_01675	LFDACIMN_01204	NFFDMFAA_00264	GNPFBACB_01596	BFEDJGLP_00282	OMGPPDJG_00589	FJBFPLEM_00226	LMBOJPCL_00910	KNMDJAKB_02130	PKLNMAOI_01519	GFLMGHKO_00088	MLEOKNBP_00089	OAJKGOEN_00167	KEHFNKCA_00053
napF		Ferredoxin-type protein NapF	49	49	1	1	6402				503	503	503	HBPFOBFE_00519	HPEIMNOJ_02015	MHFKMGFH_01957	CLLEABPI_02815	IPAJPIFN_00716	PABIDIKF_00411	MFKHNBBC_02567	GPKFNLOA_01007	NGNKDICI_00235	MDFBNDMM_00988	DKINMDDP_00812	HBGGKPJO_00295	KJHJFEAN_00383	EFEGBNDN_00795	MGNKNDBC_00748	JGFNFGEN_00498	EHKLKMIO_01102	CFHCPLEP_00619	LHOANOIJ_00932	IGBNLKPJ_00219	EJMCKJGF_00080	BEAILEPA_01066	ADLPBGKJ_01703	LFDACIMN_01232	NFFDMFAA_00236	GNPFBACB_01624	BFEDJGLP_00310	OMGPPDJG_00617	FJBFPLEM_00198	LMBOJPCL_00882	KNMDJAKB_02158	PKLNMAOI_01491	GFLMGHKO_00060	MLEOKNBP_00061	OAJKGOEN_00139	KEHFNKCA_00081
group_1665		hypothetical protein	49	49	1	1	6358				680	680	680	HBPFOBFE_00559	HPEIMNOJ_01975	MHFKMGFH_01915	CLLEABPI_02855	IPAJPIFN_00035	PABIDIKF_00451	MFKHNBBC_01790	GPKFNLOA_02021	NGNKDICI_00195	MDFBNDMM_01379	DKINMDDP_00852	HBGGKPJO_00336	KJHJFEAN_00343	EFEGBNDN_00755	MGNKNDBC_00788	JGFNFGEN_00458	EHKLKMIO_01062	CFHCPLEP_00579	LHOANOIJ_01161	IGBNLKPJ_02264	EJMCKJGF_00120	BEAILEPA_02387	ADLPBGKJ_02050	LFDACIMN_01866	NFFDMFAA_00196	GNPFBACB_01894	BFEDJGLP_00350	OMGPPDJG_00657	FJBFPLEM_02367	LMBOJPCL_01596	KNMDJAKB_01340	PKLNMAOI_01970	GFLMGHKO_00021	MLEOKNBP_00021	OAJKGOEN_00099	KEHFNKCA_01348
group_1666		hypothetical protein	49	49	1	1	6351				335	377	370	HBPFOBFE_00566	HPEIMNOJ_01968	MHFKMGFH_01908	CLLEABPI_02862	IPAJPIFN_00042	PABIDIKF_00458	MFKHNBBC_01797	GPKFNLOA_02014	NGNKDICI_00188	MDFBNDMM_01386	DKINMDDP_00859	HBGGKPJO_00343	KJHJFEAN_00336	EFEGBNDN_00748	MGNKNDBC_00795	JGFNFGEN_00451	EHKLKMIO_01055	CFHCPLEP_00572	LHOANOIJ_01154	IGBNLKPJ_02271	EJMCKJGF_00127	BEAILEPA_02380	ADLPBGKJ_02057	LFDACIMN_01859	NFFDMFAA_00189	GNPFBACB_01887	BFEDJGLP_00357	OMGPPDJG_00664	FJBFPLEM_02374	LMBOJPCL_01589	KNMDJAKB_01333	PKLNMAOI_01963	GFLMGHKO_00014	MLEOKNBP_00014	OAJKGOEN_00092	KEHFNKCA_01341
cphA_2		Cyanophycin synthetase	49	49	1	1	2641				353	2132	2065	HBPFOBFE_00593	HPEIMNOJ_01939	MHFKMGFH_01848	CLLEABPI_00753	IPAJPIFN_00071	PABIDIKF_01853	MFKHNBBC_00958	GPKFNLOA_01418	NGNKDICI_02139	MDFBNDMM_02552	DKINMDDP_00092	HBGGKPJO_00171	KJHJFEAN_02041	EFEGBNDN_00671	MGNKNDBC_00824	JGFNFGEN_00422	EHKLKMIO_02545	CFHCPLEP_00019	LHOANOIJ_01125	IGBNLKPJ_02314	EJMCKJGF_01842	BEAILEPA_02235	ADLPBGKJ_00808	LFDACIMN_02165	NFFDMFAA_00160	GNPFBACB_00456	BFEDJGLP_00386	OMGPPDJG_01793	FJBFPLEM_00512	LMBOJPCL_02617	KNMDJAKB_01292	PKLNMAOI_01922	GFLMGHKO_01303	MLEOKNBP_00936	OAJKGOEN_00052	KEHFNKCA_02345
group_1668		putative protein	49	49	1	1	2658				299	824	793	HBPFOBFE_00608	HPEIMNOJ_01924	MHFKMGFH_01833	CLLEABPI_00738	IPAJPIFN_00086	PABIDIKF_01424	MFKHNBBC_00943	GPKFNLOA_01286	NGNKDICI_02311	MDFBNDMM_02537	DKINMDDP_00077	HBGGKPJO_00156	KJHJFEAN_02126	EFEGBNDN_00656	MGNKNDBC_00839	JGFNFGEN_00407	EHKLKMIO_02922	CFHCPLEP_00035	LHOANOIJ_01109	IGBNLKPJ_00361	EJMCKJGF_01827	BEAILEPA_02726	ADLPBGKJ_00823	LFDACIMN_02149	NFFDMFAA_02830	GNPFBACB_00471	BFEDJGLP_01142	OMGPPDJG_01778	FJBFPLEM_00527	LMBOJPCL_02632	KNMDJAKB_01277	PKLNMAOI_01907	GFLMGHKO_01318	MLEOKNBP_00951	OAJKGOEN_00037	KEHFNKCA_02360
cdhR_2		HTH-type transcriptional regulator CdhR	49	49	1	1	2675				824	1016	1009	HBPFOBFE_00622	HPEIMNOJ_01910	MHFKMGFH_01819	CLLEABPI_00724	IPAJPIFN_00100	PABIDIKF_01439	MFKHNBBC_00929	GPKFNLOA_01272	NGNKDICI_02325	MDFBNDMM_01218	DKINMDDP_00063	HBGGKPJO_00142	KJHJFEAN_02140	EFEGBNDN_00642	MGNKNDBC_00853	JGFNFGEN_00393	EHKLKMIO_01749	CFHCPLEP_00049	LHOANOIJ_01095	IGBNLKPJ_00375	EJMCKJGF_01813	BEAILEPA_02772	ADLPBGKJ_00838	LFDACIMN_02135	NFFDMFAA_02844	GNPFBACB_00485	BFEDJGLP_01128	OMGPPDJG_01764	FJBFPLEM_00541	LMBOJPCL_02324	KNMDJAKB_01263	PKLNMAOI_01893	GFLMGHKO_01332	MLEOKNBP_00965	OAJKGOEN_00023	KEHFNKCA_01815
group_1670		hypothetical protein	49	49	1	1	2688				368	368	368	HBPFOBFE_00634	HPEIMNOJ_01898	MHFKMGFH_01807	CLLEABPI_00712	IPAJPIFN_00112	PABIDIKF_01451	MFKHNBBC_00917	GPKFNLOA_01260	NGNKDICI_02337	MDFBNDMM_01206	DKINMDDP_00051	HBGGKPJO_00130	KJHJFEAN_02152	EFEGBNDN_00630	MGNKNDBC_00865	JGFNFGEN_00381	EHKLKMIO_01761	CFHCPLEP_00061	LHOANOIJ_01083	IGBNLKPJ_00387	EJMCKJGF_00674	BEAILEPA_00775	ADLPBGKJ_00850	LFDACIMN_02123	NFFDMFAA_01530	GNPFBACB_00497	BFEDJGLP_01116	OMGPPDJG_02713	FJBFPLEM_00553	LMBOJPCL_02336	KNMDJAKB_01251	PKLNMAOI_01881	GFLMGHKO_01344	MLEOKNBP_00977	OAJKGOEN_00011	KEHFNKCA_01803
zwf1		Glucose-6-phosphate 1-dehydrogenase 1	49	49	1	1	2692				998	1400	1381	HBPFOBFE_00637	HPEIMNOJ_01895	MHFKMGFH_01804	CLLEABPI_00709	IPAJPIFN_00115	PABIDIKF_01454	MFKHNBBC_00914	GPKFNLOA_01257	NGNKDICI_02340	MDFBNDMM_01203	DKINMDDP_00048	HBGGKPJO_00127	KJHJFEAN_02155	EFEGBNDN_00001	MGNKNDBC_00868	JGFNFGEN_00378	EHKLKMIO_01764	CFHCPLEP_00064	LHOANOIJ_01080	IGBNLKPJ_00390	EJMCKJGF_00677	BEAILEPA_00778	ADLPBGKJ_00853	LFDACIMN_02120	NFFDMFAA_01533	GNPFBACB_00500	BFEDJGLP_01113	OMGPPDJG_02710	FJBFPLEM_00556	LMBOJPCL_02339	KNMDJAKB_01248	PKLNMAOI_01878	GFLMGHKO_01347	MLEOKNBP_00980	OAJKGOEN_00008	KEHFNKCA_01800
tibC		Glycosyltransferase TibC	49	49	1	1	2717				1196	1289	1203	HBPFOBFE_00653	HPEIMNOJ_01880	MHFKMGFH_01788	CLLEABPI_00694	IPAJPIFN_00130	PABIDIKF_01469	MFKHNBBC_00900	GPKFNLOA_01242	NGNKDICI_02355	MDFBNDMM_01188	DKINMDDP_00033	HBGGKPJO_00112	KJHJFEAN_01383	EFEGBNDN_00016	MGNKNDBC_00883	JGFNFGEN_00363	EHKLKMIO_01779	CFHCPLEP_00098	LHOANOIJ_00006	IGBNLKPJ_00405	EJMCKJGF_00692	BEAILEPA_00793	ADLPBGKJ_00868	LFDACIMN_00807	NFFDMFAA_01548	GNPFBACB_00516	BFEDJGLP_01098	OMGPPDJG_01982	FJBFPLEM_01328	LMBOJPCL_02019	KNMDJAKB_01234	PKLNMAOI_01011	GFLMGHKO_01361	MLEOKNBP_00994	OAJKGOEN_02639	KEHFNKCA_00815
group_1678		hypothetical protein	49	49	1	1	2737				425	425	425	HBPFOBFE_00671	HPEIMNOJ_01863	MHFKMGFH_01770	CLLEABPI_00677	IPAJPIFN_00148	PABIDIKF_01487	MFKHNBBC_00883	GPKFNLOA_01225	NGNKDICI_00577	MDFBNDMM_01171	DKINMDDP_00015	HBGGKPJO_00094	KJHJFEAN_01366	EFEGBNDN_00033	MGNKNDBC_00900	JGFNFGEN_00346	EHKLKMIO_01796	CFHCPLEP_00116	LHOANOIJ_00023	IGBNLKPJ_00422	EJMCKJGF_00709	BEAILEPA_00810	ADLPBGKJ_00885	LFDACIMN_00790	NFFDMFAA_01565	GNPFBACB_02622	BFEDJGLP_01081	OMGPPDJG_01965	FJBFPLEM_01311	LMBOJPCL_02001	KNMDJAKB_01216	PKLNMAOI_01029	GFLMGHKO_00467	MLEOKNBP_01296	OAJKGOEN_02890	KEHFNKCA_00833
group_1679		hypothetical protein	49	49	1	1	2783				545	557	555	HBPFOBFE_00705	HPEIMNOJ_01685	MHFKMGFH_01747	CLLEABPI_00471	IPAJPIFN_00169	PABIDIKF_01508	MFKHNBBC_00861	GPKFNLOA_01621	NGNKDICI_00611	MDFBNDMM_01149	DKINMDDP_00362	HBGGKPJO_00072	KJHJFEAN_01332	EFEGBNDN_00067	MGNKNDBC_01989	JGFNFGEN_01908	EHKLKMIO_01463	CFHCPLEP_00138	LHOANOIJ_00047	IGBNLKPJ_00443	EJMCKJGF_00730	BEAILEPA_00831	ADLPBGKJ_01084	LFDACIMN_00766	NFFDMFAA_01833	GNPFBACB_02644	BFEDJGLP_01726	OMGPPDJG_01943	FJBFPLEM_01289	LMBOJPCL_01287	KNMDJAKB_00692	PKLNMAOI_01050	GFLMGHKO_00444	MLEOKNBP_01317	OAJKGOEN_02950	KEHFNKCA_00856
group_1680		hypothetical protein	49	49	1	1	2791				284	284	284	HBPFOBFE_00712	HPEIMNOJ_01692	MHFKMGFH_01740	CLLEABPI_00478	IPAJPIFN_00176	PABIDIKF_01515	MFKHNBBC_00854	GPKFNLOA_01614	NGNKDICI_00618	MDFBNDMM_01142	DKINMDDP_00369	HBGGKPJO_00065	KJHJFEAN_01325	EFEGBNDN_00074	MGNKNDBC_01982	JGFNFGEN_01915	EHKLKMIO_01456	CFHCPLEP_00145	LHOANOIJ_00054	IGBNLKPJ_00450	EJMCKJGF_00737	BEAILEPA_00838	ADLPBGKJ_01077	LFDACIMN_00759	NFFDMFAA_01826	GNPFBACB_02139	BFEDJGLP_01733	OMGPPDJG_02217	FJBFPLEM_01282	LMBOJPCL_01294	KNMDJAKB_00685	PKLNMAOI_02664	GFLMGHKO_00436	MLEOKNBP_01324	OAJKGOEN_01738	KEHFNKCA_00864
gph_1		Phosphoglycolate phosphatase	49	49	1	1	2794				665	665	665	HBPFOBFE_00715	HPEIMNOJ_01695	MHFKMGFH_01737	CLLEABPI_00481	IPAJPIFN_00179	PABIDIKF_01518	MFKHNBBC_00851	GPKFNLOA_01611	NGNKDICI_00621	MDFBNDMM_01949	DKINMDDP_00372	HBGGKPJO_00062	KJHJFEAN_01322	EFEGBNDN_00077	MGNKNDBC_01979	JGFNFGEN_01918	EHKLKMIO_01453	CFHCPLEP_00148	LHOANOIJ_00057	IGBNLKPJ_00453	EJMCKJGF_00740	BEAILEPA_00841	ADLPBGKJ_01074	LFDACIMN_00756	NFFDMFAA_01823	GNPFBACB_02136	BFEDJGLP_01736	OMGPPDJG_02220	FJBFPLEM_01279	LMBOJPCL_01297	KNMDJAKB_00682	PKLNMAOI_02667	GFLMGHKO_00433	MLEOKNBP_01327	OAJKGOEN_01735	KEHFNKCA_00867
nudB		Dihydroneopterin triphosphate diphosphatase	49	49	1	1	2807				449	449	449	HBPFOBFE_00727	HPEIMNOJ_01707	MHFKMGFH_01725	CLLEABPI_00493	IPAJPIFN_00191	PABIDIKF_01530	MFKHNBBC_00839	GPKFNLOA_01599	NGNKDICI_00633	MDFBNDMM_01961	DKINMDDP_00384	HBGGKPJO_00050	KJHJFEAN_01310	EFEGBNDN_00089	MGNKNDBC_01967	JGFNFGEN_01930	EHKLKMIO_01441	CFHCPLEP_00160	LHOANOIJ_00069	IGBNLKPJ_00465	EJMCKJGF_00752	BEAILEPA_00853	ADLPBGKJ_01062	LFDACIMN_00744	NFFDMFAA_01811	GNPFBACB_02124	BFEDJGLP_01748	OMGPPDJG_02232	FJBFPLEM_01267	LMBOJPCL_01309	KNMDJAKB_00670	PKLNMAOI_02679	GFLMGHKO_00421	MLEOKNBP_01339	OAJKGOEN_01723	KEHFNKCA_00879
map		Methionine aminopeptidase	49	49	1	1	2824				788	845	808	HBPFOBFE_00740	HPEIMNOJ_01720	MHFKMGFH_01711	CLLEABPI_00506	IPAJPIFN_00204	PABIDIKF_01543	MFKHNBBC_00826	GPKFNLOA_01586	NGNKDICI_00646	MDFBNDMM_01974	DKINMDDP_00397	HBGGKPJO_00037	KJHJFEAN_01297	EFEGBNDN_00102	MGNKNDBC_01954	JGFNFGEN_01943	EHKLKMIO_01428	CFHCPLEP_00173	LHOANOIJ_00082	IGBNLKPJ_00478	EJMCKJGF_00765	BEAILEPA_00866	ADLPBGKJ_01049	LFDACIMN_00731	NFFDMFAA_01798	GNPFBACB_02111	BFEDJGLP_01761	OMGPPDJG_02245	FJBFPLEM_01254	LMBOJPCL_01322	KNMDJAKB_00657	PKLNMAOI_02692	GFLMGHKO_00408	MLEOKNBP_01352	OAJKGOEN_01710	KEHFNKCA_00892
nrdZ		hypothetical protein	49	49	1	1	2837				869	2753	2677	HBPFOBFE_00752	HPEIMNOJ_01732	MHFKMGFH_01699	CLLEABPI_00518	IPAJPIFN_00216	PABIDIKF_01555	MFKHNBBC_00814	GPKFNLOA_01574	NGNKDICI_00658	MDFBNDMM_01986	DKINMDDP_00409	HBGGKPJO_00025	KJHJFEAN_01285	EFEGBNDN_00114	MGNKNDBC_02981	JGFNFGEN_03088	EHKLKMIO_02276	CFHCPLEP_00185	LHOANOIJ_00094	IGBNLKPJ_00490	EJMCKJGF_02827	BEAILEPA_00878	ADLPBGKJ_01037	LFDACIMN_00719	NFFDMFAA_02946	GNPFBACB_02099	BFEDJGLP_02911	OMGPPDJG_02257	FJBFPLEM_01209	LMBOJPCL_01334	KNMDJAKB_00645	PKLNMAOI_02704	GFLMGHKO_00396	MLEOKNBP_03004	OAJKGOEN_01698	KEHFNKCA_00905
eamA		putative amino-acid metabolite efflux pump	49	49	1	1	2996				638	887	881	HBPFOBFE_00812	HPEIMNOJ_01757	MHFKMGFH_01619	CLLEABPI_00531	IPAJPIFN_02792	PABIDIKF_01671	MFKHNBBC_00798	GPKFNLOA_01552	NGNKDICI_00683	MDFBNDMM_00749	DKINMDDP_00422	HBGGKPJO_00009	KJHJFEAN_01262	EFEGBNDN_00137	MGNKNDBC_02525	JGFNFGEN_02540	EHKLKMIO_02112	CFHCPLEP_00198	LHOANOIJ_00119	IGBNLKPJ_01487	EJMCKJGF_00302	BEAILEPA_01555	ADLPBGKJ_01014	LFDACIMN_00694	NFFDMFAA_02267	GNPFBACB_00625	BFEDJGLP_00856	OMGPPDJG_00472	FJBFPLEM_01196	LMBOJPCL_01034	KNMDJAKB_00344	PKLNMAOI_00604	GFLMGHKO_00383	MLEOKNBP_01449	OAJKGOEN_01632	KEHFNKCA_00918
group_169		hypothetical protein	49	49	1	1	1525			Hypothetical protein with no hits to refseq/uniprot/clusters/cdd/tigrfams/pfam overlapping another protein with hits	1898	5510	4388	HBPFOBFE_02608	HPEIMNOJ_02936	MHFKMGFH_02760	CLLEABPI_02609	IPAJPIFN_02924	PABIDIKF_01863	MFKHNBBC_01487	GPKFNLOA_02799	NGNKDICI_01990	MDFBNDMM_01990	DKINMDDP_02064	HBGGKPJO_02725	KJHJFEAN_02253	EFEGBNDN_01616	MGNKNDBC_01331	JGFNFGEN_01078	EHKLKMIO_02715	CFHCPLEP_03031	LHOANOIJ_01761	IGBNLKPJ_01762	EJMCKJGF_02892	BEAILEPA_02617	ADLPBGKJ_03204	LFDACIMN_02996	NFFDMFAA_00968	GNPFBACB_01685	BFEDJGLP_02497	OMGPPDJG_02728	FJBFPLEM_03084	LMBOJPCL_02546	KNMDJAKB_01745	PKLNMAOI_03059	GFLMGHKO_03085	MLEOKNBP_02090	OAJKGOEN_01411	KEHFNKCA_02010
rbsA		Ribose import ATP-binding protein RbsA	49	49	1	1	3008				140	1496	1418	HBPFOBFE_00822	HPEIMNOJ_01766	MHFKMGFH_01609	CLLEABPI_00541	IPAJPIFN_02782	PABIDIKF_01681	MFKHNBBC_01104	GPKFNLOA_01542	NGNKDICI_00693	MDFBNDMM_00739	DKINMDDP_00432	HBGGKPJO_02875	KJHJFEAN_01252	EFEGBNDN_00147	MGNKNDBC_02516	JGFNFGEN_02531	EHKLKMIO_02103	CFHCPLEP_00208	LHOANOIJ_00129	IGBNLKPJ_01497	EJMCKJGF_00312	BEAILEPA_01565	ADLPBGKJ_01003	LFDACIMN_00684	NFFDMFAA_02276	GNPFBACB_00613	BFEDJGLP_00847	OMGPPDJG_00462	FJBFPLEM_01186	LMBOJPCL_01044	KNMDJAKB_00334	PKLNMAOI_00614	GFLMGHKO_00372	MLEOKNBP_01459	OAJKGOEN_01622	KEHFNKCA_00929
group_1699		hypothetical protein	49	49	1	1	4692				299	299	299	HBPFOBFE_00905	HPEIMNOJ_00560	MHFKMGFH_00560	CLLEABPI_00954	IPAJPIFN_01381	PABIDIKF_00661	MFKHNBBC_00393	GPKFNLOA_01312	NGNKDICI_00547	MDFBNDMM_01080	DKINMDDP_00178	HBGGKPJO_00973	KJHJFEAN_02511	EFEGBNDN_01362	MGNKNDBC_03010	JGFNFGEN_03112	EHKLKMIO_02177	CFHCPLEP_02612	LHOANOIJ_00842	IGBNLKPJ_00103	EJMCKJGF_01522	BEAILEPA_00559	ADLPBGKJ_00387	LFDACIMN_02344	NFFDMFAA_01713	GNPFBACB_01719	BFEDJGLP_02950	OMGPPDJG_02550	FJBFPLEM_03060	LMBOJPCL_02685	KNMDJAKB_02715	PKLNMAOI_00692	GFLMGHKO_00510	MLEOKNBP_00811	OAJKGOEN_02271	KEHFNKCA_01192
group_170	cph2_2	hypothetical protein	49	55	1.13	1	6719				164	1214	803	HBPFOBFE_02692	HPEIMNOJ_00822	MHFKMGFH_00830	CLLEABPI_01528	IPAJPIFN_02648	PABIDIKF_02704	MFKHNBBC_02747	GPKFNLOA_02810 GPKFNLOA_02811	NGNKDICI_02903 NGNKDICI_02902	MDFBNDMM_02152	DKINMDDP_02402	HBGGKPJO_02394	KJHJFEAN_02896	EFEGBNDN_02920	MGNKNDBC_02866	JGFNFGEN_02959	EHKLKMIO_02224	CFHCPLEP_01881	LHOANOIJ_02441	IGBNLKPJ_02505	EJMCKJGF_01371 EJMCKJGF_01372	BEAILEPA_02570	ADLPBGKJ_02656	LFDACIMN_02630	NFFDMFAA_02877	GNPFBACB_02549	BFEDJGLP_02141	OMGPPDJG_02914	FJBFPLEM_02614	LMBOJPCL_01962	KNMDJAKB_02322	PKLNMAOI_02205	GFLMGHKO_01740	MLEOKNBP_02700	OAJKGOEN_02500	KEHFNKCA_02857
teaD		TRAP-T-associated universal stress protein TeaD	49	49	1	1	4685				410	464	462	HBPFOBFE_00912	HPEIMNOJ_00567	MHFKMGFH_00567	CLLEABPI_00947	IPAJPIFN_01374	PABIDIKF_00668	MFKHNBBC_00386	GPKFNLOA_01319	NGNKDICI_00540	MDFBNDMM_01087	DKINMDDP_00185	HBGGKPJO_00966	KJHJFEAN_02518	EFEGBNDN_01355	MGNKNDBC_02991	JGFNFGEN_02644	EHKLKMIO_02184	CFHCPLEP_01182	LHOANOIJ_02073	IGBNLKPJ_00110	EJMCKJGF_01515	BEAILEPA_00552	ADLPBGKJ_00380	LFDACIMN_02351	NFFDMFAA_01706	GNPFBACB_01712	BFEDJGLP_01149	OMGPPDJG_02557	FJBFPLEM_01099	LMBOJPCL_02678	KNMDJAKB_02572	PKLNMAOI_00699	GFLMGHKO_00517	MLEOKNBP_00818	OAJKGOEN_02278	KEHFNKCA_01185
gluQ		Glutamyl-Q tRNA(Asp) synthetase	49	49	1	1	4625				272	914	897	HBPFOBFE_00964	HPEIMNOJ_00619	MHFKMGFH_00618	CLLEABPI_00895	IPAJPIFN_01810	PABIDIKF_00720	MFKHNBBC_00334	GPKFNLOA_02920	NGNKDICI_00488	MDFBNDMM_01139	DKINMDDP_00237	HBGGKPJO_02753	KJHJFEAN_03016	EFEGBNDN_03099	MGNKNDBC_02247	JGFNFGEN_01320	EHKLKMIO_03091	CFHCPLEP_01130	LHOANOIJ_01827	IGBNLKPJ_00162	EJMCKJGF_02888	BEAILEPA_00500	ADLPBGKJ_00328	LFDACIMN_02048	NFFDMFAA_02438	GNPFBACB_02532	BFEDJGLP_01201	OMGPPDJG_00895	FJBFPLEM_01047	LMBOJPCL_00436	KNMDJAKB_02520	PKLNMAOI_00751	GFLMGHKO_00569	MLEOKNBP_00870	OAJKGOEN_02939	KEHFNKCA_01133
aceB		Malate synthase A	49	49	1	1	4619				563	1592	1383	HBPFOBFE_00970	HPEIMNOJ_00625	MHFKMGFH_00624	CLLEABPI_00889	IPAJPIFN_01804	PABIDIKF_00726	MFKHNBBC_00328	GPKFNLOA_00189	NGNKDICI_00482	MDFBNDMM_00257	DKINMDDP_00243	HBGGKPJO_02747	KJHJFEAN_03010	EFEGBNDN_03081	MGNKNDBC_02253	JGFNFGEN_01314	EHKLKMIO_02376	CFHCPLEP_01124	LHOANOIJ_01833	IGBNLKPJ_00168	EJMCKJGF_02247	BEAILEPA_00494	ADLPBGKJ_00322	LFDACIMN_02042	NFFDMFAA_02432	GNPFBACB_02539	BFEDJGLP_01207	OMGPPDJG_00901	FJBFPLEM_01041	LMBOJPCL_00430	KNMDJAKB_02514	PKLNMAOI_00757	GFLMGHKO_00575	MLEOKNBP_00876	OAJKGOEN_02933	KEHFNKCA_01127
ppk		Polyphosphate kinase	49	49	1	1	4612				374	2069	2031	HBPFOBFE_00976	HPEIMNOJ_00631	MHFKMGFH_00630	CLLEABPI_00883	IPAJPIFN_01798	PABIDIKF_00732	MFKHNBBC_00322	GPKFNLOA_00183	NGNKDICI_00476	MDFBNDMM_00263	DKINMDDP_00249	HBGGKPJO_02741	KJHJFEAN_01827	EFEGBNDN_02903	MGNKNDBC_02259	JGFNFGEN_01308	EHKLKMIO_02370	CFHCPLEP_01118	LHOANOIJ_01839	IGBNLKPJ_00174	EJMCKJGF_02253	BEAILEPA_00488	ADLPBGKJ_00316	LFDACIMN_02036	NFFDMFAA_02426	GNPFBACB_01341	BFEDJGLP_01213	OMGPPDJG_00907	FJBFPLEM_01035	LMBOJPCL_00424	KNMDJAKB_01948	PKLNMAOI_00763	GFLMGHKO_00581	MLEOKNBP_00882	OAJKGOEN_02766	KEHFNKCA_01121
group_1704		Histone deacetylase-like amidohydrolase	49	49	1	1	4610				704	980	972	HBPFOBFE_00978	HPEIMNOJ_00633	MHFKMGFH_00632	CLLEABPI_00881	IPAJPIFN_01796	PABIDIKF_00734	MFKHNBBC_00320	GPKFNLOA_00181	NGNKDICI_00474	MDFBNDMM_00265	DKINMDDP_00251	HBGGKPJO_02739	KJHJFEAN_01829	EFEGBNDN_02901	MGNKNDBC_02261	JGFNFGEN_01306	EHKLKMIO_02368	CFHCPLEP_01116	LHOANOIJ_01841	IGBNLKPJ_00176	EJMCKJGF_02255	BEAILEPA_00486	ADLPBGKJ_00314	LFDACIMN_02034	NFFDMFAA_02424	GNPFBACB_01339	BFEDJGLP_01215	OMGPPDJG_00909	FJBFPLEM_01033	LMBOJPCL_00422	KNMDJAKB_01946	PKLNMAOI_00765	GFLMGHKO_00583	MLEOKNBP_00884	OAJKGOEN_02768	KEHFNKCA_01119
group_1705		putative FAD-linked oxidoreductase	49	49	1	1	4599				914	1391	1381	HBPFOBFE_00989	HPEIMNOJ_00644	MHFKMGFH_00643	CLLEABPI_02906	IPAJPIFN_01785	PABIDIKF_00745	MFKHNBBC_00309	GPKFNLOA_00170	NGNKDICI_00463	MDFBNDMM_00276	DKINMDDP_00262	HBGGKPJO_02728	KJHJFEAN_01840	EFEGBNDN_02890	MGNKNDBC_02272	JGFNFGEN_01295	EHKLKMIO_02357	CFHCPLEP_01105	LHOANOIJ_01852	IGBNLKPJ_00187	EJMCKJGF_02266	BEAILEPA_00475	ADLPBGKJ_00303	LFDACIMN_02023	NFFDMFAA_02413	GNPFBACB_01328	BFEDJGLP_01226	OMGPPDJG_00920	FJBFPLEM_01022	LMBOJPCL_00411	KNMDJAKB_01935	PKLNMAOI_00776	GFLMGHKO_00817	MLEOKNBP_00895	OAJKGOEN_02779	KEHFNKCA_01108
yibF		putative GST-like protein YibF	49	49	1	1	4598				287	608	594	HBPFOBFE_00991	HPEIMNOJ_00646	MHFKMGFH_00645	CLLEABPI_02908	IPAJPIFN_01783	PABIDIKF_00747	MFKHNBBC_00307	GPKFNLOA_00168	NGNKDICI_00461	MDFBNDMM_00278	DKINMDDP_00264	HBGGKPJO_02726	KJHJFEAN_01842	EFEGBNDN_02888	MGNKNDBC_00280	JGFNFGEN_01293	EHKLKMIO_02355	CFHCPLEP_01103	LHOANOIJ_01854	IGBNLKPJ_00189	EJMCKJGF_02268	BEAILEPA_00473	ADLPBGKJ_00301	LFDACIMN_02021	NFFDMFAA_00002	GNPFBACB_01326	BFEDJGLP_01228	OMGPPDJG_00922	FJBFPLEM_01020	LMBOJPCL_00409	KNMDJAKB_01933	PKLNMAOI_00778	GFLMGHKO_00819	MLEOKNBP_00897	OAJKGOEN_02781	KEHFNKCA_01106
cstA		Peptide transporter CstA	49	49	1	1	4592				1835	2066	2059	HBPFOBFE_00995	HPEIMNOJ_00650	MHFKMGFH_00649	CLLEABPI_02912	IPAJPIFN_02830	PABIDIKF_00751	MFKHNBBC_00303	GPKFNLOA_00164	NGNKDICI_00457	MDFBNDMM_00281	DKINMDDP_00268	HBGGKPJO_00912	KJHJFEAN_01846	EFEGBNDN_00406	MGNKNDBC_00276	JGFNFGEN_01289	EHKLKMIO_02351	CFHCPLEP_01098	LHOANOIJ_01858	IGBNLKPJ_00193	EJMCKJGF_02272	BEAILEPA_00469	ADLPBGKJ_00297	LFDACIMN_02017	NFFDMFAA_00006	GNPFBACB_01322	BFEDJGLP_01232	OMGPPDJG_00926	FJBFPLEM_01016	LMBOJPCL_00405	KNMDJAKB_01929	PKLNMAOI_00782	GFLMGHKO_00823	MLEOKNBP_00901	OAJKGOEN_02785	KEHFNKCA_01102
zapE		Cell division protein ZapE	49	49	1	1	4588				257	1139	1103	HBPFOBFE_00999	HPEIMNOJ_00654	MHFKMGFH_00653	CLLEABPI_02916	IPAJPIFN_00868	PABIDIKF_00755	MFKHNBBC_00299	GPKFNLOA_00160	NGNKDICI_00453	MDFBNDMM_00285	DKINMDDP_00272	HBGGKPJO_00908	KJHJFEAN_01850	EFEGBNDN_00410	MGNKNDBC_00272	JGFNFGEN_01285	EHKLKMIO_02347	CFHCPLEP_01094	LHOANOIJ_01862	IGBNLKPJ_00197	EJMCKJGF_02276	BEAILEPA_00465	ADLPBGKJ_00293	LFDACIMN_02013	NFFDMFAA_00010	GNPFBACB_01318	BFEDJGLP_00976	OMGPPDJG_00930	FJBFPLEM_01012	LMBOJPCL_00401	KNMDJAKB_01925	PKLNMAOI_00786	GFLMGHKO_00827	MLEOKNBP_00905	OAJKGOEN_02789	KEHFNKCA_01098
cph2		Phytochrome-like protein cph2	49	49	1	1	4564				1070	1139	1137	HBPFOBFE_01023	HPEIMNOJ_00678	MHFKMGFH_00676	CLLEABPI_02940	IPAJPIFN_00844	PABIDIKF_00779	MFKHNBBC_00275	GPKFNLOA_00136	NGNKDICI_00429	MDFBNDMM_00309	DKINMDDP_00296	HBGGKPJO_00884	KJHJFEAN_01874	EFEGBNDN_00434	MGNKNDBC_00248	JGFNFGEN_01261	EHKLKMIO_02940	CFHCPLEP_01070	LHOANOIJ_01886	IGBNLKPJ_00627	EJMCKJGF_00898	BEAILEPA_00441	ADLPBGKJ_00269	LFDACIMN_02663	NFFDMFAA_00034	GNPFBACB_01294	BFEDJGLP_00952	OMGPPDJG_00954	FJBFPLEM_00988	LMBOJPCL_00377	KNMDJAKB_01901	PKLNMAOI_00810	GFLMGHKO_00851	MLEOKNBP_01533	OAJKGOEN_02684	KEHFNKCA_01074
mmcO		Multicopper oxidase MmcO	49	49	1	1	4554				824	1547	1532	HBPFOBFE_01033	HPEIMNOJ_00686	MHFKMGFH_00684	CLLEABPI_02948	IPAJPIFN_00836	PABIDIKF_00787	MFKHNBBC_00267	GPKFNLOA_00128	NGNKDICI_00421	MDFBNDMM_00317	DKINMDDP_00304	HBGGKPJO_00876	KJHJFEAN_01882	EFEGBNDN_00442	MGNKNDBC_00240	JGFNFGEN_01253	EHKLKMIO_02932	CFHCPLEP_01061	LHOANOIJ_01894	IGBNLKPJ_00619	EJMCKJGF_00906	BEAILEPA_00433	ADLPBGKJ_00261	LFDACIMN_02671	NFFDMFAA_00042	GNPFBACB_01286	BFEDJGLP_00944	OMGPPDJG_00962	FJBFPLEM_00980	LMBOJPCL_00369	KNMDJAKB_01893	PKLNMAOI_00818	GFLMGHKO_00859	MLEOKNBP_01541	OAJKGOEN_02692	KEHFNKCA_01066
hemF		Oxygen-dependent coproporphyrinogen-III oxidase	49	49	1	1	4551				590	944	933	HBPFOBFE_01036	HPEIMNOJ_00689	MHFKMGFH_00687	CLLEABPI_02951	IPAJPIFN_00833	PABIDIKF_00790	MFKHNBBC_00264	GPKFNLOA_00125	NGNKDICI_00418	MDFBNDMM_00320	DKINMDDP_00307	HBGGKPJO_00873	KJHJFEAN_01885	EFEGBNDN_00445	MGNKNDBC_00237	JGFNFGEN_01250	EHKLKMIO_02929	CFHCPLEP_01058	LHOANOIJ_01897	IGBNLKPJ_00616	EJMCKJGF_00909	BEAILEPA_00430	ADLPBGKJ_00258	LFDACIMN_02674	NFFDMFAA_00045	GNPFBACB_01283	BFEDJGLP_00941	OMGPPDJG_00965	FJBFPLEM_00977	LMBOJPCL_00366	KNMDJAKB_01890	PKLNMAOI_00821	GFLMGHKO_00862	MLEOKNBP_01544	OAJKGOEN_01195	KEHFNKCA_01063
gltB		Glutamate synthase [NADPH] large chain	49	49	1	1	4550				356	4451	4117	HBPFOBFE_01037	HPEIMNOJ_00690	MHFKMGFH_00688	CLLEABPI_02952	IPAJPIFN_00832	PABIDIKF_00791	MFKHNBBC_00263	GPKFNLOA_00124	NGNKDICI_00417	MDFBNDMM_00321	DKINMDDP_00308	HBGGKPJO_00872	KJHJFEAN_01886	EFEGBNDN_00446	MGNKNDBC_00236	JGFNFGEN_01249	EHKLKMIO_03122	CFHCPLEP_02921	LHOANOIJ_02918	IGBNLKPJ_00615	EJMCKJGF_00910	BEAILEPA_00429	ADLPBGKJ_00257	LFDACIMN_00350	NFFDMFAA_00046	GNPFBACB_01282	BFEDJGLP_00940	OMGPPDJG_00966	FJBFPLEM_00976	LMBOJPCL_00365	KNMDJAKB_01889	PKLNMAOI_00822	GFLMGHKO_00863	MLEOKNBP_01545	OAJKGOEN_01194	KEHFNKCA_01062
group_1716		hypothetical protein	49	49	1	1	4544				548	1082	1065	HBPFOBFE_01045	HPEIMNOJ_00698	MHFKMGFH_00696	CLLEABPI_02960	IPAJPIFN_00824	PABIDIKF_00800	MFKHNBBC_00255	GPKFNLOA_00116	NGNKDICI_00409	MDFBNDMM_00329	DKINMDDP_00316	HBGGKPJO_00863	KJHJFEAN_01894	EFEGBNDN_00454	MGNKNDBC_00228	JGFNFGEN_01241	EHKLKMIO_00484	CFHCPLEP_02929	LHOANOIJ_02762	IGBNLKPJ_00607	EJMCKJGF_00918	BEAILEPA_00421	ADLPBGKJ_00249	LFDACIMN_00342	NFFDMFAA_00054	GNPFBACB_01274	BFEDJGLP_00932	OMGPPDJG_00974	FJBFPLEM_00968	LMBOJPCL_00356	KNMDJAKB_01880	PKLNMAOI_00831	GFLMGHKO_00871	MLEOKNBP_01554	OAJKGOEN_01185	KEHFNKCA_01682
selA		L-seryl-tRNA(Sec) selenium transferase	49	49	1	1	4510				275	1433	1409	HBPFOBFE_01077	HPEIMNOJ_00730	MHFKMGFH_00728	CLLEABPI_02992	IPAJPIFN_00792	PABIDIKF_00832	MFKHNBBC_00223	GPKFNLOA_00084	NGNKDICI_00377	MDFBNDMM_00361	DKINMDDP_00348	HBGGKPJO_00831	KJHJFEAN_01926	EFEGBNDN_00486	MGNKNDBC_00196	JGFNFGEN_01394	EHKLKMIO_00516	CFHCPLEP_02737	LHOANOIJ_01543	IGBNLKPJ_00575	EJMCKJGF_00950	BEAILEPA_00389	ADLPBGKJ_00217	LFDACIMN_00310	NFFDMFAA_00086	GNPFBACB_01451	BFEDJGLP_00900	OMGPPDJG_01006	FJBFPLEM_00863	LMBOJPCL_00324	KNMDJAKB_01848	PKLNMAOI_00863	GFLMGHKO_00903	MLEOKNBP_01586	OAJKGOEN_01153	KEHFNKCA_02055
dhfrIII		Dihydrofolate reductase type 3	49	49	1	1	4428				503	503	503	HBPFOBFE_01099	HPEIMNOJ_00751	MHFKMGFH_00750	CLLEABPI_03014	IPAJPIFN_01758	PABIDIKF_02518	MFKHNBBC_00202	GPKFNLOA_00045	NGNKDICI_02693	MDFBNDMM_02600	DKINMDDP_01907	HBGGKPJO_02511	KJHJFEAN_01519	EFEGBNDN_01985	MGNKNDBC_00175	JGFNFGEN_01373	EHKLKMIO_00553	CFHCPLEP_02251	LHOANOIJ_01580	IGBNLKPJ_01590	EJMCKJGF_00970	BEAILEPA_01985	ADLPBGKJ_00178	LFDACIMN_00273	NFFDMFAA_00123	GNPFBACB_01369	BFEDJGLP_02177	OMGPPDJG_01025	FJBFPLEM_00842	LMBOJPCL_00285	KNMDJAKB_01809	PKLNMAOI_00902	GFLMGHKO_00924	MLEOKNBP_01625	OAJKGOEN_01114	KEHFNKCA_02034
fdhE		Protein FdhE	49	49	1	1	4414				614	920	913	HBPFOBFE_01111	HPEIMNOJ_00763	MHFKMGFH_00762	CLLEABPI_03027	IPAJPIFN_01770	PABIDIKF_02506	MFKHNBBC_00190	GPKFNLOA_00033	NGNKDICI_02681	MDFBNDMM_02613	DKINMDDP_01895	HBGGKPJO_02523	KJHJFEAN_01531	EFEGBNDN_02934	MGNKNDBC_00163	JGFNFGEN_01361	EHKLKMIO_03014	CFHCPLEP_02238	LHOANOIJ_01592	IGBNLKPJ_01578	EJMCKJGF_00983	BEAILEPA_01997	ADLPBGKJ_02969	LFDACIMN_00261	NFFDMFAA_00135	GNPFBACB_01357	BFEDJGLP_02165	OMGPPDJG_01037	FJBFPLEM_02538	LMBOJPCL_02761	KNMDJAKB_01797	PKLNMAOI_00914	GFLMGHKO_00936	MLEOKNBP_02942	OAJKGOEN_01102	KEHFNKCA_02762
fdhD		Sulfur carrier protein FdhD	49	49	1	1	4409				455	848	836	HBPFOBFE_01116	HPEIMNOJ_00768	MHFKMGFH_00767	CLLEABPI_03032	IPAJPIFN_01775	PABIDIKF_02501	MFKHNBBC_00185	GPKFNLOA_00028	NGNKDICI_02676	MDFBNDMM_02618	DKINMDDP_01890	HBGGKPJO_02528	KJHJFEAN_01536	EFEGBNDN_02939	MGNKNDBC_00158	JGFNFGEN_01356	EHKLKMIO_00806	CFHCPLEP_02233	LHOANOIJ_01597	IGBNLKPJ_01573	EJMCKJGF_00988	BEAILEPA_02002	ADLPBGKJ_02974	LFDACIMN_00256	NFFDMFAA_00140	GNPFBACB_01352	BFEDJGLP_02160	OMGPPDJG_01042	FJBFPLEM_02543	LMBOJPCL_02766	KNMDJAKB_01792	PKLNMAOI_00919	GFLMGHKO_00941	MLEOKNBP_02937	OAJKGOEN_01097	KEHFNKCA_02767
tam		Trans-aconitate 2-methyltransferase	49	49	1	1	7953				233	731	718	HBPFOBFE_01138	HPEIMNOJ_01026	MHFKMGFH_00896	CLLEABPI_02109	IPAJPIFN_01486	PABIDIKF_02368	MFKHNBBC_01621	GPKFNLOA_01042	NGNKDICI_01229	MDFBNDMM_02215	DKINMDDP_01371	HBGGKPJO_01982	KJHJFEAN_02795	EFEGBNDN_01397	MGNKNDBC_01134	JGFNFGEN_00043	EHKLKMIO_00215	CFHCPLEP_01752	LHOANOIJ_01917	IGBNLKPJ_01337	EJMCKJGF_01327	BEAILEPA_02080	ADLPBGKJ_01134	LFDACIMN_01433	NFFDMFAA_00999	GNPFBACB_00910	BFEDJGLP_00679	OMGPPDJG_00214	FJBFPLEM_00143	LMBOJPCL_01641	KNMDJAKB_00984	PKLNMAOI_00534	GFLMGHKO_01180	MLEOKNBP_02006	OAJKGOEN_00390	KEHFNKCA_00363
argC		N-acetyl-gamma-glutamyl-phosphate reductase	49	49	1	1	7965				320	1028	940	HBPFOBFE_01147	HPEIMNOJ_01036	MHFKMGFH_00905	CLLEABPI_02118	IPAJPIFN_01495	PABIDIKF_02358	MFKHNBBC_01631	GPKFNLOA_01052	NGNKDICI_01239	MDFBNDMM_02224	DKINMDDP_01380	HBGGKPJO_01992	KJHJFEAN_02805	EFEGBNDN_01387	MGNKNDBC_01124	JGFNFGEN_00033	EHKLKMIO_00225	CFHCPLEP_01741	LHOANOIJ_01927	IGBNLKPJ_01347	EJMCKJGF_01316	BEAILEPA_02070	ADLPBGKJ_01124	LFDACIMN_01423	NFFDMFAA_00989	GNPFBACB_00921	BFEDJGLP_00669	OMGPPDJG_00204	FJBFPLEM_00154	LMBOJPCL_01631	KNMDJAKB_00974	PKLNMAOI_00524	GFLMGHKO_01170	MLEOKNBP_02016	OAJKGOEN_00380	KEHFNKCA_00372
dppB		Dipeptide transport system permease protein DppB	49	49	1	1	7967				1028	1169	1033	HBPFOBFE_01149	HPEIMNOJ_01038	MHFKMGFH_00907	CLLEABPI_02120	IPAJPIFN_01497	PABIDIKF_02356	MFKHNBBC_01633	GPKFNLOA_01054	NGNKDICI_02619	MDFBNDMM_02226	DKINMDDP_01382	HBGGKPJO_01994	KJHJFEAN_02529	EFEGBNDN_02595	MGNKNDBC_01122	JGFNFGEN_00031	EHKLKMIO_00227	CFHCPLEP_01739	LHOANOIJ_01929	IGBNLKPJ_01349	EJMCKJGF_01314	BEAILEPA_02068	ADLPBGKJ_01122	LFDACIMN_02756	NFFDMFAA_02213	GNPFBACB_00923	BFEDJGLP_00667	OMGPPDJG_00202	FJBFPLEM_00156	LMBOJPCL_00162	KNMDJAKB_00972	PKLNMAOI_00522	GFLMGHKO_01168	MLEOKNBP_02018	OAJKGOEN_00378	KEHFNKCA_00374
dppD		Dipeptide transport ATP-binding protein DppD	49	49	1	1	8041				827	962	959	HBPFOBFE_01151	HPEIMNOJ_01040	MHFKMGFH_00909	CLLEABPI_02122	IPAJPIFN_01499	PABIDIKF_02354	MFKHNBBC_01635	GPKFNLOA_01056	NGNKDICI_02621	MDFBNDMM_02228	DKINMDDP_01384	HBGGKPJO_01996	KJHJFEAN_02531	EFEGBNDN_02597	MGNKNDBC_01120	JGFNFGEN_00029	EHKLKMIO_00229	CFHCPLEP_01737	LHOANOIJ_01931	IGBNLKPJ_01351	EJMCKJGF_01312	BEAILEPA_02066	ADLPBGKJ_01120	LFDACIMN_02758	NFFDMFAA_02211	GNPFBACB_00975	BFEDJGLP_00665	OMGPPDJG_00200	FJBFPLEM_00158	LMBOJPCL_00164	KNMDJAKB_00970	PKLNMAOI_00520	GFLMGHKO_01166	MLEOKNBP_02020	OAJKGOEN_00376	KEHFNKCA_00376
group_1728		putative FAD-linked oxidoreductase	49	49	1	1	8064				1400	1481	1418	HBPFOBFE_01171	HPEIMNOJ_01060	MHFKMGFH_00929	CLLEABPI_02142	IPAJPIFN_01519	PABIDIKF_02335	MFKHNBBC_01654	GPKFNLOA_01075	NGNKDICI_02640	MDFBNDMM_02248	DKINMDDP_01403	HBGGKPJO_02016	KJHJFEAN_02550	EFEGBNDN_02616	MGNKNDBC_01100	JGFNFGEN_00009	EHKLKMIO_00249	CFHCPLEP_01717	LHOANOIJ_01951	IGBNLKPJ_01371	EJMCKJGF_01292	BEAILEPA_02046	ADLPBGKJ_01101	LFDACIMN_02778	NFFDMFAA_02191	GNPFBACB_00995	BFEDJGLP_00645	OMGPPDJG_00181	FJBFPLEM_00178	LMBOJPCL_00183	KNMDJAKB_00951	PKLNMAOI_00501	GFLMGHKO_01147	MLEOKNBP_02039	OAJKGOEN_00357	KEHFNKCA_00395
fdrA_2		Protein FdrA	49	49	1	1	8102				365	1667	1625	HBPFOBFE_01186	HPEIMNOJ_01075	MHFKMGFH_00944	CLLEABPI_02165	IPAJPIFN_02077	PABIDIKF_00845	MFKHNBBC_01965	GPKFNLOA_01090	NGNKDICI_02553	MDFBNDMM_01047	DKINMDDP_01928	HBGGKPJO_02319	KJHJFEAN_01674	EFEGBNDN_02878	MGNKNDBC_01837	JGFNFGEN_02425	EHKLKMIO_02610	CFHCPLEP_02346	LHOANOIJ_00538	IGBNLKPJ_00926	EJMCKJGF_02043	BEAILEPA_02602	ADLPBGKJ_01880	LFDACIMN_00539	NFFDMFAA_02501	GNPFBACB_00352	BFEDJGLP_00007	OMGPPDJG_00166	FJBFPLEM_01544	LMBOJPCL_00198	KNMDJAKB_00936	PKLNMAOI_00486	GFLMGHKO_01132	MLEOKNBP_00783	OAJKGOEN_00342	KEHFNKCA_01054
group_1730		hypothetical protein	49	49	1	1	8116				1655	1955	1735	HBPFOBFE_01200	HPEIMNOJ_01089	MHFKMGFH_00958	CLLEABPI_02179	IPAJPIFN_02091	PABIDIKF_00859	MFKHNBBC_01979	GPKFNLOA_01104	NGNKDICI_02567	MDFBNDMM_01033	DKINMDDP_01942	HBGGKPJO_02333	KJHJFEAN_01688	EFEGBNDN_02544	MGNKNDBC_01823	JGFNFGEN_02439	EHKLKMIO_01858	CFHCPLEP_02332	LHOANOIJ_00552	IGBNLKPJ_00940	EJMCKJGF_02029	BEAILEPA_01509	ADLPBGKJ_01866	LFDACIMN_00525	NFFDMFAA_02487	GNPFBACB_00338	BFEDJGLP_00021	OMGPPDJG_00152	FJBFPLEM_01558	LMBOJPCL_00212	KNMDJAKB_00856	PKLNMAOI_00472	GFLMGHKO_01118	MLEOKNBP_00769	OAJKGOEN_00328	KEHFNKCA_01040
group_1731		hypothetical protein	49	49	1	1	8122				1229	1505	1423	HBPFOBFE_01205	HPEIMNOJ_01094	MHFKMGFH_00963	CLLEABPI_02184	IPAJPIFN_02096	PABIDIKF_00864	MFKHNBBC_01984	GPKFNLOA_01109	NGNKDICI_02572	MDFBNDMM_01028	DKINMDDP_01947	HBGGKPJO_02338	KJHJFEAN_01693	EFEGBNDN_02539	MGNKNDBC_01818	JGFNFGEN_02444	EHKLKMIO_01863	CFHCPLEP_02327	LHOANOIJ_00557	IGBNLKPJ_00945	EJMCKJGF_02024	BEAILEPA_01514	ADLPBGKJ_01861	LFDACIMN_00520	NFFDMFAA_02482	GNPFBACB_00333	BFEDJGLP_00026	OMGPPDJG_00147	FJBFPLEM_01563	LMBOJPCL_00217	KNMDJAKB_00861	PKLNMAOI_00467	GFLMGHKO_01113	MLEOKNBP_00764	OAJKGOEN_00323	KEHFNKCA_01035
cadA_1		Inducible lysine decarboxylase	49	49	1	1	8189				965	2255	2223	HBPFOBFE_01235	HPEIMNOJ_01123	MHFKMGFH_00997	CLLEABPI_02214	IPAJPIFN_01889	PABIDIKF_00893	MFKHNBBC_02678	GPKFNLOA_02698	NGNKDICI_01124	MDFBNDMM_00484	DKINMDDP_02245	HBGGKPJO_02445	KJHJFEAN_01046	EFEGBNDN_00855	MGNKNDBC_00994	JGFNFGEN_00860	EHKLKMIO_02525	CFHCPLEP_02473	LHOANOIJ_00587	IGBNLKPJ_02410	EJMCKJGF_01995	BEAILEPA_02488	ADLPBGKJ_02707	LFDACIMN_00490	NFFDMFAA_01596	GNPFBACB_00303	BFEDJGLP_00055	OMGPPDJG_00117	FJBFPLEM_01609	LMBOJPCL_00247	KNMDJAKB_00891	PKLNMAOI_00437	GFLMGHKO_01085	MLEOKNBP_00734	OAJKGOEN_00293	KEHFNKCA_01007
ureF		Urease accessory protein UreF	49	49	1	1	8196				434	695	689	HBPFOBFE_01242	HPEIMNOJ_01131	MHFKMGFH_01005	CLLEABPI_02221	IPAJPIFN_01882	PABIDIKF_00900	MFKHNBBC_00980	GPKFNLOA_02690	NGNKDICI_01116	MDFBNDMM_00477	DKINMDDP_02238	HBGGKPJO_02437	KJHJFEAN_01054	EFEGBNDN_00863	MGNKNDBC_00987	JGFNFGEN_00852	EHKLKMIO_01392	CFHCPLEP_02481	LHOANOIJ_00594	IGBNLKPJ_02403	EJMCKJGF_01987	BEAILEPA_02481	ADLPBGKJ_02699	LFDACIMN_00483	NFFDMFAA_01603	GNPFBACB_00296	BFEDJGLP_00062	OMGPPDJG_00109	FJBFPLEM_01616	LMBOJPCL_00254	KNMDJAKB_00899	PKLNMAOI_00430	GFLMGHKO_01078	MLEOKNBP_00727	OAJKGOEN_00286	KEHFNKCA_01000
group_1739		hypothetical protein	49	49	1	1	8207				617	1511	1492	HBPFOBFE_01253	HPEIMNOJ_01142	MHFKMGFH_01016	CLLEABPI_02232	IPAJPIFN_01871	PABIDIKF_00911	MFKHNBBC_00991	GPKFNLOA_02451	NGNKDICI_01105	MDFBNDMM_00466	DKINMDDP_02227	HBGGKPJO_02426	KJHJFEAN_01065	EFEGBNDN_00874	MGNKNDBC_00976	JGFNFGEN_00841	EHKLKMIO_01403	CFHCPLEP_02771	LHOANOIJ_00605	IGBNLKPJ_02392	EJMCKJGF_02234	BEAILEPA_02470	ADLPBGKJ_02214	LFDACIMN_00472	NFFDMFAA_01614	GNPFBACB_00285	BFEDJGLP_00073	OMGPPDJG_00098	FJBFPLEM_01627	LMBOJPCL_00265	KNMDJAKB_00910	PKLNMAOI_00419	GFLMGHKO_01067	MLEOKNBP_00716	OAJKGOEN_00275	KEHFNKCA_00989
btuB_1		Vitamin B12 transporter BtuB	49	49	1	1	8248				1997	2021	1998	HBPFOBFE_01283	HPEIMNOJ_01174	MHFKMGFH_01046	CLLEABPI_02264	IPAJPIFN_01839	PABIDIKF_02308	MFKHNBBC_01023	GPKFNLOA_02419	NGNKDICI_01073	MDFBNDMM_00434	DKINMDDP_02207	HBGGKPJO_01695	KJHJFEAN_01097	EFEGBNDN_00906	MGNKNDBC_00944	JGFNFGEN_00809	EHKLKMIO_01612	CFHCPLEP_02021	LHOANOIJ_00638	IGBNLKPJ_01305	EJMCKJGF_01781	BEAILEPA_01647	ADLPBGKJ_02182	LFDACIMN_01615	NFFDMFAA_01646	GNPFBACB_00253	BFEDJGLP_00105	OMGPPDJG_00066	FJBFPLEM_02255	LMBOJPCL_01433	KNMDJAKB_01613	PKLNMAOI_00387	GFLMGHKO_02471	MLEOKNBP_02755	OAJKGOEN_00243	KEHFNKCA_00573
nuoH		NADH-quinone oxidoreductase subunit H	49	49	1	1	4745				209	1046	1006	HBPFOBFE_01381	HPEIMNOJ_00510	MHFKMGFH_00510	CLLEABPI_00022	IPAJPIFN_01280	PABIDIKF_02874	MFKHNBBC_02202	GPKFNLOA_00469	NGNKDICI_01473	MDFBNDMM_01898	DKINMDDP_01433	HBGGKPJO_01023	KJHJFEAN_02428	EFEGBNDN_01158	MGNKNDBC_01398	JGFNFGEN_01181	EHKLKMIO_02036	CFHCPLEP_00516	LHOANOIJ_00793	IGBNLKPJ_00054	EJMCKJGF_00638	BEAILEPA_00016	ADLPBGKJ_01557	LFDACIMN_01075	NFFDMFAA_01459	GNPFBACB_02378	BFEDJGLP_01865	OMGPPDJG_02045	FJBFPLEM_02219	LMBOJPCL_02878	KNMDJAKB_02057	PKLNMAOI_02778	GFLMGHKO_02205	MLEOKNBP_01168	OAJKGOEN_01260	KEHFNKCA_02161
purN		Phosphoribosylglycinamide formyltransferase	49	49	1	1	4775				377	659	646	HBPFOBFE_01408	HPEIMNOJ_00483	MHFKMGFH_00483	CLLEABPI_00049	IPAJPIFN_01307	PABIDIKF_02847	MFKHNBBC_01381	GPKFNLOA_00442	NGNKDICI_01500	MDFBNDMM_01925	DKINMDDP_01460	HBGGKPJO_01050	KJHJFEAN_02401	EFEGBNDN_01185	MGNKNDBC_01425	JGFNFGEN_01208	EHKLKMIO_00909	CFHCPLEP_00488	LHOANOIJ_00766	IGBNLKPJ_00027	EJMCKJGF_00611	BEAILEPA_00043	ADLPBGKJ_01584	LFDACIMN_01102	NFFDMFAA_01486	GNPFBACB_02405	BFEDJGLP_01838	OMGPPDJG_02072	FJBFPLEM_02192	LMBOJPCL_01145	KNMDJAKB_02030	PKLNMAOI_02805	GFLMGHKO_02534	MLEOKNBP_01141	OAJKGOEN_01233	KEHFNKCA_02134
group_1747		hypothetical protein	49	49	1	1	4804				380	380	380	HBPFOBFE_01430	HPEIMNOJ_00461	MHFKMGFH_00460	CLLEABPI_00072	IPAJPIFN_01330	PABIDIKF_02823	MFKHNBBC_01403	GPKFNLOA_00418	NGNKDICI_01524	MDFBNDMM_00142	DKINMDDP_02440	HBGGKPJO_01073	KJHJFEAN_02758	EFEGBNDN_01209	MGNKNDBC_01448	JGFNFGEN_01231	EHKLKMIO_02493	CFHCPLEP_00465	LHOANOIJ_00743	IGBNLKPJ_00005	EJMCKJGF_00588	BEAILEPA_00065	ADLPBGKJ_01608	LFDACIMN_01125	NFFDMFAA_01509	GNPFBACB_02840	BFEDJGLP_01815	OMGPPDJG_02094	FJBFPLEM_02169	LMBOJPCL_01168	KNMDJAKB_01535	PKLNMAOI_02228	GFLMGHKO_02556	MLEOKNBP_01118	OAJKGOEN_01210	KEHFNKCA_02112
dnaG		DNA primase	49	49	1	1	7267				569	1754	1724	HBPFOBFE_01440	HPEIMNOJ_00431	MHFKMGFH_00450	CLLEABPI_00094	IPAJPIFN_01078	PABIDIKF_01234	MFKHNBBC_01413	GPKFNLOA_00388	NGNKDICI_00872	MDFBNDMM_00153	DKINMDDP_00518	HBGGKPJO_01102	KJHJFEAN_00731	EFEGBNDN_01842	MGNKNDBC_02305	JGFNFGEN_02172	EHKLKMIO_02483	CFHCPLEP_00454	LHOANOIJ_00733	IGBNLKPJ_02240	EJMCKJGF_00579	BEAILEPA_00075	ADLPBGKJ_01753	LFDACIMN_01135	NFFDMFAA_00563	GNPFBACB_02469	BFEDJGLP_02534	OMGPPDJG_02477	FJBFPLEM_02079	LMBOJPCL_01250	KNMDJAKB_01453	PKLNMAOI_02048	GFLMGHKO_01028	MLEOKNBP_02376	OAJKGOEN_00528	KEHFNKCA_00627
flgK		Flagellar hook-associated protein 1	49	49	1	1	7232				1826	1856	1835	HBPFOBFE_01466	HPEIMNOJ_00405	MHFKMGFH_00424	CLLEABPI_00120	IPAJPIFN_01104	PABIDIKF_01208	MFKHNBBC_00149	GPKFNLOA_00362	NGNKDICI_00846	MDFBNDMM_00180	DKINMDDP_00544	HBGGKPJO_01129	KJHJFEAN_00705	EFEGBNDN_01868	MGNKNDBC_02279	JGFNFGEN_02198	EHKLKMIO_02137	CFHCPLEP_00428	LHOANOIJ_00707	IGBNLKPJ_02457	EJMCKJGF_00553	BEAILEPA_00101	ADLPBGKJ_01727	LFDACIMN_01161	NFFDMFAA_00537	GNPFBACB_00793	BFEDJGLP_00239	OMGPPDJG_02451	FJBFPLEM_02858	LMBOJPCL_01276	KNMDJAKB_01427	PKLNMAOI_01074	GFLMGHKO_01002	MLEOKNBP_00509	OAJKGOEN_00554	KEHFNKCA_00653
clpB		Chaperone protein ClpB	49	49	1	1	7228				2372	2573	2563	HBPFOBFE_01469	HPEIMNOJ_00402	MHFKMGFH_00421	CLLEABPI_00123	IPAJPIFN_01107	PABIDIKF_01205	MFKHNBBC_00146	GPKFNLOA_02959	NGNKDICI_00843	MDFBNDMM_00183	DKINMDDP_00547	HBGGKPJO_01132	KJHJFEAN_00702	EFEGBNDN_01871	MGNKNDBC_02276	JGFNFGEN_02201	EHKLKMIO_02134	CFHCPLEP_00425	LHOANOIJ_00704	IGBNLKPJ_02454	EJMCKJGF_00550	BEAILEPA_00104	ADLPBGKJ_01724	LFDACIMN_01164	NFFDMFAA_00534	GNPFBACB_00790	BFEDJGLP_00236	OMGPPDJG_01624	FJBFPLEM_01829	LMBOJPCL_00001	KNMDJAKB_01424	PKLNMAOI_01077	GFLMGHKO_00999	MLEOKNBP_00512	OAJKGOEN_00557	KEHFNKCA_00656
gpx1		Hydroperoxy fatty acid reductase gpx1	49	49	1	1	7217				494	494	494	HBPFOBFE_01479	HPEIMNOJ_00393	MHFKMGFH_00412	CLLEABPI_00133	IPAJPIFN_01117	PABIDIKF_01196	MFKHNBBC_00136	GPKFNLOA_00619	NGNKDICI_00834	MDFBNDMM_00192	DKINMDDP_00557	HBGGKPJO_01141	KJHJFEAN_00693	EFEGBNDN_01880	MGNKNDBC_00446	JGFNFGEN_00190	EHKLKMIO_02991	CFHCPLEP_00415	LHOANOIJ_00695	IGBNLKPJ_01677	EJMCKJGF_00279	BEAILEPA_00114	ADLPBGKJ_01715	LFDACIMN_00914	NFFDMFAA_00525	GNPFBACB_00780	BFEDJGLP_00227	OMGPPDJG_01634	FJBFPLEM_01839	LMBOJPCL_00010	KNMDJAKB_01196	PKLNMAOI_01086	GFLMGHKO_00989	MLEOKNBP_00521	OAJKGOEN_00566	KEHFNKCA_00666
group_1754		hypothetical protein	49	49	1	1	7091				428	428	428	HBPFOBFE_01483	HPEIMNOJ_00389	MHFKMGFH_00362	CLLEABPI_00182	IPAJPIFN_01121	PABIDIKF_01192	MFKHNBBC_00132	GPKFNLOA_00623	NGNKDICI_00830	MDFBNDMM_00196	DKINMDDP_00561	HBGGKPJO_01145	KJHJFEAN_00689	EFEGBNDN_01884	MGNKNDBC_00442	JGFNFGEN_00194	EHKLKMIO_02995	CFHCPLEP_00411	LHOANOIJ_00691	IGBNLKPJ_01673	EJMCKJGF_00275	BEAILEPA_00118	ADLPBGKJ_01711	LFDACIMN_00918	NFFDMFAA_00521	GNPFBACB_00776	BFEDJGLP_00223	OMGPPDJG_01638	FJBFPLEM_01843	LMBOJPCL_00027	KNMDJAKB_01179	PKLNMAOI_01103	GFLMGHKO_00985	MLEOKNBP_00538	OAJKGOEN_00583	KEHFNKCA_00670
group_1755		hypothetical protein	49	49	1	1	7067				1409	1811	1695	HBPFOBFE_01506	HPEIMNOJ_00366	MHFKMGFH_00339	CLLEABPI_00205	IPAJPIFN_01144	PABIDIKF_01169	MFKHNBBC_00109	GPKFNLOA_00646	NGNKDICI_00807	MDFBNDMM_00219	DKINMDDP_00584	HBGGKPJO_01168	KJHJFEAN_00666	EFEGBNDN_01907	MGNKNDBC_00419	JGFNFGEN_00217	EHKLKMIO_00363	CFHCPLEP_00388	LHOANOIJ_00668	IGBNLKPJ_01650	EJMCKJGF_00252	BEAILEPA_00141	ADLPBGKJ_02674	LFDACIMN_00941	NFFDMFAA_00498	GNPFBACB_00753	BFEDJGLP_00200	OMGPPDJG_01661	FJBFPLEM_01866	LMBOJPCL_00050	KNMDJAKB_01156	PKLNMAOI_01126	GFLMGHKO_00962	MLEOKNBP_00561	OAJKGOEN_00606	KEHFNKCA_00693
group_1756		hypothetical protein	49	49	1	1	7035				257	893	880	HBPFOBFE_01510	HPEIMNOJ_00338	MHFKMGFH_00335	CLLEABPI_00231	IPAJPIFN_01173	PABIDIKF_01138	MFKHNBBC_00084	GPKFNLOA_00651	NGNKDICI_00803	MDFBNDMM_01798	DKINMDDP_00607	HBGGKPJO_01172	KJHJFEAN_02264	EFEGBNDN_03002	MGNKNDBC_00391	JGFNFGEN_00245	EHKLKMIO_00335	CFHCPLEP_00384	LHOANOIJ_00664	IGBNLKPJ_01646	EJMCKJGF_00227	BEAILEPA_00145	ADLPBGKJ_02794	LFDACIMN_00945	NFFDMFAA_00475	GNPFBACB_00749	BFEDJGLP_00177	OMGPPDJG_01671	FJBFPLEM_01870	LMBOJPCL_00075	KNMDJAKB_01131	PKLNMAOI_01151	GFLMGHKO_02804	MLEOKNBP_00586	OAJKGOEN_00631	KEHFNKCA_02909
potB_1		Spermidine/putrescine transport system permease protein PotB	49	49	1	1	7028				620	824	807	HBPFOBFE_01517	HPEIMNOJ_00331	MHFKMGFH_00328	CLLEABPI_00238	IPAJPIFN_01180	PABIDIKF_01131	MFKHNBBC_00077	GPKFNLOA_00658	NGNKDICI_00796	MDFBNDMM_01791	DKINMDDP_00614	HBGGKPJO_01179	KJHJFEAN_02271	EFEGBNDN_02098	MGNKNDBC_00384	JGFNFGEN_00252	EHKLKMIO_01628	CFHCPLEP_00377	LHOANOIJ_00657	IGBNLKPJ_00636	EJMCKJGF_00220	BEAILEPA_00152	ADLPBGKJ_02801	LFDACIMN_00952	NFFDMFAA_00468	GNPFBACB_00742	BFEDJGLP_00170	OMGPPDJG_01678	FJBFPLEM_03106	LMBOJPCL_00082	KNMDJAKB_01124	PKLNMAOI_01158	GFLMGHKO_02797	MLEOKNBP_00593	OAJKGOEN_00638	KEHFNKCA_02916
group_1758		hypothetical protein	49	49	1	1	7022				467	467	467	HBPFOBFE_01523	HPEIMNOJ_00325	MHFKMGFH_00322	CLLEABPI_00244	IPAJPIFN_01186	PABIDIKF_01913	MFKHNBBC_00071	GPKFNLOA_00664	NGNKDICI_00790	MDFBNDMM_01785	DKINMDDP_00620	HBGGKPJO_01185	KJHJFEAN_02277	EFEGBNDN_02104	MGNKNDBC_00378	JGFNFGEN_00258	EHKLKMIO_01634	CFHCPLEP_00371	LHOANOIJ_02430	IGBNLKPJ_00642	EJMCKJGF_00214	BEAILEPA_01445	ADLPBGKJ_02080	LFDACIMN_00958	NFFDMFAA_02980	GNPFBACB_00736	BFEDJGLP_00164	OMGPPDJG_01684	FJBFPLEM_01950	LMBOJPCL_00088	KNMDJAKB_01118	PKLNMAOI_01164	GFLMGHKO_03074	MLEOKNBP_01763	OAJKGOEN_00644	KEHFNKCA_01547
mutM		Formamidopyrimidine-DNA glycosylase	49	49	1	1	7013				818	818	818	HBPFOBFE_01532	HPEIMNOJ_00316	MHFKMGFH_00313	CLLEABPI_00253	IPAJPIFN_01195	PABIDIKF_01922	MFKHNBBC_00062	GPKFNLOA_00673	NGNKDICI_01349	MDFBNDMM_01776	DKINMDDP_01528	HBGGKPJO_01194	KJHJFEAN_02286	EFEGBNDN_02113	MGNKNDBC_00369	JGFNFGEN_00267	EHKLKMIO_01643	CFHCPLEP_00362	LHOANOIJ_02421	IGBNLKPJ_00651	EJMCKJGF_00205	BEAILEPA_01436	ADLPBGKJ_02089	LFDACIMN_00967	NFFDMFAA_01931	GNPFBACB_00727	BFEDJGLP_00155	OMGPPDJG_01693	FJBFPLEM_01941	LMBOJPCL_00097	KNMDJAKB_01109	PKLNMAOI_01173	GFLMGHKO_01814	MLEOKNBP_01772	OAJKGOEN_00653	KEHFNKCA_01556
macB		Macrolide export ATP-binding/permease protein MacB	49	49	1	1	5361				1151	1958	1761	HBPFOBFE_01603	HPEIMNOJ_00218	MHFKMGFH_00215	CLLEABPI_01996	IPAJPIFN_01606	PABIDIKF_02047	MFKHNBBC_01294	GPKFNLOA_01439	NGNKDICI_02871	MDFBNDMM_02031	DKINMDDP_02795	HBGGKPJO_01655	KJHJFEAN_01473	EFEGBNDN_02701	MGNKNDBC_01844	JGFNFGEN_01424	EHKLKMIO_01292	CFHCPLEP_02421	LHOANOIJ_01631	IGBNLKPJ_02038	EJMCKJGF_02151	BEAILEPA_02586	ADLPBGKJ_01319	LFDACIMN_00453	NFFDMFAA_02305	GNPFBACB_01490	BFEDJGLP_02496	OMGPPDJG_01817	FJBFPLEM_02427	LMBOJPCL_02481	KNMDJAKB_02270	PKLNMAOI_01789	GFLMGHKO_02635	MLEOKNBP_01371	OAJKGOEN_01083	KEHFNKCA_02492
hisF		Imidazole glycerol phosphate synthase subunit HisF	49	49	1	1	5326				518	764	755	HBPFOBFE_01635	HPEIMNOJ_00186	MHFKMGFH_00183	CLLEABPI_01964	IPAJPIFN_01638	PABIDIKF_02015	MFKHNBBC_01262	GPKFNLOA_01471	NGNKDICI_02014	MDFBNDMM_02063	DKINMDDP_01284	HBGGKPJO_01623	KJHJFEAN_01441	EFEGBNDN_01970	MGNKNDBC_01876	JGFNFGEN_01456	EHKLKMIO_03029	CFHCPLEP_03034	LHOANOIJ_01663	IGBNLKPJ_01881	EJMCKJGF_02310	BEAILEPA_01479	ADLPBGKJ_01287	LFDACIMN_00421	NFFDMFAA_02349	GNPFBACB_01522	BFEDJGLP_01591	OMGPPDJG_01849	FJBFPLEM_02459	LMBOJPCL_01711	KNMDJAKB_02238	PKLNMAOI_01821	GFLMGHKO_02667	MLEOKNBP_01403	OAJKGOEN_01051	KEHFNKCA_01541
ydgC		Inner membrane protein YdgC	49	49	1	1	5325				335	338	337	HBPFOBFE_01636	HPEIMNOJ_00185	MHFKMGFH_00182	CLLEABPI_01963	IPAJPIFN_01639	PABIDIKF_02014	MFKHNBBC_01261	GPKFNLOA_01472	NGNKDICI_02015	MDFBNDMM_02064	DKINMDDP_01285	HBGGKPJO_01622	KJHJFEAN_01440	EFEGBNDN_01969	MGNKNDBC_01877	JGFNFGEN_01457	EHKLKMIO_03030	CFHCPLEP_03033	LHOANOIJ_01664	IGBNLKPJ_01882	EJMCKJGF_02309	BEAILEPA_01478	ADLPBGKJ_01286	LFDACIMN_00420	NFFDMFAA_02348	GNPFBACB_01523	BFEDJGLP_01592	OMGPPDJG_01850	FJBFPLEM_02460	LMBOJPCL_01712	KNMDJAKB_00568	PKLNMAOI_01822	GFLMGHKO_02668	MLEOKNBP_01404	OAJKGOEN_01050	KEHFNKCA_01540
group_1767		hypothetical protein	49	49	1	1	5309				170	170	170	HBPFOBFE_01652	HPEIMNOJ_00169	MHFKMGFH_00166	CLLEABPI_01947	IPAJPIFN_00620	PABIDIKF_01998	MFKHNBBC_01245	GPKFNLOA_01488	NGNKDICI_02031	MDFBNDMM_02080	DKINMDDP_01301	HBGGKPJO_01606	KJHJFEAN_01424	EFEGBNDN_01953	MGNKNDBC_01893	JGFNFGEN_01473	EHKLKMIO_00764	CFHCPLEP_01566	LHOANOIJ_01680	IGBNLKPJ_01898	EJMCKJGF_02293	BEAILEPA_01462	ADLPBGKJ_01270	LFDACIMN_00404	NFFDMFAA_02332	GNPFBACB_01539	BFEDJGLP_01608	OMGPPDJG_01866	FJBFPLEM_02476	LMBOJPCL_01728	KNMDJAKB_00584	PKLNMAOI_01838	GFLMGHKO_02168	MLEOKNBP_01420	OAJKGOEN_01034	KEHFNKCA_01524
group_1768		hypothetical protein	49	49	1	1	5291				746	746	746	HBPFOBFE_01669	HPEIMNOJ_00152	MHFKMGFH_00149	CLLEABPI_01930	IPAJPIFN_00603	PABIDIKF_03011	MFKHNBBC_01228	GPKFNLOA_01505	NGNKDICI_02048	MDFBNDMM_02097	DKINMDDP_01318	HBGGKPJO_01589	KJHJFEAN_01407	EFEGBNDN_01936	MGNKNDBC_01910	JGFNFGEN_01490	EHKLKMIO_00781	CFHCPLEP_01583	LHOANOIJ_01697	IGBNLKPJ_01915	EJMCKJGF_02340	BEAILEPA_02131	ADLPBGKJ_01253	LFDACIMN_00387	NFFDMFAA_02315	GNPFBACB_01556	BFEDJGLP_01625	OMGPPDJG_01883	FJBFPLEM_02631	LMBOJPCL_01745	KNMDJAKB_00601	PKLNMAOI_01855	GFLMGHKO_02186	MLEOKNBP_01437	OAJKGOEN_01017	KEHFNKCA_01506
group_1769		hypothetical protein	49	49	1	1	5290				389	398	397	HBPFOBFE_01670	HPEIMNOJ_00151	MHFKMGFH_00148	CLLEABPI_01929	IPAJPIFN_00602	PABIDIKF_03012	MFKHNBBC_01227	GPKFNLOA_01506	NGNKDICI_02049	MDFBNDMM_02098	DKINMDDP_01319	HBGGKPJO_01588	KJHJFEAN_01406	EFEGBNDN_01935	MGNKNDBC_01911	JGFNFGEN_01491	EHKLKMIO_00782	CFHCPLEP_01584	LHOANOIJ_01698	IGBNLKPJ_01916	EJMCKJGF_02339	BEAILEPA_02130	ADLPBGKJ_01252	LFDACIMN_00386	NFFDMFAA_02314	GNPFBACB_01557	BFEDJGLP_01626	OMGPPDJG_01884	FJBFPLEM_02632	LMBOJPCL_01746	KNMDJAKB_00602	PKLNMAOI_01856	GFLMGHKO_02187	MLEOKNBP_01438	OAJKGOEN_01016	KEHFNKCA_01505
yfcA_2		putative membrane transporter protein YfcA	49	49	1	1	5285				632	764	761	HBPFOBFE_01675	HPEIMNOJ_00146	MHFKMGFH_00143	CLLEABPI_01924	IPAJPIFN_00597	PABIDIKF_02252	MFKHNBBC_01222	GPKFNLOA_01511	NGNKDICI_02054	MDFBNDMM_02103	DKINMDDP_01324	HBGGKPJO_01583	KJHJFEAN_01401	EFEGBNDN_01930	MGNKNDBC_01916	JGFNFGEN_01496	EHKLKMIO_00787	CFHCPLEP_01589	LHOANOIJ_01703	IGBNLKPJ_01921	EJMCKJGF_02334	BEAILEPA_02125	ADLPBGKJ_01247	LFDACIMN_00381	NFFDMFAA_02936	GNPFBACB_01562	BFEDJGLP_01631	OMGPPDJG_02968	FJBFPLEM_02637	LMBOJPCL_01751	KNMDJAKB_00607	PKLNMAOI_01861	GFLMGHKO_02192	MLEOKNBP_01443	OAJKGOEN_01011	KEHFNKCA_01500
mdtA_3		Multidrug resistance protein MdtA	49	49	1	1	5275				197	1037	1013	HBPFOBFE_01683	HPEIMNOJ_00138	MHFKMGFH_00135	CLLEABPI_01916	IPAJPIFN_00589	PABIDIKF_02243	MFKHNBBC_01214	GPKFNLOA_01519	NGNKDICI_02062	MDFBNDMM_02111	DKINMDDP_01332	HBGGKPJO_01575	KJHJFEAN_01393	EFEGBNDN_01922	MGNKNDBC_01924	JGFNFGEN_01504	EHKLKMIO_00795	CFHCPLEP_01597	LHOANOIJ_02330	IGBNLKPJ_02779	EJMCKJGF_02326	BEAILEPA_02117	ADLPBGKJ_01239	LFDACIMN_00373	NFFDMFAA_02928	GNPFBACB_02727	BFEDJGLP_01639	OMGPPDJG_02888	FJBFPLEM_02645	LMBOJPCL_01759	KNMDJAKB_00615	PKLNMAOI_01869	GFLMGHKO_02200	MLEOKNBP_02607	OAJKGOEN_01003	KEHFNKCA_01492
glpE		Thiosulfate sulfurtransferase GlpE	49	49	1	1	5269				140	329	325	HBPFOBFE_01687	HPEIMNOJ_00134	MHFKMGFH_00131	CLLEABPI_01912	IPAJPIFN_00585	PABIDIKF_02239	MFKHNBBC_01210	GPKFNLOA_01523	NGNKDICI_02066	MDFBNDMM_02115	DKINMDDP_01336	HBGGKPJO_01571	KJHJFEAN_02720	EFEGBNDN_01918	MGNKNDBC_01928	JGFNFGEN_03102	EHKLKMIO_02645	CFHCPLEP_01602	LHOANOIJ_02326	IGBNLKPJ_02901	EJMCKJGF_02322	BEAILEPA_02113	ADLPBGKJ_01235	LFDACIMN_00369	NFFDMFAA_03026	GNPFBACB_02723	BFEDJGLP_01643	OMGPPDJG_02892	FJBFPLEM_02649	LMBOJPCL_01763	KNMDJAKB_00619	PKLNMAOI_02868	GFLMGHKO_02758	MLEOKNBP_02603	OAJKGOEN_00999	KEHFNKCA_01488
leuA		2-isopropylmalate synthase	49	49	1	1	5260				359	1796	1709	HBPFOBFE_01693	HPEIMNOJ_00128	MHFKMGFH_00125	CLLEABPI_01906	IPAJPIFN_00579	PABIDIKF_02233	MFKHNBBC_01204	GPKFNLOA_01529	NGNKDICI_02072	MDFBNDMM_02644	DKINMDDP_01342	HBGGKPJO_01565	KJHJFEAN_02714	EFEGBNDN_02855	MGNKNDBC_01934	JGFNFGEN_02853	EHKLKMIO_02785	CFHCPLEP_01608	LHOANOIJ_02320	IGBNLKPJ_02158	EJMCKJGF_02316	BEAILEPA_02107	ADLPBGKJ_01229	LFDACIMN_00363	NFFDMFAA_02566	GNPFBACB_02717	BFEDJGLP_02630	OMGPPDJG_02754	FJBFPLEM_02097	LMBOJPCL_02859	KNMDJAKB_00625	PKLNMAOI_02862	GFLMGHKO_02764	MLEOKNBP_02597	OAJKGOEN_00993	KEHFNKCA_01482
rnb		Exoribonuclease 2	49	49	1	1	5219				1526	1853	1843	HBPFOBFE_01729	HPEIMNOJ_00090	MHFKMGFH_00089	CLLEABPI_01869	IPAJPIFN_00541	PABIDIKF_01374	MFKHNBBC_02498	GPKFNLOA_01727	NGNKDICI_02711	MDFBNDMM_00927	DKINMDDP_01752	HBGGKPJO_01527	KJHJFEAN_01807	EFEGBNDN_02741	MGNKNDBC_00611	JGFNFGEN_00702	EHKLKMIO_02383	CFHCPLEP_02452	LHOANOIJ_02562	IGBNLKPJ_01135	EJMCKJGF_01878	BEAILEPA_01298	ADLPBGKJ_02927	LFDACIMN_01263	NFFDMFAA_02798	GNPFBACB_02232	BFEDJGLP_01330	OMGPPDJG_02287	FJBFPLEM_02135	LMBOJPCL_02159	KNMDJAKB_02950	PKLNMAOI_02255	GFLMGHKO_02011	MLEOKNBP_00611	OAJKGOEN_02030	KEHFNKCA_02081
acrE_2		Multidrug export protein AcrE	49	49	1	1	5212				695	1124	1100	HBPFOBFE_01735	HPEIMNOJ_00084	MHFKMGFH_00083	CLLEABPI_01863	IPAJPIFN_00535	PABIDIKF_01380	MFKHNBBC_02492	GPKFNLOA_01733	NGNKDICI_02705	MDFBNDMM_00921	DKINMDDP_01758	HBGGKPJO_01521	KJHJFEAN_01801	EFEGBNDN_02747	MGNKNDBC_00617	JGFNFGEN_00708	EHKLKMIO_01838	CFHCPLEP_02446	LHOANOIJ_02568	IGBNLKPJ_01141	EJMCKJGF_01884	BEAILEPA_01304	ADLPBGKJ_02933	LFDACIMN_01269	NFFDMFAA_02804	GNPFBACB_02226	BFEDJGLP_01336	OMGPPDJG_02293	FJBFPLEM_02141	LMBOJPCL_02153	KNMDJAKB_02956	PKLNMAOI_02261	GFLMGHKO_02017	MLEOKNBP_00617	OAJKGOEN_02024	KEHFNKCA_02087
spuE_2		Spermidine-binding periplasmic protein SpuE	49	49	1	1	5176				530	1064	1048	HBPFOBFE_01763	HPEIMNOJ_00054	MHFKMGFH_00054	CLLEABPI_01835	IPAJPIFN_02192	PABIDIKF_01409	MFKHNBBC_01864	GPKFNLOA_01762	NGNKDICI_01786	MDFBNDMM_00891	DKINMDDP_01787	HBGGKPJO_01492	KJHJFEAN_01772	EFEGBNDN_01527	MGNKNDBC_00647	JGFNFGEN_00738	EHKLKMIO_02313	CFHCPLEP_01789	LHOANOIJ_01816	IGBNLKPJ_01170	EJMCKJGF_02091	BEAILEPA_01262	ADLPBGKJ_02400	LFDACIMN_01298	NFFDMFAA_01179	GNPFBACB_02197	BFEDJGLP_01366	OMGPPDJG_01404	FJBFPLEM_01155	LMBOJPCL_01767	KNMDJAKB_02419	PKLNMAOI_00950	GFLMGHKO_02617	MLEOKNBP_00645	OAJKGOEN_01689	KEHFNKCA_02193
ygeA		L-aspartate/glutamate-specific racemase	49	49	1	1	5175				434	689	681	HBPFOBFE_01764	HPEIMNOJ_00053	MHFKMGFH_00053	CLLEABPI_01834	IPAJPIFN_02193	PABIDIKF_01410	MFKHNBBC_01863	GPKFNLOA_01763	NGNKDICI_01785	MDFBNDMM_00890	DKINMDDP_01581	HBGGKPJO_01491	KJHJFEAN_01771	EFEGBNDN_01526	MGNKNDBC_00648	JGFNFGEN_00739	EHKLKMIO_02312	CFHCPLEP_01790	LHOANOIJ_01815	IGBNLKPJ_01171	EJMCKJGF_02092	BEAILEPA_01261	ADLPBGKJ_02399	LFDACIMN_01299	NFFDMFAA_01180	GNPFBACB_02196	BFEDJGLP_01367	OMGPPDJG_01403	FJBFPLEM_01154	LMBOJPCL_01768	KNMDJAKB_02420	PKLNMAOI_00951	GFLMGHKO_02616	MLEOKNBP_00646	OAJKGOEN_01688	KEHFNKCA_02194
tktA		Transketolase 1	49	49	1	1	5168				806	1985	1960	HBPFOBFE_01771	HPEIMNOJ_00046	MHFKMGFH_00046	CLLEABPI_01827	IPAJPIFN_02200	PABIDIKF_01417	MFKHNBBC_01856	GPKFNLOA_01770	NGNKDICI_01778	MDFBNDMM_00883	DKINMDDP_01588	HBGGKPJO_01484	KJHJFEAN_01764	EFEGBNDN_01519	MGNKNDBC_00655	JGFNFGEN_00746	EHKLKMIO_02305	CFHCPLEP_01797	LHOANOIJ_01808	IGBNLKPJ_01178	EJMCKJGF_02099	BEAILEPA_01254	ADLPBGKJ_02392	LFDACIMN_01306	NFFDMFAA_01187	GNPFBACB_02188	BFEDJGLP_01374	OMGPPDJG_01396	FJBFPLEM_01147	LMBOJPCL_01775	KNMDJAKB_02427	PKLNMAOI_00958	GFLMGHKO_02609	MLEOKNBP_00653	OAJKGOEN_01681	KEHFNKCA_02201
group_1782		hypothetical protein	49	49	1	1	5163				137	137	137	HBPFOBFE_01776	HPEIMNOJ_00041	MHFKMGFH_00041	CLLEABPI_01821	IPAJPIFN_02206	PABIDIKF_02460	MFKHNBBC_01851	GPKFNLOA_01775	NGNKDICI_01773	MDFBNDMM_00878	DKINMDDP_01594	HBGGKPJO_01479	KJHJFEAN_01759	EFEGBNDN_01514	MGNKNDBC_00660	JGFNFGEN_00751	EHKLKMIO_02300	CFHCPLEP_01802	LHOANOIJ_01803	IGBNLKPJ_01183	EJMCKJGF_02104	BEAILEPA_01249	ADLPBGKJ_02387	LFDACIMN_01311	NFFDMFAA_01192	GNPFBACB_02183	BFEDJGLP_01379	OMGPPDJG_01391	FJBFPLEM_01142	LMBOJPCL_01780	KNMDJAKB_02432	PKLNMAOI_00963	GFLMGHKO_02604	MLEOKNBP_00658	OAJKGOEN_01676	KEHFNKCA_02206
gltJ		Glutamate/aspartate import permease protein GltJ	49	49	1	1	5148				110	746	733	HBPFOBFE_01791	HPEIMNOJ_00027	MHFKMGFH_00027	CLLEABPI_01807	IPAJPIFN_02220	PABIDIKF_02446	MFKHNBBC_01837	GPKFNLOA_01789	NGNKDICI_01759	MDFBNDMM_00864	DKINMDDP_01608	HBGGKPJO_01465	KJHJFEAN_01745	EFEGBNDN_01500	MGNKNDBC_00674	JGFNFGEN_00765	EHKLKMIO_02286	CFHCPLEP_01816	LHOANOIJ_01789	IGBNLKPJ_01197	EJMCKJGF_02118	BEAILEPA_01235	ADLPBGKJ_02373	LFDACIMN_01325	NFFDMFAA_01206	GNPFBACB_02169	BFEDJGLP_01393	OMGPPDJG_01377	FJBFPLEM_01128	LMBOJPCL_01794	KNMDJAKB_02446	PKLNMAOI_00977	GFLMGHKO_02590	MLEOKNBP_00672	OAJKGOEN_01662	KEHFNKCA_02220
group_1784		hypothetical protein	49	49	1	1	5123				185	587	578	HBPFOBFE_01812	HPEIMNOJ_00006	MHFKMGFH_00006	CLLEABPI_01785	IPAJPIFN_02241	PABIDIKF_02425	MFKHNBBC_01816	GPKFNLOA_01810	NGNKDICI_01738	MDFBNDMM_02787	DKINMDDP_01629	HBGGKPJO_01443	KJHJFEAN_01724	EFEGBNDN_01479	MGNKNDBC_00695	JGFNFGEN_00786	EHKLKMIO_02454	CFHCPLEP_01838	LHOANOIJ_01767	IGBNLKPJ_01219	EJMCKJGF_02139	BEAILEPA_01213	ADLPBGKJ_02352	LFDACIMN_01347	NFFDMFAA_01227	GNPFBACB_02148	BFEDJGLP_01414	OMGPPDJG_01356	FJBFPLEM_01106	LMBOJPCL_01815	KNMDJAKB_02467	PKLNMAOI_00998	GFLMGHKO_02568	MLEOKNBP_00693	OAJKGOEN_01641	KEHFNKCA_02242
phnL		Alpha-D-ribose 1-methylphosphonate 5-triphosphate synthase subunit PhnL	49	49	1	1	3178				707	707	707	HBPFOBFE_01867	HPEIMNOJ_01824	MHFKMGFH_01492	CLLEABPI_01263	IPAJPIFN_02179	PABIDIKF_01263	MFKHNBBC_01163	GPKFNLOA_02227	NGNKDICI_00756	MDFBNDMM_00835	DKINMDDP_01815	HBGGKPJO_02217	KJHJFEAN_02379	EFEGBNDN_00210	MGNKNDBC_01505	JGFNFGEN_02612	EHKLKMIO_00580	CFHCPLEP_00266	LHOANOIJ_00192	IGBNLKPJ_00536	EJMCKJGF_00376	BEAILEPA_00236	ADLPBGKJ_00940	LFDACIMN_01415	NFFDMFAA_01132	GNPFBACB_00556	BFEDJGLP_00790	OMGPPDJG_00399	FJBFPLEM_02569	LMBOJPCL_00728	KNMDJAKB_00177	PKLNMAOI_00195	GFLMGHKO_01704	MLEOKNBP_00270	OAJKGOEN_00761	KEHFNKCA_00285
phnM		Alpha-D-ribose 1-methylphosphonate 5-triphosphate diphosphatase	49	49	1	1	3179				1142	1142	1142	HBPFOBFE_01868	HPEIMNOJ_01825	MHFKMGFH_01491	CLLEABPI_01264	IPAJPIFN_02180	PABIDIKF_01264	MFKHNBBC_01164	GPKFNLOA_02228	NGNKDICI_00757	MDFBNDMM_00834	DKINMDDP_01816	HBGGKPJO_02216	KJHJFEAN_02378	EFEGBNDN_00211	MGNKNDBC_01506	JGFNFGEN_02611	EHKLKMIO_00579	CFHCPLEP_00267	LHOANOIJ_00193	IGBNLKPJ_00537	EJMCKJGF_00377	BEAILEPA_00235	ADLPBGKJ_00939	LFDACIMN_01414	NFFDMFAA_01133	GNPFBACB_00555	BFEDJGLP_00789	OMGPPDJG_00398	FJBFPLEM_02570	LMBOJPCL_00727	KNMDJAKB_00178	PKLNMAOI_00196	GFLMGHKO_01703	MLEOKNBP_00271	OAJKGOEN_00762	KEHFNKCA_00286
kdpD		Sensor protein KdpD	49	49	1	1	3190				2507	2633	2627	HBPFOBFE_01874	HPEIMNOJ_01831	MHFKMGFH_01485	CLLEABPI_01270	IPAJPIFN_02725	PABIDIKF_01270	MFKHNBBC_01170	GPKFNLOA_02234	NGNKDICI_00763	MDFBNDMM_00828	DKINMDDP_01821	HBGGKPJO_02210	KJHJFEAN_02372	EFEGBNDN_00217	MGNKNDBC_01512	JGFNFGEN_02605	EHKLKMIO_00573	CFHCPLEP_00274	LHOANOIJ_00198	IGBNLKPJ_00543	EJMCKJGF_00383	BEAILEPA_00229	ADLPBGKJ_00933	LFDACIMN_01409	NFFDMFAA_01139	GNPFBACB_00549	BFEDJGLP_00783	OMGPPDJG_00392	FJBFPLEM_00570	LMBOJPCL_00720	KNMDJAKB_00185	PKLNMAOI_00203	GFLMGHKO_01696	MLEOKNBP_00278	OAJKGOEN_00769	KEHFNKCA_00293
trpG		Anthranilate synthase component 2	49	49	1	1	3412				569	581	569	HBPFOBFE_01883	HPEIMNOJ_01667	MHFKMGFH_01406	CLLEABPI_01277	IPAJPIFN_00913	PABIDIKF_01335	MFKHNBBC_01178	GPKFNLOA_02243	NGNKDICI_00772	MDFBNDMM_00821	DKINMDDP_00958	HBGGKPJO_02202	KJHJFEAN_02363	EFEGBNDN_00226	MGNKNDBC_02762	JGFNFGEN_02869	EHKLKMIO_02445	CFHCPLEP_00803	LHOANOIJ_00207	IGBNLKPJ_00550	EJMCKJGF_00390	BEAILEPA_00222	ADLPBGKJ_00924	LFDACIMN_01400	NFFDMFAA_02781	GNPFBACB_00542	BFEDJGLP_02784	OMGPPDJG_00330	FJBFPLEM_00579	LMBOJPCL_00713	KNMDJAKB_00192	PKLNMAOI_00210	GFLMGHKO_00275	MLEOKNBP_00285	OAJKGOEN_00776	KEHFNKCA_00427
smrA		putative DNA endonuclease SmrA	49	49	1	1	3434				395	596	571	HBPFOBFE_01896	HPEIMNOJ_01654	MHFKMGFH_01393	CLLEABPI_01290	IPAJPIFN_00926	PABIDIKF_01348	MFKHNBBC_01191	GPKFNLOA_02256	NGNKDICI_00785	MDFBNDMM_00808	DKINMDDP_00945	HBGGKPJO_02189	KJHJFEAN_02350	EFEGBNDN_00239	MGNKNDBC_02749	JGFNFGEN_02856	EHKLKMIO_02432	CFHCPLEP_00790	LHOANOIJ_00220	IGBNLKPJ_00563	EJMCKJGF_00404	BEAILEPA_00209	ADLPBGKJ_00911	LFDACIMN_01387	NFFDMFAA_02768	GNPFBACB_00529	BFEDJGLP_02771	OMGPPDJG_00317	FJBFPLEM_00592	LMBOJPCL_00700	KNMDJAKB_00205	PKLNMAOI_00223	GFLMGHKO_00262	MLEOKNBP_00298	OAJKGOEN_00789	KEHFNKCA_00440
ttrC		Tetrathionate reductase subunit C	49	49	1	1	3463				1103	1103	1103	HBPFOBFE_01899	HPEIMNOJ_01651	MHFKMGFH_01390	CLLEABPI_01293	IPAJPIFN_00930	PABIDIKF_02082	MFKHNBBC_00681	GPKFNLOA_00344	NGNKDICI_00016	MDFBNDMM_00805	DKINMDDP_00941	HBGGKPJO_00361	KJHJFEAN_01011	EFEGBNDN_00255	MGNKNDBC_02886	JGFNFGEN_02206	EHKLKMIO_02046	CFHCPLEP_00779	LHOANOIJ_00224	IGBNLKPJ_00353	EJMCKJGF_00407	BEAILEPA_00206	ADLPBGKJ_00152	LFDACIMN_01383	NFFDMFAA_01978	GNPFBACB_00220	BFEDJGLP_00979	OMGPPDJG_00680	FJBFPLEM_00595	LMBOJPCL_00697	KNMDJAKB_00208	PKLNMAOI_00226	GFLMGHKO_00250	MLEOKNBP_00301	OAJKGOEN_00792	KEHFNKCA_00452
acpS		Holo-[acyl-carrier-protein] synthase	49	49	1	1	3472				377	377	377	HBPFOBFE_01907	HPEIMNOJ_01643	MHFKMGFH_01382	CLLEABPI_01301	IPAJPIFN_00938	PABIDIKF_02074	MFKHNBBC_00673	GPKFNLOA_00336	NGNKDICI_00024	MDFBNDMM_00797	DKINMDDP_00933	HBGGKPJO_00369	KJHJFEAN_01003	EFEGBNDN_00263	MGNKNDBC_02711	JGFNFGEN_02214	EHKLKMIO_02054	CFHCPLEP_00771	LHOANOIJ_00232	IGBNLKPJ_00345	EJMCKJGF_00415	BEAILEPA_00198	ADLPBGKJ_00144	LFDACIMN_01375	NFFDMFAA_01970	GNPFBACB_00212	BFEDJGLP_00987	OMGPPDJG_00688	FJBFPLEM_00604	LMBOJPCL_00689	KNMDJAKB_00216	PKLNMAOI_00234	GFLMGHKO_00242	MLEOKNBP_00309	OAJKGOEN_00800	KEHFNKCA_00460
group_1794		hypothetical protein	49	49	1	1	3479				194	251	249	HBPFOBFE_01914	HPEIMNOJ_01636	MHFKMGFH_01375	CLLEABPI_01308	IPAJPIFN_00945	PABIDIKF_02067	MFKHNBBC_00666	GPKFNLOA_00329	NGNKDICI_00031	MDFBNDMM_00790	DKINMDDP_00926	HBGGKPJO_00376	KJHJFEAN_00996	EFEGBNDN_00270	MGNKNDBC_02704	JGFNFGEN_02221	EHKLKMIO_02061	CFHCPLEP_00764	LHOANOIJ_00239	IGBNLKPJ_00338	EJMCKJGF_00422	BEAILEPA_00191	ADLPBGKJ_00137	LFDACIMN_01368	NFFDMFAA_01963	GNPFBACB_00205	BFEDJGLP_00994	OMGPPDJG_00695	FJBFPLEM_00611	LMBOJPCL_00682	KNMDJAKB_00223	PKLNMAOI_00241	GFLMGHKO_00235	MLEOKNBP_00316	OAJKGOEN_00807	KEHFNKCA_00467
group_1795		hypothetical protein	49	49	1	1	3488				782	1001	884	HBPFOBFE_01923	HPEIMNOJ_01627	MHFKMGFH_01366	CLLEABPI_01317	IPAJPIFN_00954	PABIDIKF_02058	MFKHNBBC_00657	GPKFNLOA_00320	NGNKDICI_00040	MDFBNDMM_00781	DKINMDDP_00917	HBGGKPJO_00385	KJHJFEAN_00987	EFEGBNDN_00279	MGNKNDBC_02695	JGFNFGEN_02230	EHKLKMIO_02070	CFHCPLEP_00755	LHOANOIJ_00248	IGBNLKPJ_00329	EJMCKJGF_00431	BEAILEPA_00182	ADLPBGKJ_00128	LFDACIMN_01359	NFFDMFAA_01954	GNPFBACB_00196	BFEDJGLP_01003	OMGPPDJG_00704	FJBFPLEM_00620	LMBOJPCL_00673	KNMDJAKB_00232	PKLNMAOI_00250	GFLMGHKO_00226	MLEOKNBP_00325	OAJKGOEN_00816	KEHFNKCA_00476
trpC		Indole-3-glycerol phosphate synthase	49	49	1	1	3492				791	791	791	HBPFOBFE_01927	HPEIMNOJ_01623	MHFKMGFH_01362	CLLEABPI_01321	IPAJPIFN_00958	PABIDIKF_02054	MFKHNBBC_00653	GPKFNLOA_00316	NGNKDICI_00044	MDFBNDMM_00777	DKINMDDP_00913	HBGGKPJO_00389	KJHJFEAN_00983	EFEGBNDN_00283	MGNKNDBC_02691	JGFNFGEN_02234	EHKLKMIO_02074	CFHCPLEP_00751	LHOANOIJ_00252	IGBNLKPJ_00325	EJMCKJGF_00435	BEAILEPA_00178	ADLPBGKJ_00124	LFDACIMN_01355	NFFDMFAA_01950	GNPFBACB_00192	BFEDJGLP_01007	OMGPPDJG_00708	FJBFPLEM_00624	LMBOJPCL_00669	KNMDJAKB_00236	PKLNMAOI_00254	GFLMGHKO_00222	MLEOKNBP_00329	OAJKGOEN_00820	KEHFNKCA_00480
dapB		4-hydroxy-tetrahydrodipicolinate reductase	49	49	1	1	3520				518	803	793	HBPFOBFE_01946	HPEIMNOJ_01604	MHFKMGFH_01342	CLLEABPI_01340	IPAJPIFN_00517	PABIDIKF_00266	MFKHNBBC_00635	GPKFNLOA_00297	NGNKDICI_00063	MDFBNDMM_02188	DKINMDDP_00894	HBGGKPJO_00407	KJHJFEAN_00964	EFEGBNDN_00302	MGNKNDBC_01014	JGFNFGEN_00562	EHKLKMIO_03059	CFHCPLEP_00731	LHOANOIJ_00270	IGBNLKPJ_00306	EJMCKJGF_00453	BEAILEPA_00159	ADLPBGKJ_00104	LFDACIMN_00016	NFFDMFAA_00910	GNPFBACB_00174	BFEDJGLP_01026	OMGPPDJG_00727	FJBFPLEM_01976	LMBOJPCL_00487	KNMDJAKB_00256	PKLNMAOI_00001	GFLMGHKO_00202	MLEOKNBP_00349	OAJKGOEN_00980	KEHFNKCA_00499
group_1799		hypothetical protein	49	49	1	1	3548				167	509	488	HBPFOBFE_01972	HPEIMNOJ_01578	MHFKMGFH_01316	CLLEABPI_01366	IPAJPIFN_00491	PABIDIKF_00240	MFKHNBBC_00609	GPKFNLOA_00271	NGNKDICI_00089	MDFBNDMM_02162	DKINMDDP_01035	HBGGKPJO_00433	KJHJFEAN_00938	EFEGBNDN_00328	MGNKNDBC_01040	JGFNFGEN_00588	EHKLKMIO_00874	CFHCPLEP_00705	LHOANOIJ_00296	IGBNLKPJ_00718	EJMCKJGF_00479	BEAILEPA_00300	ADLPBGKJ_00078	LFDACIMN_00042	NFFDMFAA_00884	GNPFBACB_00148	BFEDJGLP_01052	OMGPPDJG_00753	FJBFPLEM_02002	LMBOJPCL_00513	KNMDJAKB_00546	PKLNMAOI_00027	GFLMGHKO_00176	MLEOKNBP_00375	OAJKGOEN_00954	KEHFNKCA_00525
group_1800		hypothetical protein	49	49	1	1	3588				344	344	344	HBPFOBFE_02016	HPEIMNOJ_01539	MHFKMGFH_01263	CLLEABPI_01405	IPAJPIFN_00452	PABIDIKF_00201	MFKHNBBC_02508	GPKFNLOA_00233	NGNKDICI_00127	MDFBNDMM_00561	DKINMDDP_00996	HBGGKPJO_00471	KJHJFEAN_00900	EFEGBNDN_00366	MGNKNDBC_01079	JGFNFGEN_00627	EHKLKMIO_00835	CFHCPLEP_02379	LHOANOIJ_00335	IGBNLKPJ_00757	EJMCKJGF_00518	BEAILEPA_00339	ADLPBGKJ_00040	LFDACIMN_00081	NFFDMFAA_00845	GNPFBACB_00109	BFEDJGLP_01983	OMGPPDJG_00811	FJBFPLEM_00466	LMBOJPCL_00552	KNMDJAKB_00507	PKLNMAOI_00066	GFLMGHKO_00684	MLEOKNBP_00414	OAJKGOEN_00915	KEHFNKCA_00715
group_1801		hypothetical protein	49	49	1	1	3597				467	467	467	HBPFOBFE_02023	HPEIMNOJ_01531	MHFKMGFH_01255	CLLEABPI_01413	IPAJPIFN_00444	PABIDIKF_00193	MFKHNBBC_02515	GPKFNLOA_00226	NGNKDICI_00134	MDFBNDMM_00553	DKINMDDP_00988	HBGGKPJO_00479	KJHJFEAN_00893	EFEGBNDN_00373	MGNKNDBC_01087	JGFNFGEN_00635	EHKLKMIO_00827	CFHCPLEP_02371	LHOANOIJ_00343	IGBNLKPJ_00765	EJMCKJGF_00525	BEAILEPA_00347	ADLPBGKJ_00033	LFDACIMN_00089	NFFDMFAA_00837	GNPFBACB_00102	BFEDJGLP_01991	OMGPPDJG_00818	FJBFPLEM_00458	LMBOJPCL_00559	KNMDJAKB_00500	PKLNMAOI_00073	GFLMGHKO_00676	MLEOKNBP_00421	OAJKGOEN_00908	KEHFNKCA_00723
group_1802		hypothetical protein	49	49	1	1	3598				608	608	608	HBPFOBFE_02024	HPEIMNOJ_01530	MHFKMGFH_01254	CLLEABPI_01414	IPAJPIFN_00443	PABIDIKF_00192	MFKHNBBC_02516	GPKFNLOA_00225	NGNKDICI_00135	MDFBNDMM_00552	DKINMDDP_00987	HBGGKPJO_00480	KJHJFEAN_00892	EFEGBNDN_00374	MGNKNDBC_01088	JGFNFGEN_00636	EHKLKMIO_00826	CFHCPLEP_02370	LHOANOIJ_00344	IGBNLKPJ_00766	EJMCKJGF_00526	BEAILEPA_00348	ADLPBGKJ_00032	LFDACIMN_00090	NFFDMFAA_00836	GNPFBACB_00101	BFEDJGLP_01992	OMGPPDJG_00819	FJBFPLEM_00457	LMBOJPCL_00560	KNMDJAKB_00499	PKLNMAOI_00074	GFLMGHKO_00675	MLEOKNBP_00422	OAJKGOEN_00907	KEHFNKCA_00724
group_1803		hypothetical protein	49	49	1	1	3602				701	1292	1276	HBPFOBFE_02028	HPEIMNOJ_01526	MHFKMGFH_01250	CLLEABPI_01418	IPAJPIFN_00439	PABIDIKF_00188	MFKHNBBC_02520	GPKFNLOA_00221	NGNKDICI_00139	MDFBNDMM_00548	DKINMDDP_00983	HBGGKPJO_00484	KJHJFEAN_00888	EFEGBNDN_00378	MGNKNDBC_02647	JGFNFGEN_00640	EHKLKMIO_00822	CFHCPLEP_02366	LHOANOIJ_00348	IGBNLKPJ_00770	EJMCKJGF_00530	BEAILEPA_00352	ADLPBGKJ_00028	LFDACIMN_00094	NFFDMFAA_00832	GNPFBACB_00097	BFEDJGLP_01996	OMGPPDJG_00823	FJBFPLEM_00453	LMBOJPCL_00564	KNMDJAKB_00495	PKLNMAOI_00078	GFLMGHKO_00671	MLEOKNBP_00426	OAJKGOEN_00903	KEHFNKCA_00728
group_1804		hypothetical protein	49	49	1	1	3609				146	146	146	HBPFOBFE_02034	HPEIMNOJ_01520	MHFKMGFH_01244	CLLEABPI_01424	IPAJPIFN_00433	PABIDIKF_00182	MFKHNBBC_02526	GPKFNLOA_00215	NGNKDICI_00145	MDFBNDMM_00542	DKINMDDP_00977	HBGGKPJO_00490	KJHJFEAN_00882	EFEGBNDN_00384	MGNKNDBC_02653	JGFNFGEN_00646	EHKLKMIO_00816	CFHCPLEP_02360	LHOANOIJ_00354	IGBNLKPJ_00776	EJMCKJGF_00536	BEAILEPA_00358	ADLPBGKJ_00022	LFDACIMN_00100	NFFDMFAA_00826	GNPFBACB_00091	BFEDJGLP_02002	OMGPPDJG_00829	FJBFPLEM_00447	LMBOJPCL_00570	KNMDJAKB_00489	PKLNMAOI_00084	GFLMGHKO_00664	MLEOKNBP_00432	OAJKGOEN_00897	KEHFNKCA_00734
truA		tRNA pseudouridine synthase A	49	49	1	1	3773				776	776	776	HBPFOBFE_02090	HPEIMNOJ_01362	MHFKMGFH_01190	CLLEABPI_00441	IPAJPIFN_02372	PABIDIKF_00124	MFKHNBBC_02297	GPKFNLOA_01898	NGNKDICI_02102	MDFBNDMM_02422	DKINMDDP_01652	HBGGKPJO_00546	KJHJFEAN_01631	EFEGBNDN_01707	MGNKNDBC_02622	JGFNFGEN_02142	EHKLKMIO_01210	CFHCPLEP_01526	LHOANOIJ_01271	IGBNLKPJ_00991	EJMCKJGF_00810	BEAILEPA_02149	ADLPBGKJ_01463	LFDACIMN_00838	NFFDMFAA_00771	GNPFBACB_00043	BFEDJGLP_01280	OMGPPDJG_02387	FJBFPLEM_00396	LMBOJPCL_00618	KNMDJAKB_00441	PKLNMAOI_00132	GFLMGHKO_00608	MLEOKNBP_00480	OAJKGOEN_00849	KEHFNKCA_00790
arnD		putative 4-deoxy-4-formamido-L-arabinose-phosphoundecaprenol deformylase ArnD	49	49	1	1	4102				692	902	881	HBPFOBFE_02135	HPEIMNOJ_01318	MHFKMGFH_01146	CLLEABPI_00397	IPAJPIFN_01554	PABIDIKF_00080	MFKHNBBC_01734	GPKFNLOA_02952	NGNKDICI_02749	MDFBNDMM_01318	DKINMDDP_02652	HBGGKPJO_00590	KJHJFEAN_02623	EFEGBNDN_01748	MGNKNDBC_01647	JGFNFGEN_02485	EHKLKMIO_00677	CFHCPLEP_01425	LHOANOIJ_01227	IGBNLKPJ_02119	EJMCKJGF_00854	BEAILEPA_01347	ADLPBGKJ_01507	LFDACIMN_00883	NFFDMFAA_00727	GNPFBACB_02578	BFEDJGLP_02873	OMGPPDJG_01520	FJBFPLEM_00352	LMBOJPCL_01346	KNMDJAKB_00820	PKLNMAOI_00300	GFLMGHKO_02057	MLEOKNBP_02331	OAJKGOEN_01831	KEHFNKCA_02796
hutX		Intracellular heme transport protein HutX	49	49	1	1	4105				293	530	525	HBPFOBFE_02138	HPEIMNOJ_01315	MHFKMGFH_01142	CLLEABPI_00394	IPAJPIFN_01557	PABIDIKF_00077	MFKHNBBC_01737	GPKFNLOA_02735	NGNKDICI_02746	MDFBNDMM_01315	DKINMDDP_02649	HBGGKPJO_00593	KJHJFEAN_02620	EFEGBNDN_01745	MGNKNDBC_01644	JGFNFGEN_02482	EHKLKMIO_00674	CFHCPLEP_01422	LHOANOIJ_01224	IGBNLKPJ_02116	EJMCKJGF_00857	BEAILEPA_01344	ADLPBGKJ_01510	LFDACIMN_00886	NFFDMFAA_00724	GNPFBACB_02581	BFEDJGLP_02876	OMGPPDJG_01517	FJBFPLEM_02742	LMBOJPCL_01349	KNMDJAKB_00817	PKLNMAOI_00303	GFLMGHKO_02054	MLEOKNBP_02328	OAJKGOEN_01834	KEHFNKCA_02793
hemS		Hemin transport protein HemS	49	49	1	1	4109				1046	1046	1046	HBPFOBFE_02142	HPEIMNOJ_01311	MHFKMGFH_01138	CLLEABPI_00390	IPAJPIFN_01561	PABIDIKF_00073	MFKHNBBC_01741	GPKFNLOA_02731	NGNKDICI_02742	MDFBNDMM_01311	DKINMDDP_02645	HBGGKPJO_00597	KJHJFEAN_02616	EFEGBNDN_01741	MGNKNDBC_01640	JGFNFGEN_02478	EHKLKMIO_00670	CFHCPLEP_01418	LHOANOIJ_01220	IGBNLKPJ_02112	EJMCKJGF_00861	BEAILEPA_01340	ADLPBGKJ_01514	LFDACIMN_00890	NFFDMFAA_00720	GNPFBACB_02585	BFEDJGLP_02880	OMGPPDJG_01513	FJBFPLEM_02738	LMBOJPCL_01353	KNMDJAKB_00813	PKLNMAOI_00307	GFLMGHKO_02050	MLEOKNBP_02324	OAJKGOEN_01838	KEHFNKCA_02789
fecE		Fe(3+) dicitrate transport ATP-binding protein FecE	49	49	1	1	4112				788	788	788	HBPFOBFE_02145	HPEIMNOJ_01308	MHFKMGFH_01135	CLLEABPI_00387	IPAJPIFN_01564	PABIDIKF_00070	MFKHNBBC_01744	GPKFNLOA_02728	NGNKDICI_02739	MDFBNDMM_01308	DKINMDDP_02642	HBGGKPJO_00600	KJHJFEAN_02613	EFEGBNDN_01738	MGNKNDBC_01637	JGFNFGEN_02475	EHKLKMIO_00667	CFHCPLEP_01415	LHOANOIJ_01217	IGBNLKPJ_02109	EJMCKJGF_00864	BEAILEPA_01337	ADLPBGKJ_01517	LFDACIMN_00893	NFFDMFAA_00717	GNPFBACB_02588	BFEDJGLP_02883	OMGPPDJG_01510	FJBFPLEM_02735	LMBOJPCL_01356	KNMDJAKB_00810	PKLNMAOI_00310	GFLMGHKO_02047	MLEOKNBP_02321	OAJKGOEN_01841	KEHFNKCA_02786
group_1816		hypothetical protein	49	49	1	1	4115				368	368	368	HBPFOBFE_02147	HPEIMNOJ_01306	MHFKMGFH_01133	CLLEABPI_00385	IPAJPIFN_01566	PABIDIKF_00068	MFKHNBBC_01746	GPKFNLOA_02726	NGNKDICI_02737	MDFBNDMM_01306	DKINMDDP_02640	HBGGKPJO_00602	KJHJFEAN_02611	EFEGBNDN_01736	MGNKNDBC_01635	JGFNFGEN_02473	EHKLKMIO_00665	CFHCPLEP_01413	LHOANOIJ_01215	IGBNLKPJ_02107	EJMCKJGF_00866	BEAILEPA_01335	ADLPBGKJ_01519	LFDACIMN_00895	NFFDMFAA_00715	GNPFBACB_02590	BFEDJGLP_02885	OMGPPDJG_01508	FJBFPLEM_02733	LMBOJPCL_01358	KNMDJAKB_00808	PKLNMAOI_00312	GFLMGHKO_02045	MLEOKNBP_02319	OAJKGOEN_01843	KEHFNKCA_02784
rlmL		Ribosomal RNA large subunit methyltransferase L	49	49	1	1	6073				1160	1160	1160	HBPFOBFE_02168	HPEIMNOJ_02639	MHFKMGFH_02626	CLLEABPI_01045	IPAJPIFN_00235	PABIDIKF_01745	MFKHNBBC_02073	GPKFNLOA_01954	NGNKDICI_02242	MDFBNDMM_01619	DKINMDDP_02679	HBGGKPJO_01921	KJHJFEAN_02000	EFEGBNDN_02312	MGNKNDBC_00464	JGFNFGEN_01563	EHKLKMIO_00012	CFHCPLEP_01926	LHOANOIJ_02237	IGBNLKPJ_02525	EJMCKJGF_01220	BEAILEPA_02743	ADLPBGKJ_01781	LFDACIMN_02269	NFFDMFAA_01332	GNPFBACB_02847	BFEDJGLP_01524	OMGPPDJG_01897	FJBFPLEM_01346	LMBOJPCL_02195	KNMDJAKB_02015	PKLNMAOI_02275	GFLMGHKO_01377	MLEOKNBP_02513	OAJKGOEN_02168	KEHFNKCA_01699
hemE		Uroporphyrinogen decarboxylase	49	49	1	1	5743				290	1067	1024	HBPFOBFE_02230	HPEIMNOJ_02841	MHFKMGFH_02667	CLLEABPI_01104	IPAJPIFN_00293	PABIDIKF_01712	MFKHNBBC_02125	GPKFNLOA_02468	NGNKDICI_02201	MDFBNDMM_01648	DKINMDDP_01994	HBGGKPJO_01869	KJHJFEAN_00624	EFEGBNDN_02039	MGNKNDBC_00584	JGFNFGEN_01643	EHKLKMIO_00133	CFHCPLEP_01974	LHOANOIJ_02275	IGBNLKPJ_01550	EJMCKJGF_01249	BEAILEPA_01800	ADLPBGKJ_01834	LFDACIMN_02307	NFFDMFAA_01293	GNPFBACB_02076	BFEDJGLP_01485	OMGPPDJG_01938	FJBFPLEM_00943	LMBOJPCL_02236	KNMDJAKB_02773	PKLNMAOI_02316	GFLMGHKO_02433	MLEOKNBP_02472	OAJKGOEN_02209	KEHFNKCA_01759
priA		Primosomal protein N'	49	49	1	1	5742				2156	2156	2156	HBPFOBFE_02231	HPEIMNOJ_02843	MHFKMGFH_02668	CLLEABPI_01597	IPAJPIFN_00294	PABIDIKF_01711	MFKHNBBC_02126	GPKFNLOA_02469	NGNKDICI_02200	MDFBNDMM_01649	DKINMDDP_01992	HBGGKPJO_01868	KJHJFEAN_00625	EFEGBNDN_02038	MGNKNDBC_02343	JGFNFGEN_02740	EHKLKMIO_02086	CFHCPLEP_01975	LHOANOIJ_02277	IGBNLKPJ_01549	EJMCKJGF_01250	BEAILEPA_01799	ADLPBGKJ_01835	LFDACIMN_02309	NFFDMFAA_02952	GNPFBACB_02075	BFEDJGLP_02822	OMGPPDJG_02022	FJBFPLEM_01974	LMBOJPCL_02238	KNMDJAKB_02772	PKLNMAOI_02318	GFLMGHKO_02432	MLEOKNBP_02470	OAJKGOEN_02211	KEHFNKCA_01760
davD		3-sulfolactaldehyde dehydrogenase	49	49	1	1	5739				878	1460	1438	HBPFOBFE_02232	HPEIMNOJ_02844	MHFKMGFH_02669	CLLEABPI_01596	IPAJPIFN_00295	PABIDIKF_02495	MFKHNBBC_02127	GPKFNLOA_02470	NGNKDICI_02199	MDFBNDMM_01650	DKINMDDP_01991	HBGGKPJO_01867	KJHJFEAN_00626	EFEGBNDN_02037	MGNKNDBC_02342	JGFNFGEN_02739	EHKLKMIO_02087	CFHCPLEP_01976	LHOANOIJ_02278	IGBNLKPJ_01548	EJMCKJGF_01251	BEAILEPA_01798	ADLPBGKJ_02913	LFDACIMN_02310	NFFDMFAA_02953	GNPFBACB_02074	BFEDJGLP_02823	OMGPPDJG_02021	FJBFPLEM_01973	LMBOJPCL_02239	KNMDJAKB_02771	PKLNMAOI_02319	GFLMGHKO_02430	MLEOKNBP_02469	OAJKGOEN_02212	KEHFNKCA_01762
puuE		4-aminobutyrate aminotransferase PuuE	49	49	1	1	5738				470	1283	1216	HBPFOBFE_02233	HPEIMNOJ_02845	MHFKMGFH_02670	CLLEABPI_01595	IPAJPIFN_00296	PABIDIKF_02494	MFKHNBBC_02128	GPKFNLOA_02471	NGNKDICI_02198	MDFBNDMM_01651	DKINMDDP_01990	HBGGKPJO_01866	KJHJFEAN_00627	EFEGBNDN_02036	MGNKNDBC_02341	JGFNFGEN_02738	EHKLKMIO_02088	CFHCPLEP_01977	LHOANOIJ_02279	IGBNLKPJ_01547	EJMCKJGF_01252	BEAILEPA_01797	ADLPBGKJ_02912	LFDACIMN_02311	NFFDMFAA_02954	GNPFBACB_02073	BFEDJGLP_02824	OMGPPDJG_02020	FJBFPLEM_01972	LMBOJPCL_02240	KNMDJAKB_02770	PKLNMAOI_02418	GFLMGHKO_02429	MLEOKNBP_02468	OAJKGOEN_02157	KEHFNKCA_01763
pdhR		Pyruvate dehydrogenase complex repressor	49	49	1	1	5718				773	872	857	HBPFOBFE_02250	HPEIMNOJ_02864	MHFKMGFH_02689	CLLEABPI_01577	IPAJPIFN_00314	PABIDIKF_02476	MFKHNBBC_02169	GPKFNLOA_02489	NGNKDICI_02835	MDFBNDMM_02689	DKINMDDP_01972	HBGGKPJO_02602	KJHJFEAN_00646	EFEGBNDN_02843	MGNKNDBC_02322	JGFNFGEN_02719	EHKLKMIO_02831	CFHCPLEP_01996	LHOANOIJ_02297	IGBNLKPJ_01529	EJMCKJGF_01270	BEAILEPA_01780	ADLPBGKJ_02454	LFDACIMN_02329	NFFDMFAA_02372	GNPFBACB_02056	BFEDJGLP_02764	OMGPPDJG_02612	FJBFPLEM_01954	LMBOJPCL_02258	KNMDJAKB_02904	PKLNMAOI_02401	GFLMGHKO_02411	MLEOKNBP_02967	OAJKGOEN_02140	KEHFNKCA_01781
group_1827		putative protein	49	49	1	1	5716				500	698	693	HBPFOBFE_02252	HPEIMNOJ_02866	MHFKMGFH_02691	CLLEABPI_01575	IPAJPIFN_00316	PABIDIKF_02474	MFKHNBBC_02171	GPKFNLOA_02491	NGNKDICI_02833	MDFBNDMM_02687	DKINMDDP_01970	HBGGKPJO_02604	KJHJFEAN_00648	EFEGBNDN_02841	MGNKNDBC_02320	JGFNFGEN_02717	EHKLKMIO_02833	CFHCPLEP_01998	LHOANOIJ_02299	IGBNLKPJ_01527	EJMCKJGF_01272	BEAILEPA_01778	ADLPBGKJ_02452	LFDACIMN_02331	NFFDMFAA_02370	GNPFBACB_02054	BFEDJGLP_02762	OMGPPDJG_02610	FJBFPLEM_01952	LMBOJPCL_02260	KNMDJAKB_02906	PKLNMAOI_02399	GFLMGHKO_02409	MLEOKNBP_02969	OAJKGOEN_02138	KEHFNKCA_01783
sdhB		Succinate dehydrogenase iron-sulfur subunit	49	51	1.05	1	8759				254	959	691	HBPFOBFE_02269	HPEIMNOJ_02343	MHFKMGFH_02273	CLLEABPI_00583	IPAJPIFN_00336	PABIDIKF_01022	MFKHNBBC_00782	GPKFNLOA_01201	NGNKDICI_00983	MDFBNDMM_01517	DKINMDDP_01053	HBGGKPJO_00632	KJHJFEAN_00455	EFEGBNDN_02652	MGNKNDBC_02906 MGNKNDBC_02905	JGFNFGEN_00981	EHKLKMIO_01042	CFHCPLEP_01205	LHOANOIJ_02806	IGBNLKPJ_01614	EJMCKJGF_01010	BEAILEPA_01883	ADLPBGKJ_01334	LFDACIMN_00136	NFFDMFAA_02406	GNPFBACB_02740	BFEDJGLP_00560	OMGPPDJG_01058	FJBFPLEM_03011 FJBFPLEM_03012	LMBOJPCL_00783	KNMDJAKB_03030	PKLNMAOI_01577	GFLMGHKO_02321	MLEOKNBP_00151	OAJKGOEN_02545	KEHFNKCA_00197
sucD		Succinate--CoA ligase [ADP-forming] subunit alpha	49	49	1	1	8748				434	884	866	HBPFOBFE_02277	HPEIMNOJ_02335	MHFKMGFH_02266	CLLEABPI_00591	IPAJPIFN_00344	PABIDIKF_01014	MFKHNBBC_00774	GPKFNLOA_01193	NGNKDICI_00975	MDFBNDMM_01509	DKINMDDP_01061	HBGGKPJO_00640	KJHJFEAN_00463	EFEGBNDN_02660	MGNKNDBC_02846	JGFNFGEN_00989	EHKLKMIO_01034	CFHCPLEP_01213	LHOANOIJ_01530	IGBNLKPJ_01622	EJMCKJGF_01018	BEAILEPA_01875	ADLPBGKJ_01342	LFDACIMN_00144	NFFDMFAA_02398	GNPFBACB_01745	BFEDJGLP_00568	OMGPPDJG_01066	FJBFPLEM_02416	LMBOJPCL_00791	KNMDJAKB_00433	PKLNMAOI_01585	GFLMGHKO_02329	MLEOKNBP_00159	OAJKGOEN_02537	KEHFNKCA_00189
hemH		Ferrochelatase	49	49	1	1	8740				1115	1748	1127	HBPFOBFE_02285	HPEIMNOJ_02327	MHFKMGFH_02259	CLLEABPI_00599	IPAJPIFN_00352	PABIDIKF_01006	MFKHNBBC_00766	GPKFNLOA_01185	NGNKDICI_00967	MDFBNDMM_01501	DKINMDDP_01069	HBGGKPJO_00648	KJHJFEAN_00471	EFEGBNDN_02668	MGNKNDBC_02854	JGFNFGEN_00997	EHKLKMIO_01026	CFHCPLEP_01221	LHOANOIJ_01522	IGBNLKPJ_01630	EJMCKJGF_01026	BEAILEPA_01867	ADLPBGKJ_01350	LFDACIMN_00152	NFFDMFAA_02390	GNPFBACB_01753	BFEDJGLP_00576	OMGPPDJG_01074	FJBFPLEM_02408	LMBOJPCL_00799	KNMDJAKB_00425	PKLNMAOI_01593	GFLMGHKO_01507	MLEOKNBP_00167	OAJKGOEN_02529	KEHFNKCA_00181
anmK		Anhydro-N-acetylmuramic acid kinase	49	49	1	1	8738				245	1118	1050	HBPFOBFE_02287	HPEIMNOJ_02325	MHFKMGFH_02257	CLLEABPI_00601	IPAJPIFN_00354	PABIDIKF_01004	MFKHNBBC_00764	GPKFNLOA_01183	NGNKDICI_00965	MDFBNDMM_01499	DKINMDDP_01071	HBGGKPJO_00650	KJHJFEAN_00473	EFEGBNDN_02670	MGNKNDBC_02856	JGFNFGEN_00999	EHKLKMIO_01024	CFHCPLEP_01223	LHOANOIJ_01520	IGBNLKPJ_01632	EJMCKJGF_01028	BEAILEPA_01865	ADLPBGKJ_01352	LFDACIMN_00154	NFFDMFAA_02388	GNPFBACB_01755	BFEDJGLP_00578	OMGPPDJG_01076	FJBFPLEM_02406	LMBOJPCL_00801	KNMDJAKB_00423	PKLNMAOI_01595	GFLMGHKO_01505	MLEOKNBP_00169	OAJKGOEN_02527	KEHFNKCA_00179
group_1839		hypothetical protein	49	49	1	1	8705				1784	3278	3218	HBPFOBFE_02316	HPEIMNOJ_02297	MHFKMGFH_02228	CLLEABPI_00629	IPAJPIFN_00383	PABIDIKF_00976	MFKHNBBC_00735	GPKFNLOA_01154	NGNKDICI_00936	MDFBNDMM_01471	DKINMDDP_01100	HBGGKPJO_00679	KJHJFEAN_00502	EFEGBNDN_01779	MGNKNDBC_01765	JGFNFGEN_01027	EHKLKMIO_00996	CFHCPLEP_01251	LHOANOIJ_01492	IGBNLKPJ_00810	EJMCKJGF_01057	BEAILEPA_01012	ADLPBGKJ_01381	LFDACIMN_00182	NFFDMFAA_01263	GNPFBACB_01783	BFEDJGLP_00606	OMGPPDJG_01105	FJBFPLEM_00729	LMBOJPCL_00830	KNMDJAKB_00394	PKLNMAOI_01624	GFLMGHKO_01477	MLEOKNBP_00198	OAJKGOEN_01327	KEHFNKCA_00151
yafP		hypothetical protein	49	49	1	1	8690				254	500	494	HBPFOBFE_02331	HPEIMNOJ_02282	MHFKMGFH_02213	CLLEABPI_00644	IPAJPIFN_00398	PABIDIKF_00961	MFKHNBBC_00720	GPKFNLOA_01139	NGNKDICI_00921	MDFBNDMM_01456	DKINMDDP_01115	HBGGKPJO_00694	KJHJFEAN_00517	EFEGBNDN_01794	MGNKNDBC_01780	JGFNFGEN_01042	EHKLKMIO_00981	CFHCPLEP_01266	LHOANOIJ_01477	IGBNLKPJ_00825	EJMCKJGF_01072	BEAILEPA_00997	ADLPBGKJ_01396	LFDACIMN_00197	NFFDMFAA_01248	GNPFBACB_01798	BFEDJGLP_00621	OMGPPDJG_01120	FJBFPLEM_00744	LMBOJPCL_00845	KNMDJAKB_00379	PKLNMAOI_01639	GFLMGHKO_01462	MLEOKNBP_00213	OAJKGOEN_01312	KEHFNKCA_00136
group_1841		hypothetical protein	49	49	1	1	1227				1457	1706	1700	HBPFOBFE_02394	HPEIMNOJ_02501	MHFKMGFH_02421	CLLEABPI_01600	IPAJPIFN_01960	PABIDIKF_02792	MFKHNBBC_01583	GPKFNLOA_00515	NGNKDICI_01590	MDFBNDMM_00631	DKINMDDP_01160	HBGGKPJO_02096	KJHJFEAN_01167	EFEGBNDN_02250	MGNKNDBC_02490	JGFNFGEN_02505	EHKLKMIO_02405	CFHCPLEP_02144	LHOANOIJ_02531	IGBNLKPJ_01094	EJMCKJGF_02196	BEAILEPA_00950	ADLPBGKJ_01984	LFDACIMN_02394	NFFDMFAA_02231	GNPFBACB_00859	BFEDJGLP_02306	OMGPPDJG_02434	FJBFPLEM_01231	LMBOJPCL_02714	KNMDJAKB_02800	PKLNMAOI_02630	GFLMGHKO_02294	MLEOKNBP_02427	OAJKGOEN_02456	KEHFNKCA_01297
gcvP		Glycine dehydrogenase (decarboxylating)	49	49	1	1	970				2387	2855	2843	HBPFOBFE_02496	HPEIMNOJ_02578	MHFKMGFH_02566	CLLEABPI_01209	IPAJPIFN_02133	PABIDIKF_01112	MFKHNBBC_01314	GPKFNLOA_00599	NGNKDICI_02282	MDFBNDMM_01681	DKINMDDP_02307	HBGGKPJO_02553	KJHJFEAN_01577	EFEGBNDN_02427	MGNKNDBC_02418	JGFNFGEN_02372	EHKLKMIO_01145	CFHCPLEP_00962	LHOANOIJ_02355	IGBNLKPJ_02082	EJMCKJGF_02398	BEAILEPA_02205	ADLPBGKJ_01900	LFDACIMN_02461	NFFDMFAA_02919	GNPFBACB_02307	BFEDJGLP_02715	OMGPPDJG_02626	FJBFPLEM_02665	LMBOJPCL_02392	KNMDJAKB_02587	PKLNMAOI_01425	GFLMGHKO_02097	MLEOKNBP_02783	OAJKGOEN_01960	KEHFNKCA_02405
group_1852		hypothetical protein	49	49	1	1	96				320	320	320	HBPFOBFE_02535	HPEIMNOJ_02443	MHFKMGFH_02375	CLLEABPI_01025	IPAJPIFN_02405	PABIDIKF_02114	MFKHNBBC_02052	GPKFNLOA_02559	NGNKDICI_02449	MDFBNDMM_01858	DKINMDDP_02164	HBGGKPJO_02275	KJHJFEAN_02084	EFEGBNDN_02583	MGNKNDBC_01727	JGFNFGEN_01698	EHKLKMIO_01546	CFHCPLEP_02684	LHOANOIJ_01309	IGBNLKPJ_01807	EJMCKJGF_01451	BEAILEPA_00754	ADLPBGKJ_02438	LFDACIMN_01958	NFFDMFAA_02173	GNPFBACB_02417	BFEDJGLP_01474	OMGPPDJG_01433	FJBFPLEM_00662	LMBOJPCL_01898	KNMDJAKB_02228	PKLNMAOI_01680	GFLMGHKO_01609	MLEOKNBP_02210	OAJKGOEN_02875	KEHFNKCA_01891
queG		Epoxyqueuosine reductase	49	49	1	1	124				923	1184	965	HBPFOBFE_02560	HPEIMNOJ_02417	MHFKMGFH_02349	CLLEABPI_01000	IPAJPIFN_02598	PABIDIKF_02139	MFKHNBBC_02026	GPKFNLOA_02534	NGNKDICI_02424	MDFBNDMM_01832	DKINMDDP_02190	HBGGKPJO_02300	KJHJFEAN_02109	EFEGBNDN_02558	MGNKNDBC_01701	JGFNFGEN_01672	EHKLKMIO_01520	CFHCPLEP_02952	LHOANOIJ_01334	IGBNLKPJ_01832	EJMCKJGF_01426	BEAILEPA_00729	ADLPBGKJ_02413	LFDACIMN_01983	NFFDMFAA_02147	GNPFBACB_02442	BFEDJGLP_01448	OMGPPDJG_01459	FJBFPLEM_00687	LMBOJPCL_01924	KNMDJAKB_02201	PKLNMAOI_01707	GFLMGHKO_01583	MLEOKNBP_02237	OAJKGOEN_02615	KEHFNKCA_01865
dcsG		Cycloserine biosynthesis protein DcsG	49	49	1	1	144				902	902	902	HBPFOBFE_02579	HPEIMNOJ_02398	MHFKMGFH_02330	CLLEABPI_00981	IPAJPIFN_02583	PABIDIKF_02579	MFKHNBBC_01670	GPKFNLOA_02625	NGNKDICI_02591	MDFBNDMM_02378	DKINMDDP_02369	HBGGKPJO_02135	KJHJFEAN_02479	EFEGBNDN_02474	MGNKNDBC_01682	JGFNFGEN_01653	EHKLKMIO_01881	CFHCPLEP_02111	LHOANOIJ_01355	IGBNLKPJ_01975	EJMCKJGF_01407	BEAILEPA_00710	ADLPBGKJ_03060	LFDACIMN_02439	NFFDMFAA_02710	GNPFBACB_02696	BFEDJGLP_01429	OMGPPDJG_01478	FJBFPLEM_00706	LMBOJPCL_02953	KNMDJAKB_02633	PKLNMAOI_02576	GFLMGHKO_01874	MLEOKNBP_02531	OAJKGOEN_02367	KEHFNKCA_01846
modA		Molybdate-binding protein ModA	49	49	1	1	8456				761	761	761	HBPFOBFE_02587	HPEIMNOJ_02376	MHFKMGFH_02305	CLLEABPI_00973	IPAJPIFN_02576	PABIDIKF_02588	MFKHNBBC_01678	GPKFNLOA_02617	NGNKDICI_02599	MDFBNDMM_02386	DKINMDDP_02377	HBGGKPJO_02162	KJHJFEAN_02471	EFEGBNDN_02466	MGNKNDBC_02561	JGFNFGEN_02576	EHKLKMIO_01246	CFHCPLEP_02119	LHOANOIJ_01364	IGBNLKPJ_01967	EJMCKJGF_01400	BEAILEPA_00702	ADLPBGKJ_02731	LFDACIMN_02430	NFFDMFAA_02527	GNPFBACB_02687	BFEDJGLP_02449	OMGPPDJG_01486	FJBFPLEM_02827	LMBOJPCL_02946	KNMDJAKB_02626	PKLNMAOI_02583	GFLMGHKO_01903	MLEOKNBP_02538	OAJKGOEN_02374	KEHFNKCA_02707
pta		hypothetical protein	49	49	1	1	8461				329	932	913	HBPFOBFE_02592	HPEIMNOJ_02371	MHFKMGFH_02300	CLLEABPI_00968	IPAJPIFN_02571	PABIDIKF_02593	MFKHNBBC_01683	GPKFNLOA_02612	NGNKDICI_02604	MDFBNDMM_02391	DKINMDDP_02382	HBGGKPJO_02167	KJHJFEAN_02466	EFEGBNDN_02461	MGNKNDBC_02556	JGFNFGEN_02571	EHKLKMIO_01251	CFHCPLEP_02124	LHOANOIJ_01369	IGBNLKPJ_01962	EJMCKJGF_01395	BEAILEPA_00697	ADLPBGKJ_02736	LFDACIMN_02425	NFFDMFAA_02522	GNPFBACB_02682	BFEDJGLP_02454	OMGPPDJG_01491	FJBFPLEM_02832	LMBOJPCL_02976	KNMDJAKB_02621	PKLNMAOI_02588	GFLMGHKO_01908	MLEOKNBP_02543	OAJKGOEN_02379	KEHFNKCA_02702
aspS		Aspartate--tRNA(Asp/Asn) ligase	49	49	1	1	8467				524	1811	1733	HBPFOBFE_02595	HPEIMNOJ_02368	MHFKMGFH_02297	CLLEABPI_00965	IPAJPIFN_02568	PABIDIKF_02596	MFKHNBBC_01686	GPKFNLOA_02609	NGNKDICI_02607	MDFBNDMM_02394	DKINMDDP_02385	HBGGKPJO_02170	KJHJFEAN_02463	EFEGBNDN_02458	MGNKNDBC_02553	JGFNFGEN_02568	EHKLKMIO_02155	CFHCPLEP_02127	LHOANOIJ_01372	IGBNLKPJ_01959	EJMCKJGF_01392	BEAILEPA_00694	ADLPBGKJ_02739	LFDACIMN_02422	NFFDMFAA_02519	GNPFBACB_02678	BFEDJGLP_02457	OMGPPDJG_01494	FJBFPLEM_02835	LMBOJPCL_02902	KNMDJAKB_02928	PKLNMAOI_02591	GFLMGHKO_01911	MLEOKNBP_02546	OAJKGOEN_02382	KEHFNKCA_02699
katG		Catalase-peroxidase	49	49	1	1	8478				488	2174	2107	HBPFOBFE_02603	HPEIMNOJ_02363	MHFKMGFH_02288	CLLEABPI_00960	IPAJPIFN_02940	PABIDIKF_02601	MFKHNBBC_01704	GPKFNLOA_02963	NGNKDICI_02612	MDFBNDMM_02400	DKINMDDP_02390	HBGGKPJO_02175	KJHJFEAN_02458	EFEGBNDN_02453	MGNKNDBC_02548	JGFNFGEN_02563	EHKLKMIO_02160	CFHCPLEP_02132	LHOANOIJ_01377	IGBNLKPJ_02696	EJMCKJGF_01387	BEAILEPA_01898	ADLPBGKJ_02744	LFDACIMN_02417	NFFDMFAA_02514	GNPFBACB_02900	BFEDJGLP_02462	OMGPPDJG_01499	FJBFPLEM_02841	LMBOJPCL_02897	KNMDJAKB_02933	PKLNMAOI_02596	GFLMGHKO_01916	MLEOKNBP_02551	OAJKGOEN_02387	KEHFNKCA_02694
group_1862		hypothetical protein	49	49	1	1	1521				1532	1577	1533	HBPFOBFE_02611	HPEIMNOJ_02933	MHFKMGFH_02757	CLLEABPI_02606	IPAJPIFN_02811	PABIDIKF_01866	MFKHNBBC_01490	GPKFNLOA_02796	NGNKDICI_01987	MDFBNDMM_01993	DKINMDDP_02061	HBGGKPJO_02722	KJHJFEAN_02250	EFEGBNDN_01619	MGNKNDBC_01328	JGFNFGEN_01081	EHKLKMIO_02712	CFHCPLEP_02544	LHOANOIJ_01758	IGBNLKPJ_01759	EJMCKJGF_02682	BEAILEPA_02614	ADLPBGKJ_02597	LFDACIMN_02193	NFFDMFAA_00965	GNPFBACB_01682	BFEDJGLP_02325	OMGPPDJG_02725	FJBFPLEM_02809	LMBOJPCL_02543	KNMDJAKB_00751	PKLNMAOI_02040	GFLMGHKO_01569	MLEOKNBP_02087	OAJKGOEN_01408	KEHFNKCA_01945
carA		Carbamoyl-phosphate synthase small chain	49	49	1	1	1515				284	1130	1063	HBPFOBFE_02617	HPEIMNOJ_02925	MHFKMGFH_02751	CLLEABPI_02599	IPAJPIFN_02286	PABIDIKF_01872	MFKHNBBC_01496	GPKFNLOA_02528	NGNKDICI_01981	MDFBNDMM_01999	DKINMDDP_02055	HBGGKPJO_02716	KJHJFEAN_02244	EFEGBNDN_01625	MGNKNDBC_01320	JGFNFGEN_01089	EHKLKMIO_02706	CFHCPLEP_02538	LHOANOIJ_01752	IGBNLKPJ_01753	EJMCKJGF_02676	BEAILEPA_02300	ADLPBGKJ_02591	LFDACIMN_02199	NFFDMFAA_00957	GNPFBACB_01676	BFEDJGLP_02333	OMGPPDJG_02521	FJBFPLEM_02803	LMBOJPCL_02537	KNMDJAKB_00745	PKLNMAOI_02034	GFLMGHKO_01563	MLEOKNBP_02081	OAJKGOEN_01402	KEHFNKCA_01939
group_1864		hypothetical protein	49	49	1	1	1498				98	98	98	HBPFOBFE_02629	HPEIMNOJ_02913	MHFKMGFH_02739	CLLEABPI_02586	IPAJPIFN_02298	PABIDIKF_01884	MFKHNBBC_01508	GPKFNLOA_02516	NGNKDICI_01969	MDFBNDMM_02011	DKINMDDP_02043	HBGGKPJO_02704	KJHJFEAN_02232	EFEGBNDN_01637	MGNKNDBC_01308	JGFNFGEN_01101	EHKLKMIO_02694	CFHCPLEP_02526	LHOANOIJ_01740	IGBNLKPJ_01741	EJMCKJGF_01938	BEAILEPA_02312	ADLPBGKJ_02579	LFDACIMN_02211	NFFDMFAA_00945	GNPFBACB_01664	BFEDJGLP_02345	OMGPPDJG_02509	FJBFPLEM_02321	LMBOJPCL_02525	KNMDJAKB_00733	PKLNMAOI_02022	GFLMGHKO_01551	MLEOKNBP_02069	OAJKGOEN_01390	KEHFNKCA_01927
gloB		Hydroxyacylglutathione hydrolase GloB	49	49	1	1	6698				779	779	779	HBPFOBFE_02675	HPEIMNOJ_00839	MHFKMGFH_00847	CLLEABPI_01545	IPAJPIFN_02678	PABIDIKF_02721	MFKHNBBC_02633	GPKFNLOA_01017	NGNKDICI_01144	MDFBNDMM_02135	DKINMDDP_02419	HBGGKPJO_02411	KJHJFEAN_01944	EFEGBNDN_03014	MGNKNDBC_02924	JGFNFGEN_02759	EHKLKMIO_02207	CFHCPLEP_01864	LHOANOIJ_02458	IGBNLKPJ_02666	EJMCKJGF_01353	BEAILEPA_02716	ADLPBGKJ_02639	LFDACIMN_02647	NFFDMFAA_02545	GNPFBACB_02566	BFEDJGLP_02124	OMGPPDJG_00312	FJBFPLEM_03049	LMBOJPCL_01979	KNMDJAKB_02809	PKLNMAOI_02973	GFLMGHKO_01723	MLEOKNBP_02975	OAJKGOEN_02828	KEHFNKCA_02747
group_1866		hypothetical protein	49	49	1	1	6711				284	635	622	HBPFOBFE_02688	HPEIMNOJ_00826	MHFKMGFH_00834	CLLEABPI_01532	IPAJPIFN_02644	PABIDIKF_02708	MFKHNBBC_02751	GPKFNLOA_02806	NGNKDICI_02907	MDFBNDMM_02148	DKINMDDP_02406	HBGGKPJO_02398	KJHJFEAN_02892	EFEGBNDN_02924	MGNKNDBC_02870	JGFNFGEN_02955	EHKLKMIO_02220	CFHCPLEP_01877	LHOANOIJ_02445	IGBNLKPJ_02501	EJMCKJGF_01367	BEAILEPA_02566	ADLPBGKJ_02652	LFDACIMN_02634	NFFDMFAA_02881	GNPFBACB_02553	BFEDJGLP_02137	OMGPPDJG_02910	FJBFPLEM_02618	LMBOJPCL_01966	KNMDJAKB_02326	PKLNMAOI_02209	GFLMGHKO_01736	MLEOKNBP_02704	OAJKGOEN_02496	KEHFNKCA_02861
group_1895		hypothetical protein	49	49	1	1	1018				926	926	926	HBPFOBFE_02886	HPEIMNOJ_02562	MHFKMGFH_02538	CLLEABPI_01225	IPAJPIFN_02147	PABIDIKF_01085	MFKHNBBC_01329	GPKFNLOA_00576	NGNKDICI_02259	MDFBNDMM_01707	DKINMDDP_02322	HBGGKPJO_02538	KJHJFEAN_01600	EFEGBNDN_02753	MGNKNDBC_02433	JGFNFGEN_03224	EHKLKMIO_01130	CFHCPLEP_02220	LHOANOIJ_02341	IGBNLKPJ_02067	EJMCKJGF_02725	BEAILEPA_02189	ADLPBGKJ_01923	LFDACIMN_02475	NFFDMFAA_02028	GNPFBACB_02981	BFEDJGLP_02994	OMGPPDJG_02199	FJBFPLEM_02684	LMBOJPCL_03052	KNMDJAKB_03016	PKLNMAOI_01445	GFLMGHKO_02119	MLEOKNBP_02763	OAJKGOEN_01980	KEHFNKCA_02427
mltG		Endolytic murein transglycosylase	49	49	1	1	1009				449	1049	987	HBPFOBFE_02891	HPEIMNOJ_02567	MHFKMGFH_02543	CLLEABPI_01220	IPAJPIFN_02142	PABIDIKF_01091	MFKHNBBC_01324	GPKFNLOA_00581	NGNKDICI_02264	MDFBNDMM_01701	DKINMDDP_02317	HBGGKPJO_02543	KJHJFEAN_01595	EFEGBNDN_02445	MGNKNDBC_02428	JGFNFGEN_02362	EHKLKMIO_01135	CFHCPLEP_02225	LHOANOIJ_02346	IGBNLKPJ_02072	EJMCKJGF_02720	BEAILEPA_02194	ADLPBGKJ_01918	LFDACIMN_02470	NFFDMFAA_02023	GNPFBACB_02293	BFEDJGLP_02989	OMGPPDJG_02204	FJBFPLEM_02679	LMBOJPCL_02406	KNMDJAKB_03010	PKLNMAOI_01439	GFLMGHKO_02114	MLEOKNBP_02769	OAJKGOEN_01974	KEHFNKCA_02422
flgD		Basal-body rod modification protein FlgD	49	49	1	1	7245				719	731	719	HBPFOBFE_01459	HPEIMNOJ_00412	MHFKMGFH_00431	CLLEABPI_00113	IPAJPIFN_01097	PABIDIKF_01215	MFKHNBBC_00156	GPKFNLOA_00369	NGNKDICI_00853	MDFBNDMM_00173	DKINMDDP_00537	HBGGKPJO_01122	KJHJFEAN_00712	EFEGBNDN_01861	MGNKNDBC_02286	JGFNFGEN_02191	EHKLKMIO_02144	CFHCPLEP_00435	LHOANOIJ_00714	IGBNLKPJ_02464	EJMCKJGF_00560	BEAILEPA_00094	ADLPBGKJ_01734	LFDACIMN_01154	NFFDMFAA_00544	GNPFBACB_00800	BFEDJGLP_00246	OMGPPDJG_02458	FJBFPLEM_02851	LMBOJPCL_01269	KNMDJAKB_01434	PKLNMAOI_01067	GFLMGHKO_01009	MLEOKNBP_00502	OAJKGOEN_00547	KEHFNKCA_00646
group_1917		hypothetical protein	49	49	1	1	4433				866	878	867	HBPFOBFE_01093	HPEIMNOJ_00746	MHFKMGFH_00745	CLLEABPI_03009	IPAJPIFN_01753	PABIDIKF_02523	MFKHNBBC_00207	GPKFNLOA_00050	NGNKDICI_02698	MDFBNDMM_02595	DKINMDDP_01912	HBGGKPJO_02506	KJHJFEAN_01514	EFEGBNDN_01990	MGNKNDBC_00180	JGFNFGEN_01378	EHKLKMIO_00548	CFHCPLEP_02256	LHOANOIJ_01575	IGBNLKPJ_01595	EJMCKJGF_00965	BEAILEPA_01980	ADLPBGKJ_00183	LFDACIMN_00278	NFFDMFAA_00118	GNPFBACB_01374	BFEDJGLP_02182	OMGPPDJG_01020	FJBFPLEM_00847	LMBOJPCL_00290	KNMDJAKB_01814	PKLNMAOI_00897	GFLMGHKO_00919	MLEOKNBP_01620	OAJKGOEN_01119	KEHFNKCA_02039
ruvB_1		Holliday junction ATP-dependent DNA helicase RuvB	49	49	1	1	8065				2270	2342	2316	HBPFOBFE_01172	HPEIMNOJ_01061	MHFKMGFH_00930	CLLEABPI_02143	IPAJPIFN_01520	PABIDIKF_02334	MFKHNBBC_01655	GPKFNLOA_01076	NGNKDICI_02641	MDFBNDMM_02249	DKINMDDP_01404	HBGGKPJO_02017	KJHJFEAN_02551	EFEGBNDN_02617	MGNKNDBC_01099	JGFNFGEN_00008	EHKLKMIO_00250	CFHCPLEP_01716	LHOANOIJ_01952	IGBNLKPJ_01372	EJMCKJGF_01291	BEAILEPA_02045	ADLPBGKJ_01100	LFDACIMN_02779	NFFDMFAA_02190	GNPFBACB_00996	BFEDJGLP_00644	OMGPPDJG_00180	FJBFPLEM_00179	LMBOJPCL_00184	KNMDJAKB_00950	PKLNMAOI_00500	GFLMGHKO_01146	MLEOKNBP_02040	OAJKGOEN_00356	KEHFNKCA_00396
group_1930		hypothetical protein	49	49	1	1	8186				1571	2891	2863	HBPFOBFE_01233	HPEIMNOJ_01121	MHFKMGFH_00995	CLLEABPI_02212	IPAJPIFN_01891	PABIDIKF_00891	MFKHNBBC_02680	GPKFNLOA_02700	NGNKDICI_01126	MDFBNDMM_00486	DKINMDDP_02247	HBGGKPJO_02447	KJHJFEAN_01044	EFEGBNDN_00853	MGNKNDBC_00996	JGFNFGEN_00862	EHKLKMIO_02523	CFHCPLEP_02471	LHOANOIJ_00585	IGBNLKPJ_00972	EJMCKJGF_01997	BEAILEPA_01541	ADLPBGKJ_02709	LFDACIMN_00492	NFFDMFAA_01594	GNPFBACB_00305	BFEDJGLP_00053	OMGPPDJG_00119	FJBFPLEM_01607	LMBOJPCL_00245	KNMDJAKB_00889	PKLNMAOI_00439	GFLMGHKO_01087	MLEOKNBP_00736	OAJKGOEN_00295	KEHFNKCA_01009
ltaA		L-allo-threonine aldolase	49	49	1	1	6478				1043	1058	1047	HBPFOBFE_00448	HPEIMNOJ_02086	MHFKMGFH_02029	CLLEABPI_02744	IPAJPIFN_00787	PABIDIKF_00340	MFKHNBBC_01481	GPKFNLOA_00936	NGNKDICI_00306	MDFBNDMM_02269	DKINMDDP_02518	HBGGKPJO_02790	KJHJFEAN_02695	EFEGBNDN_02633	MGNKNDBC_02156	JGFNFGEN_02289	EHKLKMIO_00682	CFHCPLEP_00690	LHOANOIJ_00861	IGBNLKPJ_02616	EJMCKJGF_00009	BEAILEPA_02522	ADLPBGKJ_01632	LFDACIMN_01777	NFFDMFAA_00307	GNPFBACB_01986	BFEDJGLP_00407	OMGPPDJG_00546	FJBFPLEM_00270	LMBOJPCL_00953	KNMDJAKB_02087	PKLNMAOI_01562	GFLMGHKO_00131	MLEOKNBP_00132	OAJKGOEN_00210	KEHFNKCA_00010
hcaR_1		Hca operon transcriptional activator HcaR	49	49	1	1	6526				902	944	905	HBPFOBFE_00434	HPEIMNOJ_02101	MHFKMGFH_02044	CLLEABPI_03046	IPAJPIFN_01044	PABIDIKF_00327	MFKHNBBC_01465	GPKFNLOA_01818	NGNKDICI_01614	MDFBNDMM_00139	DKINMDDP_02483	HBGGKPJO_01435	KJHJFEAN_00003	EFEGBNDN_00989	MGNKNDBC_00141	JGFNFGEN_00966	EHKLKMIO_00697	CFHCPLEP_02752	LHOANOIJ_02122	IGBNLKPJ_01425	EJMCKJGF_01202	BEAILEPA_00600	ADLPBGKJ_00414	LFDACIMN_01762	NFFDMFAA_00322	GNPFBACB_02000	BFEDJGLP_00422	OMGPPDJG_00531	FJBFPLEM_00284	LMBOJPCL_02078	KNMDJAKB_02340	PKLNMAOI_02421	GFLMGHKO_02726	MLEOKNBP_01184	OAJKGOEN_02357	KEHFNKCA_02598
amtB		Ammonia channel	49	49	1	1	1852				1205	1358	1216	HBPFOBFE_00223	HPEIMNOJ_03167	MHFKMGFH_02985	CLLEABPI_02417	IPAJPIFN_00709	PABIDIKF_00598	MFKHNBBC_02403	GPKFNLOA_00769	NGNKDICI_01433	MDFBNDMM_01273	DKINMDDP_02548	HBGGKPJO_02060	KJHJFEAN_00188	EFEGBNDN_00587	MGNKNDBC_02178	JGFNFGEN_02659	EHKLKMIO_00952	CFHCPLEP_01634	LHOANOIJ_00519	IGBNLKPJ_02194	EJMCKJGF_02503	BEAILEPA_01603	ADLPBGKJ_00683	LFDACIMN_00558	NFFDMFAA_01771	GNPFBACB_01080	BFEDJGLP_02789	OMGPPDJG_01224	FJBFPLEM_02982	LMBOJPCL_03000	KNMDJAKB_02947	PKLNMAOI_02745	GFLMGHKO_02791	MLEOKNBP_01027	OAJKGOEN_02975	KEHFNKCA_02634
group_1974		hypothetical protein	49	49	1	1	4217				335	1100	1082	HBPFOBFE_02818	HPEIMNOJ_03298	MHFKMGFH_03068	CLLEABPI_01637	IPAJPIFN_02338	PABIDIKF_02415	MFKHNBBC_02665	GPKFNLOA_02756	NGNKDICI_02803	MDFBNDMM_02564	DKINMDDP_02095	HBGGKPJO_02850	KJHJFEAN_02742	EFEGBNDN_02791	MGNKNDBC_02469	JGFNFGEN_02675	EHKLKMIO_03071	CFHCPLEP_02567	LHOANOIJ_02936	IGBNLKPJ_02473	EJMCKJGF_02609	BEAILEPA_02512	ADLPBGKJ_02770	LFDACIMN_02917	NFFDMFAA_02985	GNPFBACB_02997	BFEDJGLP_02220	OMGPPDJG_02579	FJBFPLEM_02768	LMBOJPCL_02657	KNMDJAKB_02291	PKLNMAOI_02892	GFLMGHKO_02491	MLEOKNBP_02717	OAJKGOEN_02657	KEHFNKCA_02339
pheT		Phenylalanine--tRNA ligase beta subunit	49	49	1	1	863				2363	2375	2363	HBPFOBFE_02469	HPEIMNOJ_02605	MHFKMGFH_02593	CLLEABPI_01729	IPAJPIFN_01991	PABIDIKF_02659	MFKHNBBC_02606	GPKFNLOA_02584	NGNKDICI_02529	MDFBNDMM_02522	DKINMDDP_02280	HBGGKPJO_02482	KJHJFEAN_02823	EFEGBNDN_02496	MGNKNDBC_02391	JGFNFGEN_02399	EHKLKMIO_02664	CFHCPLEP_01038	LHOANOIJ_02640	IGBNLKPJ_01862	EJMCKJGF_02549	BEAILEPA_01954	ADLPBGKJ_02551	LFDACIMN_02240	NFFDMFAA_02461	GNPFBACB_02276	BFEDJGLP_02239	OMGPPDJG_02315	FJBFPLEM_02587	LMBOJPCL_02364	KNMDJAKB_02658	PKLNMAOI_02832	GFLMGHKO_01665	MLEOKNBP_02409	OAJKGOEN_02110	KEHFNKCA_01637
uvrD		DNA helicase II	49	49	1	1	5188				506	2138	1678	HBPFOBFE_01753	HPEIMNOJ_00064	MHFKMGFH_00064	CLLEABPI_01845	IPAJPIFN_02182	PABIDIKF_01399	MFKHNBBC_02729	GPKFNLOA_01752	NGNKDICI_01796	MDFBNDMM_00901	DKINMDDP_01777	HBGGKPJO_01502	KJHJFEAN_01782	EFEGBNDN_01537	MGNKNDBC_00637	JGFNFGEN_00728	EHKLKMIO_01818	CFHCPLEP_01779	LHOANOIJ_01826	IGBNLKPJ_01160	EJMCKJGF_02859	BEAILEPA_01272	ADLPBGKJ_03105	LFDACIMN_01288	NFFDMFAA_01169	GNPFBACB_02207	BFEDJGLP_01356	OMGPPDJG_01414	FJBFPLEM_01165	LMBOJPCL_02925	KNMDJAKB_02409	PKLNMAOI_00940	GFLMGHKO_02627	MLEOKNBP_00635	OAJKGOEN_02588	KEHFNKCA_02183
devR		DNA-binding transcriptional activator DevR/DosR	49	49	1	1	3764				596	599	596	HBPFOBFE_02082	HPEIMNOJ_01370	MHFKMGFH_01198	CLLEABPI_01493	IPAJPIFN_02380	PABIDIKF_00132	MFKHNBBC_02305	GPKFNLOA_01906	NGNKDICI_02110	MDFBNDMM_02430	DKINMDDP_01660	HBGGKPJO_00538	KJHJFEAN_01639	EFEGBNDN_01699	MGNKNDBC_02630	JGFNFGEN_02150	EHKLKMIO_01218	CFHCPLEP_01534	LHOANOIJ_01279	IGBNLKPJ_00999	EJMCKJGF_00802	BEAILEPA_02157	ADLPBGKJ_01455	LFDACIMN_00830	NFFDMFAA_00779	GNPFBACB_00051	BFEDJGLP_01288	OMGPPDJG_02395	FJBFPLEM_00404	LMBOJPCL_00610	KNMDJAKB_00449	PKLNMAOI_00124	GFLMGHKO_00616	MLEOKNBP_00472	OAJKGOEN_00857	KEHFNKCA_00782
infB		Translation initiation factor IF-2	49	49	1	1	2682				1745	2885	2851	HBPFOBFE_00629	HPEIMNOJ_01903	MHFKMGFH_01812	CLLEABPI_00717	IPAJPIFN_00107	PABIDIKF_01446	MFKHNBBC_00922	GPKFNLOA_01265	NGNKDICI_02332	MDFBNDMM_01211	DKINMDDP_00056	HBGGKPJO_00135	KJHJFEAN_02147	EFEGBNDN_00635	MGNKNDBC_00860	JGFNFGEN_00386	EHKLKMIO_01756	CFHCPLEP_00056	LHOANOIJ_01088	IGBNLKPJ_00382	EJMCKJGF_00669	BEAILEPA_00770	ADLPBGKJ_00845	LFDACIMN_02128	NFFDMFAA_01525	GNPFBACB_00492	BFEDJGLP_01121	OMGPPDJG_02718	FJBFPLEM_00548	LMBOJPCL_02331	KNMDJAKB_01256	PKLNMAOI_01886	GFLMGHKO_01339	MLEOKNBP_00972	OAJKGOEN_00016	KEHFNKCA_01808
lnrK		Transcriptional regulatory protein LnrK	49	49	1	1	1533				590	590	590	HBPFOBFE_00002	HPEIMNOJ_02937	MHFKMGFH_02762	CLLEABPI_02610	IPAJPIFN_02368	PABIDIKF_02292	MFKHNBBC_00559	GPKFNLOA_01637	NGNKDICI_01933	MDFBNDMM_02317	DKINMDDP_01533	HBGGKPJO_01860	KJHJFEAN_00860	EFEGBNDN_01613	MGNKNDBC_01332	JGFNFGEN_01077	EHKLKMIO_02615	CFHCPLEP_02274	LHOANOIJ_00958	IGBNLKPJ_02413	EJMCKJGF_02052	BEAILEPA_01775	ADLPBGKJ_02344	LFDACIMN_01702	NFFDMFAA_00969	GNPFBACB_01186	BFEDJGLP_02498	OMGPPDJG_01347	FJBFPLEM_01826	LMBOJPCL_02798	KNMDJAKB_01744	PKLNMAOI_02178	GFLMGHKO_01295	MLEOKNBP_01940	OAJKGOEN_02056	KEHFNKCA_02009
hlyD		Hemolysin secretion protein D, chromosomal	49	49	1	1	1534				917	1409	1398	HBPFOBFE_00003	HPEIMNOJ_02938	MHFKMGFH_02763	CLLEABPI_02611	IPAJPIFN_02367	PABIDIKF_02291	MFKHNBBC_00558	GPKFNLOA_01638	NGNKDICI_01932	MDFBNDMM_02316	DKINMDDP_01534	HBGGKPJO_01859	KJHJFEAN_00859	EFEGBNDN_01612	MGNKNDBC_01333	JGFNFGEN_01076	EHKLKMIO_02616	CFHCPLEP_02275	LHOANOIJ_00959	IGBNLKPJ_02414	EJMCKJGF_02053	BEAILEPA_01774	ADLPBGKJ_02343	LFDACIMN_01701	NFFDMFAA_00970	GNPFBACB_01185	BFEDJGLP_02499	OMGPPDJG_01346	FJBFPLEM_01825	LMBOJPCL_02797	KNMDJAKB_01743	PKLNMAOI_02177	GFLMGHKO_01294	MLEOKNBP_01939	OAJKGOEN_02057	KEHFNKCA_02008
group_2141		hypothetical protein	49	49	1	1	1539				380	380	380	HBPFOBFE_00008	HPEIMNOJ_02943	MHFKMGFH_02768	CLLEABPI_02616	IPAJPIFN_02362	PABIDIKF_02286	MFKHNBBC_00553	GPKFNLOA_01643	NGNKDICI_01927	MDFBNDMM_02311	DKINMDDP_01539	HBGGKPJO_01854	KJHJFEAN_00854	EFEGBNDN_01607	MGNKNDBC_01338	JGFNFGEN_01071	EHKLKMIO_02621	CFHCPLEP_02280	LHOANOIJ_00964	IGBNLKPJ_02419	EJMCKJGF_02058	BEAILEPA_01769	ADLPBGKJ_02338	LFDACIMN_01696	NFFDMFAA_00975	GNPFBACB_01180	BFEDJGLP_02504	OMGPPDJG_01341	FJBFPLEM_01820	LMBOJPCL_02792	KNMDJAKB_01738	PKLNMAOI_02172	GFLMGHKO_01289	MLEOKNBP_01934	OAJKGOEN_02062	KEHFNKCA_02003
nrgA		Ammonium transporter	49	49	1	1	1546				1169	1415	1404	HBPFOBFE_00014	HPEIMNOJ_02949	MHFKMGFH_02774	CLLEABPI_02622	IPAJPIFN_02356	PABIDIKF_02280	MFKHNBBC_00547	GPKFNLOA_01649	NGNKDICI_01921	MDFBNDMM_02305	DKINMDDP_01545	HBGGKPJO_01848	KJHJFEAN_00848	EFEGBNDN_01601	MGNKNDBC_01344	JGFNFGEN_01065	EHKLKMIO_02627	CFHCPLEP_02286	LHOANOIJ_00970	IGBNLKPJ_02425	EJMCKJGF_02064	BEAILEPA_01763	ADLPBGKJ_02332	LFDACIMN_01690	NFFDMFAA_00981	GNPFBACB_01174	BFEDJGLP_02510	OMGPPDJG_01335	FJBFPLEM_01814	LMBOJPCL_02786	KNMDJAKB_01732	PKLNMAOI_02166	GFLMGHKO_01283	MLEOKNBP_01928	OAJKGOEN_02068	KEHFNKCA_01997
ubiK		Ubiquinone biosynthesis accessory factor UbiK	49	49	1	1	1549				299	299	299	HBPFOBFE_00016	HPEIMNOJ_02951	MHFKMGFH_02776	CLLEABPI_02624	IPAJPIFN_02354	PABIDIKF_02278	MFKHNBBC_00545	GPKFNLOA_01651	NGNKDICI_01919	MDFBNDMM_02303	DKINMDDP_01547	HBGGKPJO_01846	KJHJFEAN_00846	EFEGBNDN_01599	MGNKNDBC_01346	JGFNFGEN_01063	EHKLKMIO_02629	CFHCPLEP_02288	LHOANOIJ_00972	IGBNLKPJ_01984	EJMCKJGF_02066	BEAILEPA_01761	ADLPBGKJ_02330	LFDACIMN_01688	NFFDMFAA_00983	GNPFBACB_01172	BFEDJGLP_02512	OMGPPDJG_01333	FJBFPLEM_01812	LMBOJPCL_02784	KNMDJAKB_01730	PKLNMAOI_02164	GFLMGHKO_01281	MLEOKNBP_01926	OAJKGOEN_02070	KEHFNKCA_01995
group_2144		hypothetical protein	49	49	1	1	1556				707	743	742	HBPFOBFE_00025	HPEIMNOJ_02961	MHFKMGFH_02785	CLLEABPI_02633	IPAJPIFN_02345	PABIDIKF_02257	MFKHNBBC_00536	GPKFNLOA_01660	NGNKDICI_01910	MDFBNDMM_02293	DKINMDDP_01556	HBGGKPJO_01809	KJHJFEAN_00837	EFEGBNDN_01590	MGNKNDBC_01532	JGFNFGEN_01711	EHKLKMIO_02638	CFHCPLEP_02298	LHOANOIJ_00981	IGBNLKPJ_01993	EJMCKJGF_02075	BEAILEPA_01752	ADLPBGKJ_02321	LFDACIMN_01679	NFFDMFAA_00585	GNPFBACB_01163	BFEDJGLP_01956	OMGPPDJG_01318	FJBFPLEM_01803	LMBOJPCL_02064	KNMDJAKB_01721	PKLNMAOI_02155	GFLMGHKO_01272	MLEOKNBP_01917	OAJKGOEN_02079	KEHFNKCA_01986
group_2145		hypothetical protein	49	49	1	1	1594				179	179	179	HBPFOBFE_00044	HPEIMNOJ_02984	MHFKMGFH_02804	CLLEABPI_02653	IPAJPIFN_02543	PABIDIKF_02167	MFKHNBBC_00517	GPKFNLOA_01682	NGNKDICI_01890	MDFBNDMM_02471	DKINMDDP_01575	HBGGKPJO_00821	KJHJFEAN_00817	EFEGBNDN_01570	MGNKNDBC_01555	JGFNFGEN_01734	EHKLKMIO_01316	CFHCPLEP_02935	LHOANOIJ_01005	IGBNLKPJ_02012	EJMCKJGF_01641	BEAILEPA_01733	ADLPBGKJ_02301	LFDACIMN_01655	NFFDMFAA_00608	GNPFBACB_01143	BFEDJGLP_01933	OMGPPDJG_01299	FJBFPLEM_02274	LMBOJPCL_02045	KNMDJAKB_01702	PKLNMAOI_02136	GFLMGHKO_01253	MLEOKNBP_01898	OAJKGOEN_02216	KEHFNKCA_01967
rplU		50S ribosomal protein L21	49	49	1	1	1606				194	311	308	HBPFOBFE_00051	HPEIMNOJ_02995	MHFKMGFH_02811	CLLEABPI_02660	IPAJPIFN_02536	PABIDIKF_02174	MFKHNBBC_00506	GPKFNLOA_01689	NGNKDICI_01883	MDFBNDMM_02478	DKINMDDP_01230	HBGGKPJO_00814	KJHJFEAN_00810	EFEGBNDN_01563	MGNKNDBC_01565	JGFNFGEN_01745	EHKLKMIO_01323	CFHCPLEP_02942	LHOANOIJ_01012	IGBNLKPJ_02019	EJMCKJGF_01634	BEAILEPA_01726	ADLPBGKJ_02270	LFDACIMN_01648	NFFDMFAA_00618	GNPFBACB_01136	BFEDJGLP_01923	OMGPPDJG_01292	FJBFPLEM_02281	LMBOJPCL_02038	KNMDJAKB_01695	PKLNMAOI_02129	GFLMGHKO_01246	MLEOKNBP_01891	OAJKGOEN_02223	KEHFNKCA_01960
group_2147		hypothetical protein	49	49	1	1	1608				731	965	960	HBPFOBFE_00053	HPEIMNOJ_02997	MHFKMGFH_02813	CLLEABPI_02662	IPAJPIFN_02534	PABIDIKF_02176	MFKHNBBC_00504	GPKFNLOA_01691	NGNKDICI_01881	MDFBNDMM_02480	DKINMDDP_01232	HBGGKPJO_00812	KJHJFEAN_00808	EFEGBNDN_01561	MGNKNDBC_01567	JGFNFGEN_01747	EHKLKMIO_01325	CFHCPLEP_02944	LHOANOIJ_01014	IGBNLKPJ_02021	EJMCKJGF_01632	BEAILEPA_01724	ADLPBGKJ_02268	LFDACIMN_01646	NFFDMFAA_00620	GNPFBACB_01134	BFEDJGLP_01921	OMGPPDJG_01290	FJBFPLEM_02283	LMBOJPCL_02036	KNMDJAKB_01693	PKLNMAOI_02127	GFLMGHKO_01244	MLEOKNBP_01889	OAJKGOEN_02225	KEHFNKCA_01958
obg		GTPase Obg	49	49	1	1	1609				1049	1115	1113	HBPFOBFE_00054	HPEIMNOJ_02998	MHFKMGFH_02814	CLLEABPI_02663	IPAJPIFN_02533	PABIDIKF_02177	MFKHNBBC_00503	GPKFNLOA_01692	NGNKDICI_01880	MDFBNDMM_02481	DKINMDDP_01233	HBGGKPJO_00811	KJHJFEAN_00807	EFEGBNDN_01560	MGNKNDBC_01568	JGFNFGEN_01748	EHKLKMIO_01326	CFHCPLEP_02945	LHOANOIJ_01015	IGBNLKPJ_02022	EJMCKJGF_01631	BEAILEPA_01723	ADLPBGKJ_02267	LFDACIMN_01645	NFFDMFAA_00621	GNPFBACB_01133	BFEDJGLP_01920	OMGPPDJG_01289	FJBFPLEM_02284	LMBOJPCL_02035	KNMDJAKB_01692	PKLNMAOI_02126	GFLMGHKO_01243	MLEOKNBP_01888	OAJKGOEN_02226	KEHFNKCA_01957
ybaK		Cys-tRNA(Pro)/Cys-tRNA(Cys) deacylase YbaK	49	49	1	1	1612				494	506	494	HBPFOBFE_00057	HPEIMNOJ_03001	MHFKMGFH_02817	CLLEABPI_02666	IPAJPIFN_02530	PABIDIKF_02180	MFKHNBBC_00500	GPKFNLOA_01695	NGNKDICI_01877	MDFBNDMM_02484	DKINMDDP_01236	HBGGKPJO_00808	KJHJFEAN_00804	EFEGBNDN_01557	MGNKNDBC_01571	JGFNFGEN_01751	EHKLKMIO_01329	CFHCPLEP_02948	LHOANOIJ_01018	IGBNLKPJ_02025	EJMCKJGF_01628	BEAILEPA_01720	ADLPBGKJ_02264	LFDACIMN_01642	NFFDMFAA_00624	GNPFBACB_01130	BFEDJGLP_01917	OMGPPDJG_01286	FJBFPLEM_02287	LMBOJPCL_02032	KNMDJAKB_01689	PKLNMAOI_02123	GFLMGHKO_01240	MLEOKNBP_01885	OAJKGOEN_02229	KEHFNKCA_01954
group_2150		hypothetical protein	49	49	1	1	1619				902	926	902	HBPFOBFE_00063	HPEIMNOJ_03007	MHFKMGFH_02823	CLLEABPI_02672	IPAJPIFN_02524	PABIDIKF_02186	MFKHNBBC_00494	GPKFNLOA_01701	NGNKDICI_01871	MDFBNDMM_02490	DKINMDDP_01242	HBGGKPJO_00802	KJHJFEAN_00798	EFEGBNDN_01551	MGNKNDBC_01577	JGFNFGEN_01757	EHKLKMIO_01335	CFHCPLEP_02089	LHOANOIJ_01024	IGBNLKPJ_02031	EJMCKJGF_01622	BEAILEPA_01714	ADLPBGKJ_02258	LFDACIMN_01636	NFFDMFAA_00630	GNPFBACB_01124	BFEDJGLP_01911	OMGPPDJG_01280	FJBFPLEM_02293	LMBOJPCL_02026	KNMDJAKB_01683	PKLNMAOI_02117	GFLMGHKO_01234	MLEOKNBP_01879	OAJKGOEN_02235	KEHFNKCA_01948
polA		DNA polymerase I	49	49	1	1	1622				2564	2798	2793	HBPFOBFE_00066	HPEIMNOJ_03010	MHFKMGFH_02826	CLLEABPI_02675	IPAJPIFN_01928	PABIDIKF_02189	MFKHNBBC_00491	GPKFNLOA_02960	NGNKDICI_02772	MDFBNDMM_02493	DKINMDDP_01245	HBGGKPJO_00799	KJHJFEAN_00795	EFEGBNDN_02380	MGNKNDBC_01580	JGFNFGEN_01760	EHKLKMIO_02600	CFHCPLEP_02086	LHOANOIJ_01027	IGBNLKPJ_01765	EJMCKJGF_01619	BEAILEPA_01711	ADLPBGKJ_02255	LFDACIMN_01903	NFFDMFAA_00633	GNPFBACB_01121	BFEDJGLP_02072	OMGPPDJG_01277	FJBFPLEM_01701	LMBOJPCL_02147	KNMDJAKB_01680	PKLNMAOI_01483	GFLMGHKO_01231	MLEOKNBP_01876	OAJKGOEN_02238	KEHFNKCA_01402
group_2152		hypothetical protein	49	49	1	1	1623				461	728	722	HBPFOBFE_00067	HPEIMNOJ_03011	MHFKMGFH_02827	CLLEABPI_02676	IPAJPIFN_01927	PABIDIKF_02190	MFKHNBBC_00490	GPKFNLOA_02662	NGNKDICI_02771	MDFBNDMM_02494	DKINMDDP_01246	HBGGKPJO_00798	KJHJFEAN_00794	EFEGBNDN_02381	MGNKNDBC_01581	JGFNFGEN_01761	EHKLKMIO_02599	CFHCPLEP_02085	LHOANOIJ_01028	IGBNLKPJ_01766	EJMCKJGF_01618	BEAILEPA_01710	ADLPBGKJ_02254	LFDACIMN_01904	NFFDMFAA_00634	GNPFBACB_01120	BFEDJGLP_02073	OMGPPDJG_01276	FJBFPLEM_01700	LMBOJPCL_02146	KNMDJAKB_01679	PKLNMAOI_01482	GFLMGHKO_01230	MLEOKNBP_01875	OAJKGOEN_02239	KEHFNKCA_01401
thrB		Homoserine kinase	49	49	1	1	1625				941	941	941	HBPFOBFE_00069	HPEIMNOJ_03013	MHFKMGFH_02829	CLLEABPI_02678	IPAJPIFN_01925	PABIDIKF_02192	MFKHNBBC_00488	GPKFNLOA_02660	NGNKDICI_02769	MDFBNDMM_02496	DKINMDDP_01248	HBGGKPJO_00796	KJHJFEAN_00792	EFEGBNDN_02383	MGNKNDBC_01583	JGFNFGEN_01763	EHKLKMIO_02597	CFHCPLEP_02083	LHOANOIJ_01030	IGBNLKPJ_01768	EJMCKJGF_01616	BEAILEPA_01708	ADLPBGKJ_02252	LFDACIMN_01906	NFFDMFAA_00636	GNPFBACB_01118	BFEDJGLP_02075	OMGPPDJG_01274	FJBFPLEM_01698	LMBOJPCL_02144	KNMDJAKB_01677	PKLNMAOI_01480	GFLMGHKO_01228	MLEOKNBP_01873	OAJKGOEN_02241	KEHFNKCA_01399
rfbC		dTDP-4-dehydrorhamnose 3,5-epimerase	49	49	1	1	1636				548	548	548	HBPFOBFE_00076	HPEIMNOJ_03021	MHFKMGFH_02837	CLLEABPI_02685	IPAJPIFN_01918	PABIDIKF_02199	MFKHNBBC_00481	GPKFNLOA_02653	NGNKDICI_02762	MDFBNDMM_02503	DKINMDDP_01256	HBGGKPJO_00789	KJHJFEAN_00785	EFEGBNDN_02390	MGNKNDBC_01591	JGFNFGEN_01771	EHKLKMIO_02590	CFHCPLEP_02076	LHOANOIJ_01037	IGBNLKPJ_01777	EJMCKJGF_01609	BEAILEPA_01699	ADLPBGKJ_02245	LFDACIMN_01913	NFFDMFAA_00644	GNPFBACB_01111	BFEDJGLP_02083	OMGPPDJG_01267	FJBFPLEM_01691	LMBOJPCL_02137	KNMDJAKB_01670	PKLNMAOI_01473	GFLMGHKO_01221	MLEOKNBP_01866	OAJKGOEN_02555	KEHFNKCA_01392
atpH_2		ATP synthase subunit delta	49	49	1	1	1648				407	536	530	HBPFOBFE_00086	HPEIMNOJ_03031	MHFKMGFH_02847	CLLEABPI_02695	IPAJPIFN_01908	PABIDIKF_02209	MFKHNBBC_00471	GPKFNLOA_02643	NGNKDICI_02752	MDFBNDMM_02362	DKINMDDP_01266	HBGGKPJO_00779	KJHJFEAN_00775	EFEGBNDN_02400	MGNKNDBC_01601	JGFNFGEN_01781	EHKLKMIO_02580	CFHCPLEP_02066	LHOANOIJ_01047	IGBNLKPJ_01787	EJMCKJGF_01599	BEAILEPA_01689	ADLPBGKJ_02235	LFDACIMN_01923	NFFDMFAA_00654	GNPFBACB_01101	BFEDJGLP_02093	OMGPPDJG_01257	FJBFPLEM_01681	LMBOJPCL_02127	KNMDJAKB_01660	PKLNMAOI_01463	GFLMGHKO_01211	MLEOKNBP_01856	OAJKGOEN_02565	KEHFNKCA_01382
soj_2		Sporulation initiation inhibitor protein Soj	49	49	1	1	1654				782	782	782	HBPFOBFE_00092	HPEIMNOJ_03037	MHFKMGFH_02853	CLLEABPI_02701	IPAJPIFN_01902	PABIDIKF_02215	MFKHNBBC_00465	GPKFNLOA_02637	NGNKDICI_02959	MDFBNDMM_02356	DKINMDDP_01272	HBGGKPJO_00773	KJHJFEAN_00769	EFEGBNDN_02406	MGNKNDBC_01607	JGFNFGEN_01787	EHKLKMIO_02574	CFHCPLEP_02060	LHOANOIJ_01053	IGBNLKPJ_01793	EJMCKJGF_01593	BEAILEPA_01683	ADLPBGKJ_02229	LFDACIMN_01929	NFFDMFAA_00660	GNPFBACB_02910	BFEDJGLP_02099	OMGPPDJG_01251	FJBFPLEM_01675	LMBOJPCL_02121	KNMDJAKB_01654	PKLNMAOI_01457	GFLMGHKO_01205	MLEOKNBP_01850	OAJKGOEN_02571	KEHFNKCA_01376
group_2157		hypothetical protein	49	49	1	1	1657				770	770	770	HBPFOBFE_00095	HPEIMNOJ_03040	MHFKMGFH_02856	CLLEABPI_02704	IPAJPIFN_01899	PABIDIKF_02218	MFKHNBBC_00462	GPKFNLOA_02634	NGNKDICI_02956	MDFBNDMM_02353	DKINMDDP_01275	HBGGKPJO_00770	KJHJFEAN_00766	EFEGBNDN_02409	MGNKNDBC_01610	JGFNFGEN_01790	EHKLKMIO_02571	CFHCPLEP_02057	LHOANOIJ_01056	IGBNLKPJ_01796	EJMCKJGF_01590	BEAILEPA_01680	ADLPBGKJ_02226	LFDACIMN_01932	NFFDMFAA_00663	GNPFBACB_02913	BFEDJGLP_02102	OMGPPDJG_01248	FJBFPLEM_01672	LMBOJPCL_02118	KNMDJAKB_01651	PKLNMAOI_01454	GFLMGHKO_01202	MLEOKNBP_01847	OAJKGOEN_02574	KEHFNKCA_01373
group_2158		hypothetical protein	49	49	1	1	1658				560	1331	1315	HBPFOBFE_00096	HPEIMNOJ_03041	MHFKMGFH_02857	CLLEABPI_02705	IPAJPIFN_01898	PABIDIKF_02219	MFKHNBBC_00461	GPKFNLOA_02633	NGNKDICI_02955	MDFBNDMM_02352	DKINMDDP_01276	HBGGKPJO_00769	KJHJFEAN_00765	EFEGBNDN_02410	MGNKNDBC_01611	JGFNFGEN_01791	EHKLKMIO_02570	CFHCPLEP_02056	LHOANOIJ_01057	IGBNLKPJ_01797	EJMCKJGF_01589	BEAILEPA_01679	ADLPBGKJ_02225	LFDACIMN_01933	NFFDMFAA_00664	GNPFBACB_02914	BFEDJGLP_02103	OMGPPDJG_01247	FJBFPLEM_01671	LMBOJPCL_02117	KNMDJAKB_01650	PKLNMAOI_01453	GFLMGHKO_01201	MLEOKNBP_01846	OAJKGOEN_02575	KEHFNKCA_01372
group_2159		hypothetical protein	49	49	1	1	1661				593	956	933	HBPFOBFE_00098	HPEIMNOJ_03043	MHFKMGFH_02859	CLLEABPI_02707	IPAJPIFN_01896	PABIDIKF_03016	MFKHNBBC_00459	GPKFNLOA_02954	NGNKDICI_02953	MDFBNDMM_02350	DKINMDDP_01278	HBGGKPJO_00767	KJHJFEAN_00763	EFEGBNDN_02412	MGNKNDBC_01613	JGFNFGEN_01793	EHKLKMIO_02568	CFHCPLEP_02054	LHOANOIJ_01059	IGBNLKPJ_01799	EJMCKJGF_01587	BEAILEPA_01677	ADLPBGKJ_02223	LFDACIMN_01935	NFFDMFAA_00666	GNPFBACB_02916	BFEDJGLP_02105	OMGPPDJG_01245	FJBFPLEM_01669	LMBOJPCL_02115	KNMDJAKB_01648	PKLNMAOI_01451	GFLMGHKO_01199	MLEOKNBP_01844	OAJKGOEN_02577	KEHFNKCA_01370
rsmI_2		Ribosomal RNA small subunit methyltransferase I	49	49	1	1	1719				329	950	937	HBPFOBFE_00104	HPEIMNOJ_03049	MHFKMGFH_02866	CLLEABPI_02713	IPAJPIFN_02898	PABIDIKF_02639	MFKHNBBC_00453	GPKFNLOA_02883	NGNKDICI_02408	MDFBNDMM_02344	DKINMDDP_02357	HBGGKPJO_00761	KJHJFEAN_00757	EFEGBNDN_03068	MGNKNDBC_02374	JGFNFGEN_02276	EHKLKMIO_01938	CFHCPLEP_01385	LHOANOIJ_01065	IGBNLKPJ_00860	EJMCKJGF_01581	BEAILEPA_01148	ADLPBGKJ_03138	LFDACIMN_01941	NFFDMFAA_00672	GNPFBACB_01267	BFEDJGLP_02554	OMGPPDJG_01239	FJBFPLEM_01663	LMBOJPCL_02812	KNMDJAKB_01642	PKLNMAOI_02564	GFLMGHKO_02826	MLEOKNBP_01838	OAJKGOEN_03011	KEHFNKCA_02523
ampR		HTH-type transcriptional activator AmpR	49	49	1	1	1723				887	887	887	HBPFOBFE_00107	HPEIMNOJ_03053	MHFKMGFH_02869	CLLEABPI_02530	IPAJPIFN_01682	PABIDIKF_02637	MFKHNBBC_00449	GPKFNLOA_02392	NGNKDICI_02406	MDFBNDMM_02342	DKINMDDP_02355	HBGGKPJO_00757	KJHJFEAN_00303	EFEGBNDN_01297	MGNKNDBC_02370	JGFNFGEN_02272	EHKLKMIO_01942	CFHCPLEP_01382	LHOANOIJ_00405	IGBNLKPJ_00879	EJMCKJGF_01579	BEAILEPA_01167	ADLPBGKJ_00569	LFDACIMN_02606	NFFDMFAA_00676	GNPFBACB_01265	BFEDJGLP_02558	OMGPPDJG_02778	FJBFPLEM_01659	LMBOJPCL_02810	KNMDJAKB_01640	PKLNMAOI_02562	GFLMGHKO_02822	MLEOKNBP_01836	OAJKGOEN_03009	KEHFNKCA_02527
bioA		Adenosylmethionine-8-amino-7-oxononanoate aminotransferase	49	49	1	1	1733				974	1340	1332	HBPFOBFE_00117	HPEIMNOJ_03063	MHFKMGFH_02879	CLLEABPI_02521	IPAJPIFN_01672	PABIDIKF_02627	MFKHNBBC_00439	GPKFNLOA_02382	NGNKDICI_02396	MDFBNDMM_02332	DKINMDDP_02346	HBGGKPJO_00747	KJHJFEAN_00293	EFEGBNDN_01287	MGNKNDBC_02360	JGFNFGEN_02262	EHKLKMIO_01952	CFHCPLEP_01372	LHOANOIJ_00415	IGBNLKPJ_00889	EJMCKJGF_01569	BEAILEPA_01177	ADLPBGKJ_00579	LFDACIMN_02596	NFFDMFAA_00686	GNPFBACB_01255	BFEDJGLP_02568	OMGPPDJG_02837	FJBFPLEM_01650	LMBOJPCL_02800	KNMDJAKB_01630	PKLNMAOI_02552	GFLMGHKO_02812	MLEOKNBP_02621	OAJKGOEN_02985	KEHFNKCA_02537
group_2163		hypothetical protein	49	49	1	1	1737				437	470	459	HBPFOBFE_00121	HPEIMNOJ_03067	MHFKMGFH_02883	CLLEABPI_02517	IPAJPIFN_01668	PABIDIKF_02623	MFKHNBBC_00435	GPKFNLOA_02378	NGNKDICI_02392	MDFBNDMM_02328	DKINMDDP_02342	HBGGKPJO_00743	KJHJFEAN_00289	EFEGBNDN_01283	MGNKNDBC_02356	JGFNFGEN_02258	EHKLKMIO_01956	CFHCPLEP_01368	LHOANOIJ_00419	IGBNLKPJ_00893	EJMCKJGF_01565	BEAILEPA_01181	ADLPBGKJ_00583	LFDACIMN_02592	NFFDMFAA_00690	GNPFBACB_01251	BFEDJGLP_02572	OMGPPDJG_02841	FJBFPLEM_02925	LMBOJPCL_02749	KNMDJAKB_02603	PKLNMAOI_02548	GFLMGHKO_02440	MLEOKNBP_02625	OAJKGOEN_02757	KEHFNKCA_02541
moaC		Cyclic pyranopterin monophosphate synthase	49	49	1	1	1742				440	485	481	HBPFOBFE_00125	HPEIMNOJ_03071	MHFKMGFH_02887	CLLEABPI_02513	IPAJPIFN_01664	PABIDIKF_02619	MFKHNBBC_00431	GPKFNLOA_02374	NGNKDICI_02388	MDFBNDMM_02324	DKINMDDP_02338	HBGGKPJO_00739	KJHJFEAN_00285	EFEGBNDN_01279	MGNKNDBC_02352	JGFNFGEN_02254	EHKLKMIO_01960	CFHCPLEP_01364	LHOANOIJ_00423	IGBNLKPJ_00897	EJMCKJGF_01561	BEAILEPA_01185	ADLPBGKJ_00587	LFDACIMN_02588	NFFDMFAA_00694	GNPFBACB_01247	BFEDJGLP_03011	OMGPPDJG_02845	FJBFPLEM_02929	LMBOJPCL_02745	KNMDJAKB_02607	PKLNMAOI_02544	GFLMGHKO_02444	MLEOKNBP_02629	OAJKGOEN_02753	KEHFNKCA_02545
penA		putative peptidoglycan D,D-transpeptidase PenA	49	49	1	1	1756				761	1775	1754	HBPFOBFE_00139	HPEIMNOJ_03085	MHFKMGFH_02901	CLLEABPI_02499	IPAJPIFN_00626	PABIDIKF_00516	MFKHNBBC_02727	GPKFNLOA_02360	NGNKDICI_02374	MDFBNDMM_01594	DKINMDDP_01829	HBGGKPJO_01747	KJHJFEAN_00271	EFEGBNDN_01265	MGNKNDBC_02089	JGFNFGEN_01848	EHKLKMIO_01974	CFHCPLEP_01350	LHOANOIJ_00437	IGBNLKPJ_00911	EJMCKJGF_02839	BEAILEPA_01199	ADLPBGKJ_00601	LFDACIMN_02706	NFFDMFAA_02079	GNPFBACB_01233	BFEDJGLP_01536	OMGPPDJG_01142	FJBFPLEM_01487	LMBOJPCL_02473	KNMDJAKB_02707	PKLNMAOI_02387	GFLMGHKO_02331	MLEOKNBP_01637	OAJKGOEN_01548	KEHFNKCA_01467
ftsL		Cell division protein FtsL	49	49	1	1	1757				227	275	274	HBPFOBFE_00140	HPEIMNOJ_03086	MHFKMGFH_02902	CLLEABPI_02498	IPAJPIFN_00627	PABIDIKF_00517	MFKHNBBC_02726	GPKFNLOA_02359	NGNKDICI_02373	MDFBNDMM_01593	DKINMDDP_01830	HBGGKPJO_01748	KJHJFEAN_00270	EFEGBNDN_01264	MGNKNDBC_02088	JGFNFGEN_01849	EHKLKMIO_02905	CFHCPLEP_01349	LHOANOIJ_00438	IGBNLKPJ_00912	EJMCKJGF_02838	BEAILEPA_01200	ADLPBGKJ_00602	LFDACIMN_02705	NFFDMFAA_02080	GNPFBACB_01232	BFEDJGLP_01537	OMGPPDJG_01143	FJBFPLEM_01486	LMBOJPCL_02472	KNMDJAKB_02706	PKLNMAOI_02386	GFLMGHKO_02332	MLEOKNBP_01638	OAJKGOEN_01547	KEHFNKCA_01466
gatA		Glutamyl-tRNA(Gln) amidotransferase subunit A	49	49	1	1	1764				1283	1451	1447	HBPFOBFE_00144	HPEIMNOJ_03090	MHFKMGFH_02906	CLLEABPI_02494	IPAJPIFN_00631	PABIDIKF_00521	MFKHNBBC_02722	GPKFNLOA_02355	NGNKDICI_02369	MDFBNDMM_01589	DKINMDDP_01834	HBGGKPJO_01752	KJHJFEAN_00266	EFEGBNDN_01260	MGNKNDBC_02084	JGFNFGEN_01853	EHKLKMIO_02901	CFHCPLEP_01345	LHOANOIJ_00442	IGBNLKPJ_00916	EJMCKJGF_02834	BEAILEPA_01204	ADLPBGKJ_00605	LFDACIMN_02701	NFFDMFAA_02084	GNPFBACB_01228	BFEDJGLP_01541	OMGPPDJG_01147	FJBFPLEM_01482	LMBOJPCL_02468	KNMDJAKB_02702	PKLNMAOI_02382	GFLMGHKO_02336	MLEOKNBP_01642	OAJKGOEN_01543	KEHFNKCA_01462
mreD		Rod shape-determining protein MreD	49	49	1	1	1768				434	506	504	HBPFOBFE_00148	HPEIMNOJ_03094	MHFKMGFH_02910	CLLEABPI_02490	IPAJPIFN_00635	PABIDIKF_00525	MFKHNBBC_02718	GPKFNLOA_02351	NGNKDICI_01868	MDFBNDMM_01585	DKINMDDP_01838	HBGGKPJO_01756	KJHJFEAN_00262	EFEGBNDN_01256	MGNKNDBC_02080	JGFNFGEN_01857	EHKLKMIO_02810	CFHCPLEP_01341	LHOANOIJ_00446	IGBNLKPJ_01727	EJMCKJGF_01706	BEAILEPA_01855	ADLPBGKJ_00609	LFDACIMN_02697	NFFDMFAA_02088	GNPFBACB_01224	BFEDJGLP_01545	OMGPPDJG_01151	FJBFPLEM_01478	LMBOJPCL_02464	KNMDJAKB_02698	PKLNMAOI_02378	GFLMGHKO_02340	MLEOKNBP_01646	OAJKGOEN_01539	KEHFNKCA_01458
mrdB		Peptidoglycan glycosyltransferase MrdB	49	49	1	1	1770				758	1106	1098	HBPFOBFE_00150	HPEIMNOJ_03096	MHFKMGFH_02912	CLLEABPI_02488	IPAJPIFN_00637	PABIDIKF_00527	MFKHNBBC_02279	GPKFNLOA_02349	NGNKDICI_01866	MDFBNDMM_01583	DKINMDDP_01840	HBGGKPJO_01758	KJHJFEAN_00260	EFEGBNDN_01254	MGNKNDBC_02078	JGFNFGEN_01859	EHKLKMIO_02812	CFHCPLEP_01339	LHOANOIJ_00448	IGBNLKPJ_01725	EJMCKJGF_01704	BEAILEPA_01853	ADLPBGKJ_00611	LFDACIMN_00629	NFFDMFAA_02090	GNPFBACB_01222	BFEDJGLP_01547	OMGPPDJG_01153	FJBFPLEM_01476	LMBOJPCL_02462	KNMDJAKB_02696	PKLNMAOI_02376	GFLMGHKO_02342	MLEOKNBP_01648	OAJKGOEN_01537	KEHFNKCA_01456
group_2171		hypothetical protein	49	49	1	1	1771				587	950	940	HBPFOBFE_00151	HPEIMNOJ_03097	MHFKMGFH_02913	CLLEABPI_02487	IPAJPIFN_00638	PABIDIKF_00528	MFKHNBBC_02278	GPKFNLOA_02348	NGNKDICI_01865	MDFBNDMM_01582	DKINMDDP_01841	HBGGKPJO_01759	KJHJFEAN_00259	EFEGBNDN_01253	MGNKNDBC_02077	JGFNFGEN_01860	EHKLKMIO_02813	CFHCPLEP_01338	LHOANOIJ_00449	IGBNLKPJ_01724	EJMCKJGF_01703	BEAILEPA_01852	ADLPBGKJ_00612	LFDACIMN_00628	NFFDMFAA_02091	GNPFBACB_01221	BFEDJGLP_01548	OMGPPDJG_01154	FJBFPLEM_01475	LMBOJPCL_02461	KNMDJAKB_02695	PKLNMAOI_02375	GFLMGHKO_02343	MLEOKNBP_01649	OAJKGOEN_01536	KEHFNKCA_01455
group_2172		hypothetical protein	49	49	1	1	1781				488	488	488	HBPFOBFE_00161	HPEIMNOJ_03107	MHFKMGFH_02923	CLLEABPI_02477	IPAJPIFN_00648	PABIDIKF_00538	MFKHNBBC_02268	GPKFNLOA_02338	NGNKDICI_01855	MDFBNDMM_01572	DKINMDDP_01851	HBGGKPJO_01769	KJHJFEAN_00249	EFEGBNDN_01243	MGNKNDBC_02067	JGFNFGEN_01870	EHKLKMIO_01908	CFHCPLEP_01328	LHOANOIJ_00459	IGBNLKPJ_01714	EJMCKJGF_01693	BEAILEPA_01842	ADLPBGKJ_00622	LFDACIMN_00618	NFFDMFAA_02101	GNPFBACB_01211	BFEDJGLP_01558	OMGPPDJG_01164	FJBFPLEM_01465	LMBOJPCL_02451	KNMDJAKB_02685	PKLNMAOI_02365	GFLMGHKO_02353	MLEOKNBP_01659	OAJKGOEN_01526	KEHFNKCA_01445
rubA1		Rubredoxin-1	49	49	1	1	1784				170	170	170	HBPFOBFE_00164	HPEIMNOJ_03110	MHFKMGFH_02926	CLLEABPI_02474	IPAJPIFN_00651	PABIDIKF_00541	MFKHNBBC_02265	GPKFNLOA_02335	NGNKDICI_01852	MDFBNDMM_01569	DKINMDDP_01854	HBGGKPJO_01772	KJHJFEAN_00246	EFEGBNDN_01240	MGNKNDBC_02064	JGFNFGEN_01873	EHKLKMIO_01911	CFHCPLEP_01325	LHOANOIJ_00462	IGBNLKPJ_01711	EJMCKJGF_01690	BEAILEPA_01839	ADLPBGKJ_00625	LFDACIMN_00615	NFFDMFAA_02104	GNPFBACB_01208	BFEDJGLP_01561	OMGPPDJG_01167	FJBFPLEM_01462	LMBOJPCL_02448	KNMDJAKB_02682	PKLNMAOI_02362	GFLMGHKO_02356	MLEOKNBP_01662	OAJKGOEN_01523	KEHFNKCA_01442
group_2174		hypothetical protein	49	49	1	1	1786				551	551	551	HBPFOBFE_00165	HPEIMNOJ_03111	MHFKMGFH_02927	CLLEABPI_02473	IPAJPIFN_00652	PABIDIKF_00542	MFKHNBBC_02264	GPKFNLOA_02334	NGNKDICI_01851	MDFBNDMM_01568	DKINMDDP_01855	HBGGKPJO_01773	KJHJFEAN_00245	EFEGBNDN_01239	MGNKNDBC_02063	JGFNFGEN_01874	EHKLKMIO_01912	CFHCPLEP_01324	LHOANOIJ_00463	IGBNLKPJ_01710	EJMCKJGF_01689	BEAILEPA_01838	ADLPBGKJ_00626	LFDACIMN_00614	NFFDMFAA_02105	GNPFBACB_01207	BFEDJGLP_01562	OMGPPDJG_01168	FJBFPLEM_01461	LMBOJPCL_02447	KNMDJAKB_02681	PKLNMAOI_02361	GFLMGHKO_02357	MLEOKNBP_01663	OAJKGOEN_01522	KEHFNKCA_01441
group_2175		hypothetical protein	49	49	1	1	1806				3107	3848	3832	HBPFOBFE_00183	HPEIMNOJ_03129	MHFKMGFH_02945	CLLEABPI_02455	IPAJPIFN_00670	PABIDIKF_00560	MFKHNBBC_02247	GPKFNLOA_02316	NGNKDICI_01833	MDFBNDMM_01550	DKINMDDP_01873	HBGGKPJO_01790	KJHJFEAN_00227	EFEGBNDN_00626	MGNKNDBC_02045	JGFNFGEN_01892	EHKLKMIO_01930	CFHCPLEP_01306	LHOANOIJ_00480	IGBNLKPJ_01693	EJMCKJGF_01671	BEAILEPA_01821	ADLPBGKJ_00644	LFDACIMN_00597	NFFDMFAA_02123	GNPFBACB_01190	BFEDJGLP_01580	OMGPPDJG_01186	FJBFPLEM_01443	LMBOJPCL_02430	KNMDJAKB_02852	PKLNMAOI_02344	GFLMGHKO_02375	MLEOKNBP_01680	OAJKGOEN_01505	KEHFNKCA_01423
eda		2-dehydro-3-deoxy-phosphogluconate aldolase	49	49	1	1	1816				635	635	635	HBPFOBFE_00193	HPEIMNOJ_03138	MHFKMGFH_02954	CLLEABPI_02446	IPAJPIFN_00679	PABIDIKF_00569	MFKHNBBC_02238	GPKFNLOA_00739	NGNKDICI_01824	MDFBNDMM_01541	DKINMDDP_02781	HBGGKPJO_01799	KJHJFEAN_00218	EFEGBNDN_00617	MGNKNDBC_02941	JGFNFGEN_03011	EHKLKMIO_02981	CFHCPLEP_01297	LHOANOIJ_00489	IGBNLKPJ_02183	EJMCKJGF_01662	BEAILEPA_02280	ADLPBGKJ_00653	LFDACIMN_00588	NFFDMFAA_02132	GNPFBACB_02976	BFEDJGLP_02818	OMGPPDJG_01195	FJBFPLEM_02917	LMBOJPCL_02421	KNMDJAKB_02843	PKLNMAOI_02716	GFLMGHKO_02384	MLEOKNBP_01689	OAJKGOEN_01496	KEHFNKCA_01414
mcpP_2		Methyl-accepting chemotaxis protein McpP	49	49	1	1	1819				389	1613	1588	HBPFOBFE_00195	HPEIMNOJ_03140	MHFKMGFH_02956	CLLEABPI_02444	IPAJPIFN_00681	PABIDIKF_00571	MFKHNBBC_02236	GPKFNLOA_00741	NGNKDICI_01822	MDFBNDMM_01539	DKINMDDP_02783	HBGGKPJO_01801	KJHJFEAN_00216	EFEGBNDN_00615	MGNKNDBC_02943	JGFNFGEN_03009	EHKLKMIO_02979	CFHCPLEP_01295	LHOANOIJ_00491	IGBNLKPJ_02181	EJMCKJGF_01660	BEAILEPA_02282	ADLPBGKJ_00655	LFDACIMN_00586	NFFDMFAA_02134	GNPFBACB_02978	BFEDJGLP_02816	OMGPPDJG_01197	FJBFPLEM_02915	LMBOJPCL_02419	KNMDJAKB_02841	PKLNMAOI_02718	GFLMGHKO_02386	MLEOKNBP_01691	OAJKGOEN_01494	KEHFNKCA_01412
yedA		putative inner membrane transporter YedA	49	49	1	1	1823				221	875	861	HBPFOBFE_00196	HPEIMNOJ_03141	MHFKMGFH_02957	CLLEABPI_02443	IPAJPIFN_00682	PABIDIKF_00572	MFKHNBBC_02235	GPKFNLOA_00742	NGNKDICI_01821	MDFBNDMM_01538	DKINMDDP_02784	HBGGKPJO_01802	KJHJFEAN_00215	EFEGBNDN_00614	MGNKNDBC_02944	JGFNFGEN_03008	EHKLKMIO_02978	CFHCPLEP_01294	LHOANOIJ_00492	IGBNLKPJ_02180	EJMCKJGF_01659	BEAILEPA_02283	ADLPBGKJ_00656	LFDACIMN_00585	NFFDMFAA_02135	GNPFBACB_03025	BFEDJGLP_02815	OMGPPDJG_01198	FJBFPLEM_02914	LMBOJPCL_02418	KNMDJAKB_02840	PKLNMAOI_02719	GFLMGHKO_02387	MLEOKNBP_01692	OAJKGOEN_01493	KEHFNKCA_01411
group_2181		hypothetical protein	49	49	1	1	1828				308	515	510	HBPFOBFE_00201	HPEIMNOJ_03146	MHFKMGFH_02963	CLLEABPI_02438	IPAJPIFN_00687	PABIDIKF_00577	MFKHNBBC_02230	GPKFNLOA_00747	NGNKDICI_01816	MDFBNDMM_01533	DKINMDDP_02789	HBGGKPJO_01807	KJHJFEAN_00210	EFEGBNDN_00609	MGNKNDBC_02949	JGFNFGEN_03003	EHKLKMIO_02973	CFHCPLEP_01289	LHOANOIJ_00497	IGBNLKPJ_02175	EJMCKJGF_01654	BEAILEPA_02288	ADLPBGKJ_00661	LFDACIMN_00580	NFFDMFAA_02140	GNPFBACB_03020	BFEDJGLP_02810	OMGPPDJG_01203	FJBFPLEM_02909	LMBOJPCL_02413	KNMDJAKB_02835	PKLNMAOI_02724	GFLMGHKO_02392	MLEOKNBP_01697	OAJKGOEN_01488	KEHFNKCA_01406
hemC		Porphobilinogen deaminase	49	49	1	1	1838				563	926	918	HBPFOBFE_00210	HPEIMNOJ_03155	MHFKMGFH_02972	CLLEABPI_02429	IPAJPIFN_00696	PABIDIKF_00586	MFKHNBBC_02415	GPKFNLOA_00756	NGNKDICI_01446	MDFBNDMM_01286	DKINMDDP_02561	HBGGKPJO_02072	KJHJFEAN_00201	EFEGBNDN_00600	MGNKNDBC_02166	JGFNFGEN_02647	EHKLKMIO_02818	CFHCPLEP_01622	LHOANOIJ_00506	IGBNLKPJ_02166	EJMCKJGF_02489	BEAILEPA_02297	ADLPBGKJ_00670	LFDACIMN_00571	NFFDMFAA_01783	GNPFBACB_01092	BFEDJGLP_02801	OMGPPDJG_01212	FJBFPLEM_02900	LMBOJPCL_02776	KNMDJAKB_02826	PKLNMAOI_02733	GFLMGHKO_02779	MLEOKNBP_01015	OAJKGOEN_01479	KEHFNKCA_02646
group_2183		hypothetical protein	49	49	1	1	1841				212	341	338	HBPFOBFE_00213	HPEIMNOJ_03158	MHFKMGFH_02975	CLLEABPI_02426	IPAJPIFN_00699	PABIDIKF_00589	MFKHNBBC_02412	GPKFNLOA_00759	NGNKDICI_01443	MDFBNDMM_01283	DKINMDDP_02558	HBGGKPJO_02069	KJHJFEAN_00198	EFEGBNDN_00597	MGNKNDBC_02169	JGFNFGEN_02650	EHKLKMIO_02821	CFHCPLEP_01625	LHOANOIJ_00509	IGBNLKPJ_02913	EJMCKJGF_02492	BEAILEPA_01594	ADLPBGKJ_00673	LFDACIMN_00568	NFFDMFAA_01780	GNPFBACB_01089	BFEDJGLP_02798	OMGPPDJG_01215	FJBFPLEM_02973	LMBOJPCL_02779	KNMDJAKB_02823	PKLNMAOI_02736	GFLMGHKO_02782	MLEOKNBP_01018	OAJKGOEN_01476	KEHFNKCA_02643
def1		Peptide deformylase 1	49	49	1	1	1846				503	503	503	HBPFOBFE_00218	HPEIMNOJ_03163	MHFKMGFH_02980	CLLEABPI_02421	IPAJPIFN_00704	PABIDIKF_00594	MFKHNBBC_02407	GPKFNLOA_00764	NGNKDICI_01438	MDFBNDMM_01278	DKINMDDP_02552	HBGGKPJO_02064	KJHJFEAN_00193	EFEGBNDN_00592	MGNKNDBC_02174	JGFNFGEN_02655	EHKLKMIO_02826	CFHCPLEP_01630	LHOANOIJ_00514	IGBNLKPJ_02190	EJMCKJGF_02498	BEAILEPA_01599	ADLPBGKJ_00678	LFDACIMN_00563	NFFDMFAA_01775	GNPFBACB_01084	BFEDJGLP_02793	OMGPPDJG_01220	FJBFPLEM_02978	LMBOJPCL_02996	KNMDJAKB_03062	PKLNMAOI_02741	GFLMGHKO_02787	MLEOKNBP_01023	OAJKGOEN_02971	KEHFNKCA_02638
group_2185		hypothetical protein	49	49	1	1	1861				857	863	857	HBPFOBFE_00232	HPEIMNOJ_03176	MHFKMGFH_02994	CLLEABPI_02408	IPAJPIFN_02842	PABIDIKF_00607	MFKHNBBC_02394	GPKFNLOA_00778	NGNKDICI_01424	MDFBNDMM_01264	DKINMDDP_02819	HBGGKPJO_02051	KJHJFEAN_00179	EFEGBNDN_00578	MGNKNDBC_02187	JGFNFGEN_02668	EHKLKMIO_00943	CFHCPLEP_01643	LHOANOIJ_00528	IGBNLKPJ_02203	EJMCKJGF_02817	BEAILEPA_01612	ADLPBGKJ_00692	LFDACIMN_00549	NFFDMFAA_01762	GNPFBACB_01071	BFEDJGLP_02619	OMGPPDJG_01233	FJBFPLEM_01779	LMBOJPCL_02993	KNMDJAKB_02938	PKLNMAOI_02754	GFLMGHKO_02874	MLEOKNBP_01036	OAJKGOEN_02851	KEHFNKCA_02577
exbD_2		Biopolymer transport protein ExbD	49	49	1	1	1873				383	410	407	HBPFOBFE_00241	HPEIMNOJ_03185	MHFKMGFH_03003	CLLEABPI_02400	IPAJPIFN_02753	PABIDIKF_00616	MFKHNBBC_02385	GPKFNLOA_00787	NGNKDICI_01415	MDFBNDMM_01255	DKINMDDP_02769	HBGGKPJO_02042	KJHJFEAN_00170	EFEGBNDN_00569	MGNKNDBC_02196	JGFNFGEN_02973	EHKLKMIO_00934	CFHCPLEP_01652	LHOANOIJ_01964	IGBNLKPJ_02211	EJMCKJGF_01713	BEAILEPA_01620	ADLPBGKJ_00701	LFDACIMN_01789	NFFDMFAA_01753	GNPFBACB_01062	BFEDJGLP_02610	OMGPPDJG_02103	FJBFPLEM_01770	LMBOJPCL_01517	KNMDJAKB_02989	PKLNMAOI_01778	GFLMGHKO_01862	MLEOKNBP_01045	OAJKGOEN_02860	KEHFNKCA_02568
group_2188		hypothetical protein	49	49	1	1	1878				3341	3389	3343	HBPFOBFE_00246	HPEIMNOJ_03190	MHFKMGFH_03008	CLLEABPI_02395	IPAJPIFN_02748	PABIDIKF_00621	MFKHNBBC_02380	GPKFNLOA_00792	NGNKDICI_01410	MDFBNDMM_01250	DKINMDDP_02774	HBGGKPJO_02037	KJHJFEAN_00165	EFEGBNDN_00564	MGNKNDBC_02201	JGFNFGEN_02978	EHKLKMIO_00929	CFHCPLEP_01657	LHOANOIJ_01969	IGBNLKPJ_02216	EJMCKJGF_01718	BEAILEPA_01625	ADLPBGKJ_00706	LFDACIMN_01794	NFFDMFAA_01748	GNPFBACB_01057	BFEDJGLP_02605	OMGPPDJG_02108	FJBFPLEM_01765	LMBOJPCL_01522	KNMDJAKB_02984	PKLNMAOI_01773	GFLMGHKO_01857	MLEOKNBP_01050	OAJKGOEN_02865	KEHFNKCA_02563
group_2189		hypothetical protein	49	49	1	1	1349				257	257	257	HBPFOBFE_00256	HPEIMNOJ_03247	MHFKMGFH_03018	CLLEABPI_02385	IPAJPIFN_02051	PABIDIKF_00631	MFKHNBBC_02370	GPKFNLOA_00802	NGNKDICI_01400	MDFBNDMM_01240	DKINMDDP_02141	HBGGKPJO_02027	KJHJFEAN_00155	EFEGBNDN_00554	MGNKNDBC_02578	JGFNFGEN_02354	EHKLKMIO_02168	CFHCPLEP_01667	LHOANOIJ_01979	IGBNLKPJ_02226	EJMCKJGF_01728	BEAILEPA_01635	ADLPBGKJ_00716	LFDACIMN_01804	NFFDMFAA_01386	GNPFBACB_01047	BFEDJGLP_01672	OMGPPDJG_02118	FJBFPLEM_01755	LMBOJPCL_01532	KNMDJAKB_02974	PKLNMAOI_01763	GFLMGHKO_01847	MLEOKNBP_01060	OAJKGOEN_01937	KEHFNKCA_02278
proS		Proline--tRNA ligase	49	49	1	1	1346				1709	1709	1709	HBPFOBFE_00259	HPEIMNOJ_03250	MHFKMGFH_03021	CLLEABPI_02382	IPAJPIFN_02048	PABIDIKF_02533	MFKHNBBC_02367	GPKFNLOA_00805	NGNKDICI_01397	MDFBNDMM_01237	DKINMDDP_02138	HBGGKPJO_02614	KJHJFEAN_00152	EFEGBNDN_00551	MGNKNDBC_02581	JGFNFGEN_02351	EHKLKMIO_02165	CFHCPLEP_01670	LHOANOIJ_01982	IGBNLKPJ_02229	EJMCKJGF_01731	BEAILEPA_01638	ADLPBGKJ_00719	LFDACIMN_01807	NFFDMFAA_01383	GNPFBACB_01044	BFEDJGLP_01675	OMGPPDJG_02121	FJBFPLEM_01752	LMBOJPCL_01535	KNMDJAKB_02513	PKLNMAOI_01760	GFLMGHKO_01844	MLEOKNBP_01063	OAJKGOEN_01934	KEHFNKCA_02281
rluF		Dual-specificity RNA pseudouridine synthase RluF	49	49	1	1	1339				743	875	745	HBPFOBFE_00265	HPEIMNOJ_03256	MHFKMGFH_03027	CLLEABPI_02376	IPAJPIFN_02042	PABIDIKF_02539	MFKHNBBC_02417	GPKFNLOA_00811	NGNKDICI_01391	MDFBNDMM_02691	DKINMDDP_02132	HBGGKPJO_02620	KJHJFEAN_02650	EFEGBNDN_00545	MGNKNDBC_02587	JGFNFGEN_02345	EHKLKMIO_01508	CFHCPLEP_01676	LHOANOIJ_01988	IGBNLKPJ_02771	EJMCKJGF_01737	BEAILEPA_02277	ADLPBGKJ_00725	LFDACIMN_01813	NFFDMFAA_01377	GNPFBACB_01038	BFEDJGLP_01681	OMGPPDJG_02127	FJBFPLEM_01746	LMBOJPCL_01541	KNMDJAKB_02507	PKLNMAOI_01754	GFLMGHKO_01838	MLEOKNBP_01069	OAJKGOEN_01928	KEHFNKCA_02287
group_2192		hypothetical protein	49	49	1	1	1334				566	1436	1418	HBPFOBFE_00271	HPEIMNOJ_03261	MHFKMGFH_03032	CLLEABPI_02371	IPAJPIFN_02037	PABIDIKF_02544	MFKHNBBC_02422	GPKFNLOA_00816	NGNKDICI_01386	MDFBNDMM_02696	DKINMDDP_02127	HBGGKPJO_02625	KJHJFEAN_02655	EFEGBNDN_00540	MGNKNDBC_02592	JGFNFGEN_02340	EHKLKMIO_01503	CFHCPLEP_01681	LHOANOIJ_01993	IGBNLKPJ_02776	EJMCKJGF_01742	BEAILEPA_02272	ADLPBGKJ_00731	LFDACIMN_01818	NFFDMFAA_01372	GNPFBACB_01033	BFEDJGLP_01686	OMGPPDJG_02132	FJBFPLEM_01741	LMBOJPCL_01546	KNMDJAKB_02502	PKLNMAOI_01749	GFLMGHKO_01833	MLEOKNBP_01074	OAJKGOEN_01923	KEHFNKCA_02292
group_2193		hypothetical protein	49	49	1	1	1330				521	521	521	HBPFOBFE_00274	HPEIMNOJ_03264	MHFKMGFH_03035	CLLEABPI_02368	IPAJPIFN_02034	PABIDIKF_02547	MFKHNBBC_02425	GPKFNLOA_00819	NGNKDICI_01383	MDFBNDMM_02699	DKINMDDP_02124	HBGGKPJO_02628	KJHJFEAN_02658	EFEGBNDN_00537	MGNKNDBC_02595	JGFNFGEN_02337	EHKLKMIO_01500	CFHCPLEP_01684	LHOANOIJ_01996	IGBNLKPJ_02387	EJMCKJGF_01745	BEAILEPA_02269	ADLPBGKJ_00734	LFDACIMN_01821	NFFDMFAA_01369	GNPFBACB_01030	BFEDJGLP_01689	OMGPPDJG_02135	FJBFPLEM_01738	LMBOJPCL_01549	KNMDJAKB_02499	PKLNMAOI_01746	GFLMGHKO_01830	MLEOKNBP_01077	OAJKGOEN_01920	KEHFNKCA_02295
fis		DNA-binding protein Fis	49	49	1	1	1328				140	242	239	HBPFOBFE_00276	HPEIMNOJ_03266	MHFKMGFH_03037	CLLEABPI_02366	IPAJPIFN_02032	PABIDIKF_02549	MFKHNBBC_02427	GPKFNLOA_00821	NGNKDICI_01381	MDFBNDMM_02701	DKINMDDP_02122	HBGGKPJO_02630	KJHJFEAN_02660	EFEGBNDN_00535	MGNKNDBC_02597	JGFNFGEN_02335	EHKLKMIO_01498	CFHCPLEP_01686	LHOANOIJ_01998	IGBNLKPJ_02385	EJMCKJGF_01747	BEAILEPA_02267	ADLPBGKJ_00736	LFDACIMN_01823	NFFDMFAA_01367	GNPFBACB_01028	BFEDJGLP_01691	OMGPPDJG_02137	FJBFPLEM_03082	LMBOJPCL_01551	KNMDJAKB_02497	PKLNMAOI_01744	GFLMGHKO_01828	MLEOKNBP_01079	OAJKGOEN_01918	KEHFNKCA_02297
cobS		Adenosylcobinamide-GDP ribazoletransferase	49	49	1	1	1317				734	734	734	HBPFOBFE_00288	HPEIMNOJ_03278	MHFKMGFH_03048	CLLEABPI_02354	IPAJPIFN_02020	PABIDIKF_02561	MFKHNBBC_02439	GPKFNLOA_00833	NGNKDICI_01369	MDFBNDMM_02764	DKINMDDP_02110	HBGGKPJO_02642	KJHJFEAN_02672	EFEGBNDN_00523	MGNKNDBC_03021	JGFNFGEN_02323	EHKLKMIO_01486	CFHCPLEP_01698	LHOANOIJ_02010	IGBNLKPJ_02373	EJMCKJGF_01759	BEAILEPA_02255	ADLPBGKJ_00748	LFDACIMN_01835	NFFDMFAA_01355	GNPFBACB_01016	BFEDJGLP_01703	OMGPPDJG_02149	FJBFPLEM_02887	LMBOJPCL_01563	KNMDJAKB_02485	PKLNMAOI_01732	GFLMGHKO_02846	MLEOKNBP_01091	OAJKGOEN_01906	KEHFNKCA_02309
cobU		Bifunctional adenosylcobalamin biosynthesis protein CobU	49	49	1	1	1311				281	515	510	HBPFOBFE_00294	HPEIMNOJ_03284	MHFKMGFH_03054	CLLEABPI_02348	IPAJPIFN_02014	PABIDIKF_02567	MFKHNBBC_02445	GPKFNLOA_00839	NGNKDICI_01363	MDFBNDMM_02770	DKINMDDP_02104	HBGGKPJO_02648	KJHJFEAN_02678	EFEGBNDN_00517	MGNKNDBC_03027	JGFNFGEN_02317	EHKLKMIO_01480	CFHCPLEP_01704	LHOANOIJ_02016	IGBNLKPJ_02367	EJMCKJGF_01765	BEAILEPA_02249	ADLPBGKJ_00754	LFDACIMN_01841	NFFDMFAA_01349	GNPFBACB_01010	BFEDJGLP_01709	OMGPPDJG_02155	FJBFPLEM_02893	LMBOJPCL_01569	KNMDJAKB_02479	PKLNMAOI_01726	GFLMGHKO_02852	MLEOKNBP_01097	OAJKGOEN_01900	KEHFNKCA_02315
acnM		Aconitate hydratase A	49	49	1	1	6662				2639	2639	2639	HBPFOBFE_00308	HPEIMNOJ_02239	MHFKMGFH_02170	CLLEABPI_01692	IPAJPIFN_02497	PABIDIKF_02749	MFKHNBBC_01955	GPKFNLOA_00848	NGNKDICI_02779	MDFBNDMM_00001	DKINMDDP_00634	HBGGKPJO_01309	KJHJFEAN_00141	EFEGBNDN_01127	MGNKNDBC_00003	JGFNFGEN_01796	EHKLKMIO_01841	CFHCPLEP_00944	LHOANOIJ_02725	IGBNLKPJ_02304	EJMCKJGF_01981	BEAILEPA_02398	ADLPBGKJ_00552	LFDACIMN_01568	NFFDMFAA_00460	GNPFBACB_01934	BFEDJGLP_02285	OMGPPDJG_02543	FJBFPLEM_02516	LMBOJPCL_02566	KNMDJAKB_01967	PKLNMAOI_02453	GFLMGHKO_00701	MLEOKNBP_02565	OAJKGOEN_02408	KEHFNKCA_02463
group_2199		hypothetical protein	49	49	1	1	6657				1181	1271	1182	HBPFOBFE_00313	HPEIMNOJ_02234	MHFKMGFH_02165	CLLEABPI_01697	IPAJPIFN_02492	PABIDIKF_02754	MFKHNBBC_01950	GPKFNLOA_00853	NGNKDICI_02784	MDFBNDMM_00006	DKINMDDP_00639	HBGGKPJO_01314	KJHJFEAN_00136	EFEGBNDN_01122	MGNKNDBC_00008	JGFNFGEN_01801	EHKLKMIO_01846	CFHCPLEP_00939	LHOANOIJ_02730	IGBNLKPJ_02299	EJMCKJGF_01976	BEAILEPA_02403	ADLPBGKJ_00547	LFDACIMN_01563	NFFDMFAA_00455	GNPFBACB_01939	BFEDJGLP_02280	OMGPPDJG_02538	FJBFPLEM_02521	LMBOJPCL_02561	KNMDJAKB_01972	PKLNMAOI_02458	GFLMGHKO_00706	MLEOKNBP_02570	OAJKGOEN_02403	KEHFNKCA_02468
aspC		Aspartate aminotransferase	49	49	1	1	6650				809	1157	1149	HBPFOBFE_00318	HPEIMNOJ_02229	MHFKMGFH_02160	CLLEABPI_01703	IPAJPIFN_02487	PABIDIKF_02759	MFKHNBBC_01945	GPKFNLOA_00858	NGNKDICI_02789	MDFBNDMM_00011	DKINMDDP_00644	HBGGKPJO_01319	KJHJFEAN_00131	EFEGBNDN_01117	MGNKNDBC_00013	JGFNFGEN_01806	EHKLKMIO_01851	CFHCPLEP_00934	LHOANOIJ_02735	IGBNLKPJ_02294	EJMCKJGF_01971	BEAILEPA_02408	ADLPBGKJ_00542	LFDACIMN_01558	NFFDMFAA_00450	GNPFBACB_01944	BFEDJGLP_02275	OMGPPDJG_02533	FJBFPLEM_02526	LMBOJPCL_02556	KNMDJAKB_01977	PKLNMAOI_02463	GFLMGHKO_00711	MLEOKNBP_02575	OAJKGOEN_02398	KEHFNKCA_02473
mobB		Molybdopterin-guanine dinucleotide biosynthesis adapter protein	49	49	1	1	6649				497	752	502	HBPFOBFE_00319	HPEIMNOJ_02228	MHFKMGFH_02159	CLLEABPI_01704	IPAJPIFN_02486	PABIDIKF_02760	MFKHNBBC_01944	GPKFNLOA_00859	NGNKDICI_02790	MDFBNDMM_00012	DKINMDDP_00645	HBGGKPJO_01320	KJHJFEAN_00130	EFEGBNDN_01116	MGNKNDBC_00014	JGFNFGEN_01807	EHKLKMIO_03095	CFHCPLEP_00933	LHOANOIJ_02736	IGBNLKPJ_02293	EJMCKJGF_01970	BEAILEPA_02409	ADLPBGKJ_00541	LFDACIMN_01557	NFFDMFAA_00449	GNPFBACB_01945	BFEDJGLP_02274	OMGPPDJG_02532	FJBFPLEM_02527	LMBOJPCL_02555	KNMDJAKB_01978	PKLNMAOI_02464	GFLMGHKO_00712	MLEOKNBP_02576	OAJKGOEN_02397	KEHFNKCA_02474
group_2203		hypothetical protein	49	49	1	1	6641				266	704	695	HBPFOBFE_00325	HPEIMNOJ_02222	MHFKMGFH_02153	CLLEABPI_01710	IPAJPIFN_02480	PABIDIKF_02766	MFKHNBBC_01938	GPKFNLOA_00865	NGNKDICI_02796	MDFBNDMM_00018	DKINMDDP_00651	HBGGKPJO_01326	KJHJFEAN_00124	EFEGBNDN_01110	MGNKNDBC_00020	JGFNFGEN_01813	EHKLKMIO_03101	CFHCPLEP_00927	LHOANOIJ_01388	IGBNLKPJ_02287	EJMCKJGF_01964	BEAILEPA_02415	ADLPBGKJ_00535	LFDACIMN_01551	NFFDMFAA_00443	GNPFBACB_01951	BFEDJGLP_02268	OMGPPDJG_02526	FJBFPLEM_02533	LMBOJPCL_02549	KNMDJAKB_01984	PKLNMAOI_02470	GFLMGHKO_00718	MLEOKNBP_02582	OAJKGOEN_02391	KEHFNKCA_02480
group_2204		hypothetical protein	49	49	1	1	6640				302	302	302	HBPFOBFE_00326	HPEIMNOJ_02221	MHFKMGFH_02152	CLLEABPI_01711	IPAJPIFN_02479	PABIDIKF_02767	MFKHNBBC_01937	GPKFNLOA_00866	NGNKDICI_02797	MDFBNDMM_00019	DKINMDDP_00652	HBGGKPJO_01327	KJHJFEAN_00123	EFEGBNDN_01109	MGNKNDBC_00021	JGFNFGEN_01814	EHKLKMIO_03063	CFHCPLEP_00926	LHOANOIJ_01389	IGBNLKPJ_02286	EJMCKJGF_01963	BEAILEPA_02416	ADLPBGKJ_00534	LFDACIMN_01550	NFFDMFAA_00442	GNPFBACB_01952	BFEDJGLP_02267	OMGPPDJG_02525	FJBFPLEM_02534	LMBOJPCL_02548	KNMDJAKB_01985	PKLNMAOI_02471	GFLMGHKO_00719	MLEOKNBP_02583	OAJKGOEN_02390	KEHFNKCA_02481
lpxB		Lipid-A-disaccharide synthase	49	49	1	1	6628				1076	1160	1158	HBPFOBFE_00338	HPEIMNOJ_02209	MHFKMGFH_02139	CLLEABPI_03154	IPAJPIFN_02275	PABIDIKF_01569	MFKHNBBC_01925	GPKFNLOA_00878	NGNKDICI_01722	MDFBNDMM_00031	DKINMDDP_00664	HBGGKPJO_01339	KJHJFEAN_00111	EFEGBNDN_01097	MGNKNDBC_00033	JGFNFGEN_01826	EHKLKMIO_02263	CFHCPLEP_00914	LHOANOIJ_01401	IGBNLKPJ_01264	EJMCKJGF_01951	BEAILEPA_02335	ADLPBGKJ_00522	LFDACIMN_01538	NFFDMFAA_00430	GNPFBACB_01964	BFEDJGLP_00530	OMGPPDJG_01615	FJBFPLEM_02031	LMBOJPCL_00970	KNMDJAKB_01564	PKLNMAOI_02502	GFLMGHKO_00731	MLEOKNBP_01280	OAJKGOEN_02012	KEHFNKCA_00216
group_2206		hypothetical protein	49	49	1	1	6626				971	3899	3813	HBPFOBFE_00340	HPEIMNOJ_02207	MHFKMGFH_02137	CLLEABPI_03152	IPAJPIFN_02273	PABIDIKF_01571	MFKHNBBC_01923	GPKFNLOA_00880	NGNKDICI_01720	MDFBNDMM_00033	DKINMDDP_00666	HBGGKPJO_01341	KJHJFEAN_00109	EFEGBNDN_01095	MGNKNDBC_00035	JGFNFGEN_01828	EHKLKMIO_02261	CFHCPLEP_00912	LHOANOIJ_01403	IGBNLKPJ_01262	EJMCKJGF_01949	BEAILEPA_02333	ADLPBGKJ_00520	LFDACIMN_01536	NFFDMFAA_00428	GNPFBACB_01966	BFEDJGLP_00528	OMGPPDJG_01613	FJBFPLEM_02029	LMBOJPCL_00972	KNMDJAKB_01566	PKLNMAOI_02504	GFLMGHKO_00733	MLEOKNBP_01278	OAJKGOEN_02010	KEHFNKCA_00218
sasA_2		Adaptive-response sensory-kinase SasA	49	49	1	1	6623				2189	2240	2238	HBPFOBFE_00342	HPEIMNOJ_02205	MHFKMGFH_02135	CLLEABPI_03149	IPAJPIFN_02271	PABIDIKF_01573	MFKHNBBC_01921	GPKFNLOA_00882	NGNKDICI_01718	MDFBNDMM_00035	DKINMDDP_00668	HBGGKPJO_01343	KJHJFEAN_00107	EFEGBNDN_01093	MGNKNDBC_00037	JGFNFGEN_01830	EHKLKMIO_02259	CFHCPLEP_00910	LHOANOIJ_01405	IGBNLKPJ_01260	EJMCKJGF_01111	BEAILEPA_02331	ADLPBGKJ_00518	LFDACIMN_01534	NFFDMFAA_00426	GNPFBACB_01968	BFEDJGLP_00526	OMGPPDJG_01611	FJBFPLEM_02027	LMBOJPCL_00974	KNMDJAKB_01568	PKLNMAOI_02506	GFLMGHKO_00735	MLEOKNBP_01276	OAJKGOEN_02008	KEHFNKCA_00220
group_2208		hypothetical protein	49	49	1	1	6622				779	851	780	HBPFOBFE_00343	HPEIMNOJ_02204	MHFKMGFH_02134	CLLEABPI_03148	IPAJPIFN_02270	PABIDIKF_01574	MFKHNBBC_01920	GPKFNLOA_00883	NGNKDICI_01717	MDFBNDMM_00036	DKINMDDP_00669	HBGGKPJO_01344	KJHJFEAN_00106	EFEGBNDN_01092	MGNKNDBC_00038	JGFNFGEN_01831	EHKLKMIO_02258	CFHCPLEP_00909	LHOANOIJ_01406	IGBNLKPJ_01259	EJMCKJGF_01112	BEAILEPA_02330	ADLPBGKJ_00517	LFDACIMN_01533	NFFDMFAA_00425	GNPFBACB_01969	BFEDJGLP_00525	OMGPPDJG_01610	FJBFPLEM_02026	LMBOJPCL_00975	KNMDJAKB_01569	PKLNMAOI_02507	GFLMGHKO_00736	MLEOKNBP_01275	OAJKGOEN_02007	KEHFNKCA_00221
group_2209		hypothetical protein	49	49	1	1	6621				716	797	795	HBPFOBFE_00344	HPEIMNOJ_02203	MHFKMGFH_02133	CLLEABPI_03147	IPAJPIFN_02269	PABIDIKF_01575	MFKHNBBC_01919	GPKFNLOA_00884	NGNKDICI_01716	MDFBNDMM_00037	DKINMDDP_00670	HBGGKPJO_01345	KJHJFEAN_00105	EFEGBNDN_01091	MGNKNDBC_00039	JGFNFGEN_01832	EHKLKMIO_02257	CFHCPLEP_00908	LHOANOIJ_01407	IGBNLKPJ_01258	EJMCKJGF_01113	BEAILEPA_02329	ADLPBGKJ_00516	LFDACIMN_01532	NFFDMFAA_00424	GNPFBACB_01970	BFEDJGLP_00524	OMGPPDJG_01609	FJBFPLEM_02025	LMBOJPCL_00976	KNMDJAKB_01570	PKLNMAOI_02508	GFLMGHKO_00737	MLEOKNBP_01274	OAJKGOEN_02006	KEHFNKCA_00222
group_2210		hypothetical protein	49	49	1	1	6616				713	1634	1615	HBPFOBFE_00349	HPEIMNOJ_02198	MHFKMGFH_02128	CLLEABPI_03142	IPAJPIFN_02264	PABIDIKF_01580	MFKHNBBC_01867	GPKFNLOA_00889	NGNKDICI_01711	MDFBNDMM_00042	DKINMDDP_00675	HBGGKPJO_01350	KJHJFEAN_00100	EFEGBNDN_01086	MGNKNDBC_00044	JGFNFGEN_01837	EHKLKMIO_01560	CFHCPLEP_00903	LHOANOIJ_01412	IGBNLKPJ_01253	EJMCKJGF_01118	BEAILEPA_00685	ADLPBGKJ_00511	LFDACIMN_01527	NFFDMFAA_00419	GNPFBACB_02355	BFEDJGLP_00519	OMGPPDJG_01604	FJBFPLEM_02020	LMBOJPCL_00981	KNMDJAKB_01575	PKLNMAOI_02513	GFLMGHKO_00742	MLEOKNBP_01269	OAJKGOEN_02001	KEHFNKCA_00227
sdaA		L-serine dehydratase 1	49	49	1	1	6614				260	1367	1344	HBPFOBFE_00351	HPEIMNOJ_02196	MHFKMGFH_02126	CLLEABPI_03140	IPAJPIFN_02262	PABIDIKF_01582	MFKHNBBC_01869	GPKFNLOA_00891	NGNKDICI_01709	MDFBNDMM_00044	DKINMDDP_00677	HBGGKPJO_01352	KJHJFEAN_00098	EFEGBNDN_01084	MGNKNDBC_00046	JGFNFGEN_01839	EHKLKMIO_01562	CFHCPLEP_00901	LHOANOIJ_01414	IGBNLKPJ_01251	EJMCKJGF_01120	BEAILEPA_00683	ADLPBGKJ_00509	LFDACIMN_01525	NFFDMFAA_00417	GNPFBACB_02353	BFEDJGLP_00517	OMGPPDJG_01602	FJBFPLEM_02018	LMBOJPCL_00983	KNMDJAKB_01577	PKLNMAOI_02515	GFLMGHKO_00744	MLEOKNBP_01267	OAJKGOEN_01999	KEHFNKCA_00229
group_2212		hypothetical protein	49	49	1	1	6609				314	314	314	HBPFOBFE_00356	HPEIMNOJ_02191	MHFKMGFH_02121	CLLEABPI_03135	IPAJPIFN_02257	PABIDIKF_01587	MFKHNBBC_01874	GPKFNLOA_00896	NGNKDICI_01704	MDFBNDMM_00049	DKINMDDP_00682	HBGGKPJO_01357	KJHJFEAN_00093	EFEGBNDN_01079	MGNKNDBC_00051	JGFNFGEN_01844	EHKLKMIO_01567	CFHCPLEP_00896	LHOANOIJ_01419	IGBNLKPJ_01246	EJMCKJGF_01125	BEAILEPA_00678	ADLPBGKJ_00504	LFDACIMN_01520	NFFDMFAA_00412	GNPFBACB_02348	BFEDJGLP_00512	OMGPPDJG_01597	FJBFPLEM_02013	LMBOJPCL_00988	KNMDJAKB_01582	PKLNMAOI_02520	GFLMGHKO_00749	MLEOKNBP_01262	OAJKGOEN_01994	KEHFNKCA_00234
nrdD		Anaerobic ribonucleoside-triphosphate reductase	49	49	1	1	6607				251	2117	2078	HBPFOBFE_00358	HPEIMNOJ_02189	MHFKMGFH_02119	CLLEABPI_03133	IPAJPIFN_02255	PABIDIKF_01589	MFKHNBBC_01876	GPKFNLOA_00898	NGNKDICI_01702	MDFBNDMM_00051	DKINMDDP_00684	HBGGKPJO_01359	KJHJFEAN_00091	EFEGBNDN_01077	MGNKNDBC_00053	JGFNFGEN_01846	EHKLKMIO_01569	CFHCPLEP_00894	LHOANOIJ_01421	IGBNLKPJ_01244	EJMCKJGF_01127	BEAILEPA_00676	ADLPBGKJ_00502	LFDACIMN_01518	NFFDMFAA_00410	GNPFBACB_02346	BFEDJGLP_00510	OMGPPDJG_01595	FJBFPLEM_02011	LMBOJPCL_00990	KNMDJAKB_01584	PKLNMAOI_02522	GFLMGHKO_00751	MLEOKNBP_01260	OAJKGOEN_01992	KEHFNKCA_00236
group_2214		hypothetical protein	49	49	1	1	6606				269	320	301	HBPFOBFE_00359	HPEIMNOJ_02188	MHFKMGFH_02118	CLLEABPI_03132	IPAJPIFN_02254	PABIDIKF_01590	MFKHNBBC_01877	GPKFNLOA_00899	NGNKDICI_01701	MDFBNDMM_00052	DKINMDDP_00685	HBGGKPJO_01360	KJHJFEAN_00090	EFEGBNDN_01076	MGNKNDBC_00054	JGFNFGEN_00879	EHKLKMIO_01570	CFHCPLEP_00893	LHOANOIJ_01422	IGBNLKPJ_01243	EJMCKJGF_01128	BEAILEPA_00675	ADLPBGKJ_00501	LFDACIMN_01517	NFFDMFAA_00409	GNPFBACB_02345	BFEDJGLP_00509	OMGPPDJG_01594	FJBFPLEM_02010	LMBOJPCL_00991	KNMDJAKB_01585	PKLNMAOI_02523	GFLMGHKO_00752	MLEOKNBP_01259	OAJKGOEN_01991	KEHFNKCA_00237
oprM_3		Outer membrane protein OprM	49	49	1	1	6592				1454	1454	1454	HBPFOBFE_00372	HPEIMNOJ_02175	MHFKMGFH_02105	CLLEABPI_03119	IPAJPIFN_00970	PABIDIKF_01603	MFKHNBBC_01890	GPKFNLOA_00912	NGNKDICI_01688	MDFBNDMM_00065	DKINMDDP_00698	HBGGKPJO_01373	KJHJFEAN_00077	EFEGBNDN_01063	MGNKNDBC_00067	JGFNFGEN_00892	EHKLKMIO_02255	CFHCPLEP_00880	LHOANOIJ_01435	IGBNLKPJ_01230	EJMCKJGF_01141	BEAILEPA_00662	ADLPBGKJ_00488	LFDACIMN_02691	NFFDMFAA_00396	GNPFBACB_02332	BFEDJGLP_00496	OMGPPDJG_01581	FJBFPLEM_00346	LMBOJPCL_01004	KNMDJAKB_01380	PKLNMAOI_01406	GFLMGHKO_00765	MLEOKNBP_01246	OAJKGOEN_02988	KEHFNKCA_00250
rbbA		Ribosome-associated ATPase	49	49	1	1	6590				2462	2723	2717	HBPFOBFE_00374	HPEIMNOJ_02173	MHFKMGFH_02103	CLLEABPI_03117	IPAJPIFN_00972	PABIDIKF_01605	MFKHNBBC_01892	GPKFNLOA_00914	NGNKDICI_01686	MDFBNDMM_00067	DKINMDDP_00700	HBGGKPJO_01375	KJHJFEAN_00075	EFEGBNDN_01061	MGNKNDBC_00069	JGFNFGEN_00894	EHKLKMIO_02253	CFHCPLEP_00878	LHOANOIJ_01437	IGBNLKPJ_01228	EJMCKJGF_01143	BEAILEPA_00660	ADLPBGKJ_00486	LFDACIMN_02689	NFFDMFAA_00394	GNPFBACB_02330	BFEDJGLP_00494	OMGPPDJG_01579	FJBFPLEM_00344	LMBOJPCL_01006	KNMDJAKB_01382	PKLNMAOI_01404	GFLMGHKO_00767	MLEOKNBP_01244	OAJKGOEN_02719	KEHFNKCA_00252
yhgF		Protein YhgF	49	49	1	1	6579				893	2315	2285	HBPFOBFE_00384	HPEIMNOJ_02163	MHFKMGFH_02093	CLLEABPI_03107	IPAJPIFN_00982	PABIDIKF_01615	MFKHNBBC_01902	GPKFNLOA_01880	NGNKDICI_01676	MDFBNDMM_00077	DKINMDDP_00710	HBGGKPJO_01385	KJHJFEAN_00065	EFEGBNDN_01051	MGNKNDBC_00079	JGFNFGEN_00904	EHKLKMIO_00759	CFHCPLEP_00868	LHOANOIJ_01447	IGBNLKPJ_02704	EJMCKJGF_01153	BEAILEPA_00650	ADLPBGKJ_00476	LFDACIMN_02679	NFFDMFAA_00384	GNPFBACB_03035	BFEDJGLP_00484	OMGPPDJG_01569	FJBFPLEM_00334	LMBOJPCL_01016	KNMDJAKB_01392	PKLNMAOI_01394	GFLMGHKO_00777	MLEOKNBP_01234	OAJKGOEN_02709	KEHFNKCA_00262
motB		Motility protein B	49	49	1	1	6556				881	881	881	HBPFOBFE_00405	HPEIMNOJ_02142	MHFKMGFH_02073	CLLEABPI_03086	IPAJPIFN_01003	PABIDIKF_00286	MFKHNBBC_01436	GPKFNLOA_01859	NGNKDICI_01655	MDFBNDMM_00098	DKINMDDP_00731	HBGGKPJO_01406	KJHJFEAN_00044	EFEGBNDN_01030	MGNKNDBC_00100	JGFNFGEN_00925	EHKLKMIO_00738	CFHCPLEP_00847	LHOANOIJ_02081	IGBNLKPJ_01396	EJMCKJGF_01174	BEAILEPA_00629	ADLPBGKJ_00455	LFDACIMN_01721	NFFDMFAA_00363	GNPFBACB_02029	BFEDJGLP_00463	OMGPPDJG_02761	FJBFPLEM_00313	LMBOJPCL_02107	KNMDJAKB_01413	PKLNMAOI_01373	GFLMGHKO_00798	MLEOKNBP_01213	OAJKGOEN_02328	KEHFNKCA_02026
mneA		Putative manganese exporter	49	49	1	1	6536				575	575	575	HBPFOBFE_00425	HPEIMNOJ_02122	MHFKMGFH_02053	CLLEABPI_03067	IPAJPIFN_01023	PABIDIKF_00306	MFKHNBBC_01456	GPKFNLOA_01839	NGNKDICI_01635	MDFBNDMM_00118	DKINMDDP_02462	HBGGKPJO_01426	KJHJFEAN_00024	EFEGBNDN_01010	MGNKNDBC_00120	JGFNFGEN_00945	EHKLKMIO_00718	CFHCPLEP_02743	LHOANOIJ_02101	IGBNLKPJ_01416	EJMCKJGF_01194	BEAILEPA_00609	ADLPBGKJ_00435	LFDACIMN_01741	NFFDMFAA_00343	GNPFBACB_02009	BFEDJGLP_00443	OMGPPDJG_00510	FJBFPLEM_00293	LMBOJPCL_02087	KNMDJAKB_02349	PKLNMAOI_02430	GFLMGHKO_02717	MLEOKNBP_01193	OAJKGOEN_02348	KEHFNKCA_02589
hslO		33 kDa chaperonin	49	49	1	1	6534				875	875	875	HBPFOBFE_00427	HPEIMNOJ_02120	MHFKMGFH_02051	CLLEABPI_03065	IPAJPIFN_01025	PABIDIKF_00308	MFKHNBBC_01458	GPKFNLOA_01837	NGNKDICI_01633	MDFBNDMM_00120	DKINMDDP_02464	HBGGKPJO_01428	KJHJFEAN_00022	EFEGBNDN_01008	MGNKNDBC_00122	JGFNFGEN_00947	EHKLKMIO_00716	CFHCPLEP_02745	LHOANOIJ_02103	IGBNLKPJ_01418	EJMCKJGF_01196	BEAILEPA_00607	ADLPBGKJ_00433	LFDACIMN_01743	NFFDMFAA_00341	GNPFBACB_02007	BFEDJGLP_00441	OMGPPDJG_00512	FJBFPLEM_00291	LMBOJPCL_02085	KNMDJAKB_02347	PKLNMAOI_02428	GFLMGHKO_02719	MLEOKNBP_01191	OAJKGOEN_02350	KEHFNKCA_02591
group_2221		hypothetical protein	49	49	1	1	6532				632	632	632	HBPFOBFE_00429	HPEIMNOJ_02118	MHFKMGFH_02049	CLLEABPI_03063	IPAJPIFN_01027	PABIDIKF_00310	MFKHNBBC_01460	GPKFNLOA_01835	NGNKDICI_01631	MDFBNDMM_00122	DKINMDDP_02466	HBGGKPJO_01430	KJHJFEAN_00020	EFEGBNDN_01006	MGNKNDBC_00124	JGFNFGEN_00949	EHKLKMIO_00714	CFHCPLEP_02747	LHOANOIJ_02105	IGBNLKPJ_01420	EJMCKJGF_01198	BEAILEPA_00605	ADLPBGKJ_00431	LFDACIMN_01745	NFFDMFAA_00339	GNPFBACB_02005	BFEDJGLP_00439	OMGPPDJG_00514	FJBFPLEM_00289	LMBOJPCL_02083	KNMDJAKB_02345	PKLNMAOI_02426	GFLMGHKO_02721	MLEOKNBP_01189	OAJKGOEN_02352	KEHFNKCA_02593
ihfA_1		DNA-binding protein HRL53	49	49	1	1	6530				272	341	279	HBPFOBFE_00431	HPEIMNOJ_02116	MHFKMGFH_02047	CLLEABPI_03061	IPAJPIFN_01029	PABIDIKF_00312	MFKHNBBC_01462	GPKFNLOA_01833	NGNKDICI_01629	MDFBNDMM_00124	DKINMDDP_02468	HBGGKPJO_01432	KJHJFEAN_00018	EFEGBNDN_01004	MGNKNDBC_00126	JGFNFGEN_00951	EHKLKMIO_00712	CFHCPLEP_02749	LHOANOIJ_02107	IGBNLKPJ_01422	EJMCKJGF_01200	BEAILEPA_00603	ADLPBGKJ_00429	LFDACIMN_01747	NFFDMFAA_00337	GNPFBACB_02003	BFEDJGLP_00437	OMGPPDJG_00516	FJBFPLEM_00287	LMBOJPCL_02081	KNMDJAKB_02343	PKLNMAOI_02424	GFLMGHKO_02723	MLEOKNBP_01187	OAJKGOEN_02354	KEHFNKCA_02595
group_2224		hypothetical protein	49	49	1	1	6485				641	1673	1651	HBPFOBFE_00446	HPEIMNOJ_02088	MHFKMGFH_02031	CLLEABPI_02742	IPAJPIFN_00789	PABIDIKF_00338	MFKHNBBC_01479	GPKFNLOA_00934	NGNKDICI_00308	MDFBNDMM_02267	DKINMDDP_02516	HBGGKPJO_02788	KJHJFEAN_02693	EFEGBNDN_02631	MGNKNDBC_02158	JGFNFGEN_02287	EHKLKMIO_00684	CFHCPLEP_00692	LHOANOIJ_00859	IGBNLKPJ_02614	EJMCKJGF_00007	BEAILEPA_02524	ADLPBGKJ_01630	LFDACIMN_01775	NFFDMFAA_00309	GNPFBACB_01988	BFEDJGLP_00409	OMGPPDJG_00544	FJBFPLEM_00272	LMBOJPCL_00955	KNMDJAKB_02085	PKLNMAOI_01564	GFLMGHKO_00133	MLEOKNBP_00134	OAJKGOEN_00212	KEHFNKCA_00008
rfaF		ADP-heptose--LPS heptosyltransferase 2	49	49	1	1	6470				974	1019	1018	HBPFOBFE_00454	HPEIMNOJ_02080	MHFKMGFH_02023	CLLEABPI_02750	IPAJPIFN_00781	PABIDIKF_00346	MFKHNBBC_02361	GPKFNLOA_00942	NGNKDICI_00300	MDFBNDMM_02275	DKINMDDP_00747	HBGGKPJO_00230	KJHJFEAN_02701	EFEGBNDN_02639	MGNKNDBC_02150	JGFNFGEN_02295	EHKLKMIO_01381	CFHCPLEP_00684	LHOANOIJ_00867	IGBNLKPJ_00284	EJMCKJGF_00015	BEAILEPA_01906	ADLPBGKJ_01638	LFDACIMN_01167	NFFDMFAA_00301	GNPFBACB_01980	BFEDJGLP_00401	OMGPPDJG_00552	FJBFPLEM_00263	LMBOJPCL_00947	KNMDJAKB_02093	PKLNMAOI_01556	GFLMGHKO_00125	MLEOKNBP_00126	OAJKGOEN_00204	KEHFNKCA_00016
proP		Proline/betaine transporter	49	49	1	1	6448				1346	1382	1346	HBPFOBFE_00474	HPEIMNOJ_02060	MHFKMGFH_02002	CLLEABPI_02770	IPAJPIFN_00761	PABIDIKF_00366	MFKHNBBC_02341	GPKFNLOA_00962	NGNKDICI_00280	MDFBNDMM_00943	DKINMDDP_00767	HBGGKPJO_00250	KJHJFEAN_00428	EFEGBNDN_02827	MGNKNDBC_00703	JGFNFGEN_00543	EHKLKMIO_01361	CFHCPLEP_00664	LHOANOIJ_00887	IGBNLKPJ_00264	EJMCKJGF_00035	BEAILEPA_01926	ADLPBGKJ_01658	LFDACIMN_01187	NFFDMFAA_00281	GNPFBACB_01579	BFEDJGLP_00265	OMGPPDJG_00572	FJBFPLEM_00243	LMBOJPCL_00927	KNMDJAKB_02113	PKLNMAOI_01536	GFLMGHKO_00105	MLEOKNBP_00106	OAJKGOEN_00184	KEHFNKCA_00036
group_2228		hypothetical protein	49	49	1	1	6444				578	1013	995	HBPFOBFE_00478	HPEIMNOJ_02056	MHFKMGFH_01998	CLLEABPI_02774	IPAJPIFN_00757	PABIDIKF_00370	MFKHNBBC_02337	GPKFNLOA_00966	NGNKDICI_00276	MDFBNDMM_00947	DKINMDDP_00771	HBGGKPJO_00254	KJHJFEAN_00424	EFEGBNDN_02831	MGNKNDBC_00707	JGFNFGEN_00539	EHKLKMIO_01357	CFHCPLEP_00660	LHOANOIJ_00891	IGBNLKPJ_00260	EJMCKJGF_00039	BEAILEPA_01930	ADLPBGKJ_01662	LFDACIMN_01191	NFFDMFAA_00277	GNPFBACB_01583	BFEDJGLP_00269	OMGPPDJG_00576	FJBFPLEM_00239	LMBOJPCL_00923	KNMDJAKB_02117	PKLNMAOI_01532	GFLMGHKO_00101	MLEOKNBP_00102	OAJKGOEN_00180	KEHFNKCA_00040
group_2229		hypothetical protein	49	49	1	1	6443				227	506	443	HBPFOBFE_00479	HPEIMNOJ_02055	MHFKMGFH_01997	CLLEABPI_02775	IPAJPIFN_00756	PABIDIKF_00371	MFKHNBBC_02527	GPKFNLOA_00967	NGNKDICI_00275	MDFBNDMM_00948	DKINMDDP_00772	HBGGKPJO_00255	KJHJFEAN_00423	EFEGBNDN_00835	MGNKNDBC_00708	JGFNFGEN_00538	EHKLKMIO_01356	CFHCPLEP_00659	LHOANOIJ_00892	IGBNLKPJ_00259	EJMCKJGF_00040	BEAILEPA_01931	ADLPBGKJ_01663	LFDACIMN_01192	NFFDMFAA_00276	GNPFBACB_01584	BFEDJGLP_00270	OMGPPDJG_00577	FJBFPLEM_00238	LMBOJPCL_00922	KNMDJAKB_02118	PKLNMAOI_01531	GFLMGHKO_00100	MLEOKNBP_00101	OAJKGOEN_00179	KEHFNKCA_00041
fbp_1		Fructose-1,6-bisphosphatase class 1	49	49	1	1	6442				1001	1001	1001	HBPFOBFE_00480	HPEIMNOJ_02054	MHFKMGFH_01996	CLLEABPI_02776	IPAJPIFN_00755	PABIDIKF_00372	MFKHNBBC_02528	GPKFNLOA_00968	NGNKDICI_00274	MDFBNDMM_00949	DKINMDDP_00773	HBGGKPJO_00256	KJHJFEAN_00422	EFEGBNDN_00834	MGNKNDBC_00709	JGFNFGEN_00537	EHKLKMIO_01355	CFHCPLEP_00658	LHOANOIJ_00893	IGBNLKPJ_00258	EJMCKJGF_00041	BEAILEPA_01932	ADLPBGKJ_01664	LFDACIMN_01193	NFFDMFAA_00275	GNPFBACB_01585	BFEDJGLP_00271	OMGPPDJG_00578	FJBFPLEM_00237	LMBOJPCL_00921	KNMDJAKB_02119	PKLNMAOI_01530	GFLMGHKO_00099	MLEOKNBP_00100	OAJKGOEN_00178	KEHFNKCA_00042
folC		Dihydrofolate synthase/folylpolyglutamate synthase	49	49	1	1	6436				1136	1274	1271	HBPFOBFE_00486	HPEIMNOJ_02048	MHFKMGFH_01990	CLLEABPI_02782	IPAJPIFN_00749	PABIDIKF_00378	MFKHNBBC_02534	GPKFNLOA_00974	NGNKDICI_00268	MDFBNDMM_00955	DKINMDDP_00779	HBGGKPJO_00262	KJHJFEAN_00416	EFEGBNDN_00828	MGNKNDBC_00715	JGFNFGEN_00531	EHKLKMIO_01349	CFHCPLEP_00652	LHOANOIJ_00899	IGBNLKPJ_00252	EJMCKJGF_00047	BEAILEPA_01033	ADLPBGKJ_01670	LFDACIMN_01199	NFFDMFAA_00269	GNPFBACB_01591	BFEDJGLP_00277	OMGPPDJG_00584	FJBFPLEM_00231	LMBOJPCL_00915	KNMDJAKB_02125	PKLNMAOI_01524	GFLMGHKO_00093	MLEOKNBP_00094	OAJKGOEN_00172	KEHFNKCA_00048
ansA		L-asparaginase 1	49	49	1	1	6430				989	998	997	HBPFOBFE_00492	HPEIMNOJ_02042	MHFKMGFH_01984	CLLEABPI_02788	IPAJPIFN_00743	PABIDIKF_00384	MFKHNBBC_02540	GPKFNLOA_00980	NGNKDICI_00262	MDFBNDMM_00961	DKINMDDP_00785	HBGGKPJO_00268	KJHJFEAN_00410	EFEGBNDN_00822	MGNKNDBC_00721	JGFNFGEN_00525	EHKLKMIO_01343	CFHCPLEP_00646	LHOANOIJ_00905	IGBNLKPJ_00246	EJMCKJGF_00053	BEAILEPA_01039	ADLPBGKJ_01676	LFDACIMN_01205	NFFDMFAA_00263	GNPFBACB_01597	BFEDJGLP_00283	OMGPPDJG_00590	FJBFPLEM_00225	LMBOJPCL_00909	KNMDJAKB_02131	PKLNMAOI_01518	GFLMGHKO_00087	MLEOKNBP_00088	OAJKGOEN_00166	KEHFNKCA_00054
group_2233		hypothetical protein	49	49	1	1	6428				182	182	182	HBPFOBFE_00494	HPEIMNOJ_02040	MHFKMGFH_01982	CLLEABPI_02790	IPAJPIFN_00741	PABIDIKF_00386	MFKHNBBC_02542	GPKFNLOA_00982	NGNKDICI_00260	MDFBNDMM_00963	DKINMDDP_00787	HBGGKPJO_00270	KJHJFEAN_00408	EFEGBNDN_00820	MGNKNDBC_00723	JGFNFGEN_00523	EHKLKMIO_01341	CFHCPLEP_00644	LHOANOIJ_00907	IGBNLKPJ_00244	EJMCKJGF_00055	BEAILEPA_01041	ADLPBGKJ_01678	LFDACIMN_01207	NFFDMFAA_00261	GNPFBACB_01599	BFEDJGLP_00285	OMGPPDJG_00592	FJBFPLEM_00223	LMBOJPCL_00907	KNMDJAKB_02133	PKLNMAOI_01516	GFLMGHKO_00085	MLEOKNBP_00086	OAJKGOEN_00164	KEHFNKCA_00056
group_2234		3',5'-nucleoside bisphosphate phosphatase	49	49	1	1	6427				863	863	863	HBPFOBFE_00495	HPEIMNOJ_02039	MHFKMGFH_01981	CLLEABPI_02791	IPAJPIFN_00740	PABIDIKF_00387	MFKHNBBC_02543	GPKFNLOA_00983	NGNKDICI_00259	MDFBNDMM_00964	DKINMDDP_00788	HBGGKPJO_00271	KJHJFEAN_00407	EFEGBNDN_00819	MGNKNDBC_00724	JGFNFGEN_00522	EHKLKMIO_01340	CFHCPLEP_00643	LHOANOIJ_00908	IGBNLKPJ_00243	EJMCKJGF_00056	BEAILEPA_01042	ADLPBGKJ_01679	LFDACIMN_01208	NFFDMFAA_00260	GNPFBACB_01600	BFEDJGLP_00286	OMGPPDJG_00593	FJBFPLEM_00222	LMBOJPCL_00906	KNMDJAKB_02134	PKLNMAOI_01515	GFLMGHKO_00084	MLEOKNBP_00085	OAJKGOEN_00163	KEHFNKCA_00057
group_2235		hypothetical protein	49	49	1	1	6418				815	815	815	HBPFOBFE_00504	HPEIMNOJ_02030	MHFKMGFH_01972	CLLEABPI_02800	IPAJPIFN_00731	PABIDIKF_00396	MFKHNBBC_02552	GPKFNLOA_00992	NGNKDICI_00250	MDFBNDMM_00973	DKINMDDP_00797	HBGGKPJO_00280	KJHJFEAN_00398	EFEGBNDN_00810	MGNKNDBC_00733	JGFNFGEN_00513	EHKLKMIO_01117	CFHCPLEP_00634	LHOANOIJ_00917	IGBNLKPJ_00234	EJMCKJGF_00065	BEAILEPA_01051	ADLPBGKJ_01688	LFDACIMN_01217	NFFDMFAA_00251	GNPFBACB_01609	BFEDJGLP_00295	OMGPPDJG_00602	FJBFPLEM_00213	LMBOJPCL_00897	KNMDJAKB_02143	PKLNMAOI_01506	GFLMGHKO_00075	MLEOKNBP_00076	OAJKGOEN_00154	KEHFNKCA_00066
ccmH		Cytochrome c-type biogenesis protein CcmH	49	49	1	1	6417				491	491	491	HBPFOBFE_00505	HPEIMNOJ_02029	MHFKMGFH_01971	CLLEABPI_02801	IPAJPIFN_00730	PABIDIKF_00397	MFKHNBBC_02553	GPKFNLOA_00993	NGNKDICI_00249	MDFBNDMM_00974	DKINMDDP_00798	HBGGKPJO_00281	KJHJFEAN_00397	EFEGBNDN_00809	MGNKNDBC_00734	JGFNFGEN_00512	EHKLKMIO_01116	CFHCPLEP_00633	LHOANOIJ_00918	IGBNLKPJ_00233	EJMCKJGF_00066	BEAILEPA_01052	ADLPBGKJ_01689	LFDACIMN_01218	NFFDMFAA_00250	GNPFBACB_01610	BFEDJGLP_00296	OMGPPDJG_00603	FJBFPLEM_00212	LMBOJPCL_00896	KNMDJAKB_02144	PKLNMAOI_01505	GFLMGHKO_00074	MLEOKNBP_00075	OAJKGOEN_00153	KEHFNKCA_00067
dsbE		Thiol:disulfide interchange protein DsbE	49	49	1	1	6416				545	545	545	HBPFOBFE_00506	HPEIMNOJ_02028	MHFKMGFH_01970	CLLEABPI_02802	IPAJPIFN_00729	PABIDIKF_00398	MFKHNBBC_02554	GPKFNLOA_00994	NGNKDICI_00248	MDFBNDMM_00975	DKINMDDP_00799	HBGGKPJO_00282	KJHJFEAN_00396	EFEGBNDN_00808	MGNKNDBC_00735	JGFNFGEN_00511	EHKLKMIO_01115	CFHCPLEP_00632	LHOANOIJ_00919	IGBNLKPJ_00232	EJMCKJGF_00067	BEAILEPA_01053	ADLPBGKJ_01690	LFDACIMN_01219	NFFDMFAA_00249	GNPFBACB_01611	BFEDJGLP_00297	OMGPPDJG_00604	FJBFPLEM_00211	LMBOJPCL_00895	KNMDJAKB_02145	PKLNMAOI_01504	GFLMGHKO_00073	MLEOKNBP_00074	OAJKGOEN_00152	KEHFNKCA_00068
ccmE		Cytochrome c-type biogenesis protein CcmE	49	49	1	1	6414				440	440	440	HBPFOBFE_00508	HPEIMNOJ_02026	MHFKMGFH_01968	CLLEABPI_02804	IPAJPIFN_00727	PABIDIKF_00400	MFKHNBBC_02556	GPKFNLOA_00996	NGNKDICI_00246	MDFBNDMM_00977	DKINMDDP_00801	HBGGKPJO_00284	KJHJFEAN_00394	EFEGBNDN_00806	MGNKNDBC_00737	JGFNFGEN_00509	EHKLKMIO_01113	CFHCPLEP_00630	LHOANOIJ_00921	IGBNLKPJ_00230	EJMCKJGF_00069	BEAILEPA_01055	ADLPBGKJ_01692	LFDACIMN_01221	NFFDMFAA_00247	GNPFBACB_01613	BFEDJGLP_00299	OMGPPDJG_00606	FJBFPLEM_00209	LMBOJPCL_00893	KNMDJAKB_02147	PKLNMAOI_01502	GFLMGHKO_00071	MLEOKNBP_00072	OAJKGOEN_00150	KEHFNKCA_00070
ccmA		Cytochrome c biogenesis ATP-binding export protein CcmA	49	49	1	1	6409				608	608	608	HBPFOBFE_00512	HPEIMNOJ_02022	MHFKMGFH_01964	CLLEABPI_02808	IPAJPIFN_00723	PABIDIKF_00404	MFKHNBBC_02560	GPKFNLOA_01000	NGNKDICI_00242	MDFBNDMM_00981	DKINMDDP_00805	HBGGKPJO_00288	KJHJFEAN_00390	EFEGBNDN_00802	MGNKNDBC_00741	JGFNFGEN_00505	EHKLKMIO_01109	CFHCPLEP_00626	LHOANOIJ_00925	IGBNLKPJ_00226	EJMCKJGF_00073	BEAILEPA_01059	ADLPBGKJ_01696	LFDACIMN_01225	NFFDMFAA_00243	GNPFBACB_01617	BFEDJGLP_00303	OMGPPDJG_00610	FJBFPLEM_00205	LMBOJPCL_00889	KNMDJAKB_02151	PKLNMAOI_01498	GFLMGHKO_00067	MLEOKNBP_00068	OAJKGOEN_00146	KEHFNKCA_00074
acsA_1		Acetyl-coenzyme A synthetase	49	49	1	1	6379				1532	1952	1943	HBPFOBFE_00538	HPEIMNOJ_01996	MHFKMGFH_01938	CLLEABPI_02834	IPAJPIFN_00014	PABIDIKF_00430	MFKHNBBC_01769	GPKFNLOA_02042	NGNKDICI_00216	MDFBNDMM_01358	DKINMDDP_00831	HBGGKPJO_00315	KJHJFEAN_00364	EFEGBNDN_00776	MGNKNDBC_00767	JGFNFGEN_00479	EHKLKMIO_01083	CFHCPLEP_00600	LHOANOIJ_00951	IGBNLKPJ_00200	EJMCKJGF_00099	BEAILEPA_01085	ADLPBGKJ_02029	LFDACIMN_01887	NFFDMFAA_00217	GNPFBACB_01915	BFEDJGLP_00329	OMGPPDJG_00636	FJBFPLEM_02346	LMBOJPCL_01617	KNMDJAKB_01361	PKLNMAOI_01991	GFLMGHKO_00042	MLEOKNBP_00042	OAJKGOEN_00120	KEHFNKCA_00099
liuE		3-hydroxy-3-isohexenylglutaryl-CoA/hydroxy-methylglutaryl-CoA lyase	49	49	1	1	6378				176	920	874	HBPFOBFE_00539	HPEIMNOJ_01995	MHFKMGFH_01937	CLLEABPI_02835	IPAJPIFN_00015	PABIDIKF_00431	MFKHNBBC_01770	GPKFNLOA_02041	NGNKDICI_00215	MDFBNDMM_01359	DKINMDDP_00832	HBGGKPJO_00316	KJHJFEAN_00363	EFEGBNDN_00775	MGNKNDBC_00768	JGFNFGEN_00478	EHKLKMIO_01082	CFHCPLEP_00599	LHOANOIJ_00952	IGBNLKPJ_02440	EJMCKJGF_00100	BEAILEPA_01086	ADLPBGKJ_02030	LFDACIMN_01886	NFFDMFAA_00216	GNPFBACB_01914	BFEDJGLP_00330	OMGPPDJG_00637	FJBFPLEM_02347	LMBOJPCL_01616	KNMDJAKB_01360	PKLNMAOI_01990	GFLMGHKO_00041	MLEOKNBP_00041	OAJKGOEN_00119	KEHFNKCA_00100
lolE_1		Lipoprotein-releasing system transmembrane protein LolE	49	49	1	1	6371				839	1214	1206	HBPFOBFE_00544	HPEIMNOJ_01990	MHFKMGFH_01930	CLLEABPI_02840	IPAJPIFN_00020	PABIDIKF_00436	MFKHNBBC_01775	GPKFNLOA_02036	NGNKDICI_00210	MDFBNDMM_01364	DKINMDDP_00837	HBGGKPJO_00321	KJHJFEAN_00358	EFEGBNDN_00770	MGNKNDBC_00773	JGFNFGEN_00473	EHKLKMIO_01077	CFHCPLEP_00594	LHOANOIJ_01176	IGBNLKPJ_02445	EJMCKJGF_00105	BEAILEPA_01091	ADLPBGKJ_02035	LFDACIMN_01881	NFFDMFAA_00211	GNPFBACB_01909	BFEDJGLP_00335	OMGPPDJG_00642	FJBFPLEM_02352	LMBOJPCL_01611	KNMDJAKB_01355	PKLNMAOI_01985	GFLMGHKO_00036	MLEOKNBP_00036	OAJKGOEN_00114	KEHFNKCA_01363
group_2244		hypothetical protein	49	49	1	1	6365				530	566	534	HBPFOBFE_00550	HPEIMNOJ_01984	MHFKMGFH_01924	CLLEABPI_02846	IPAJPIFN_00026	PABIDIKF_00442	MFKHNBBC_01781	GPKFNLOA_02030	NGNKDICI_00204	MDFBNDMM_01370	DKINMDDP_00843	HBGGKPJO_00327	KJHJFEAN_00352	EFEGBNDN_00764	MGNKNDBC_00779	JGFNFGEN_00467	EHKLKMIO_01071	CFHCPLEP_00588	LHOANOIJ_01170	IGBNLKPJ_02451	EJMCKJGF_00111	BEAILEPA_01097	ADLPBGKJ_02041	LFDACIMN_01875	NFFDMFAA_00205	GNPFBACB_01903	BFEDJGLP_00341	OMGPPDJG_00648	FJBFPLEM_02358	LMBOJPCL_01605	KNMDJAKB_01349	PKLNMAOI_01979	GFLMGHKO_00030	MLEOKNBP_00030	OAJKGOEN_00108	KEHFNKCA_01357
group_2245		hypothetical protein	49	49	1	1	6360				461	461	461	HBPFOBFE_00557	HPEIMNOJ_01977	MHFKMGFH_01917	CLLEABPI_02853	IPAJPIFN_00033	PABIDIKF_00449	MFKHNBBC_01788	GPKFNLOA_02023	NGNKDICI_00197	MDFBNDMM_01377	DKINMDDP_00850	HBGGKPJO_00334	KJHJFEAN_00345	EFEGBNDN_00757	MGNKNDBC_00786	JGFNFGEN_00460	EHKLKMIO_01064	CFHCPLEP_00581	LHOANOIJ_01163	IGBNLKPJ_02262	EJMCKJGF_00118	BEAILEPA_02389	ADLPBGKJ_02048	LFDACIMN_01868	NFFDMFAA_00198	GNPFBACB_01896	BFEDJGLP_00348	OMGPPDJG_00655	FJBFPLEM_02365	LMBOJPCL_01598	KNMDJAKB_01342	PKLNMAOI_01972	GFLMGHKO_00023	MLEOKNBP_00023	OAJKGOEN_00101	KEHFNKCA_01350
group_2246		hypothetical protein	49	49	1	1	6357				1124	1124	1124	HBPFOBFE_00560	HPEIMNOJ_01974	MHFKMGFH_01914	CLLEABPI_02856	IPAJPIFN_00036	PABIDIKF_00452	MFKHNBBC_01791	GPKFNLOA_02020	NGNKDICI_00194	MDFBNDMM_01380	DKINMDDP_00853	HBGGKPJO_00337	KJHJFEAN_00342	EFEGBNDN_00754	MGNKNDBC_00789	JGFNFGEN_00457	EHKLKMIO_01061	CFHCPLEP_00578	LHOANOIJ_01160	IGBNLKPJ_02265	EJMCKJGF_00121	BEAILEPA_02386	ADLPBGKJ_02051	LFDACIMN_01865	NFFDMFAA_00195	GNPFBACB_01893	BFEDJGLP_00351	OMGPPDJG_00658	FJBFPLEM_02368	LMBOJPCL_01595	KNMDJAKB_01339	PKLNMAOI_01969	GFLMGHKO_00020	MLEOKNBP_00020	OAJKGOEN_00098	KEHFNKCA_01347
ycgM		putative protein YcgM	49	49	1	1	6356				656	656	656	HBPFOBFE_00561	HPEIMNOJ_01973	MHFKMGFH_01913	CLLEABPI_02857	IPAJPIFN_00037	PABIDIKF_00453	MFKHNBBC_01792	GPKFNLOA_02019	NGNKDICI_00193	MDFBNDMM_01381	DKINMDDP_00854	HBGGKPJO_00338	KJHJFEAN_00341	EFEGBNDN_00753	MGNKNDBC_00790	JGFNFGEN_00456	EHKLKMIO_01060	CFHCPLEP_00577	LHOANOIJ_01159	IGBNLKPJ_02266	EJMCKJGF_00122	BEAILEPA_02385	ADLPBGKJ_02052	LFDACIMN_01864	NFFDMFAA_00194	GNPFBACB_01892	BFEDJGLP_00352	OMGPPDJG_00659	FJBFPLEM_02369	LMBOJPCL_01594	KNMDJAKB_01338	PKLNMAOI_01968	GFLMGHKO_00019	MLEOKNBP_00019	OAJKGOEN_00097	KEHFNKCA_01346
lptA		Lipopolysaccharide export system protein LptA	49	49	1	1	6343				551	551	551	HBPFOBFE_00573	HPEIMNOJ_01961	MHFKMGFH_01901	CLLEABPI_02869	IPAJPIFN_00049	PABIDIKF_00465	MFKHNBBC_01804	GPKFNLOA_02007	NGNKDICI_00181	MDFBNDMM_01393	DKINMDDP_00866	HBGGKPJO_00350	KJHJFEAN_00329	EFEGBNDN_00741	MGNKNDBC_00802	JGFNFGEN_00444	EHKLKMIO_02667	CFHCPLEP_00565	LHOANOIJ_01147	IGBNLKPJ_02278	EJMCKJGF_00134	BEAILEPA_02373	ADLPBGKJ_02064	LFDACIMN_01852	NFFDMFAA_00182	GNPFBACB_01880	BFEDJGLP_00364	OMGPPDJG_00671	FJBFPLEM_02381	LMBOJPCL_01582	KNMDJAKB_01326	PKLNMAOI_01956	GFLMGHKO_00007	MLEOKNBP_00007	OAJKGOEN_00085	KEHFNKCA_01334
kdsD		Arabinose 5-phosphate isomerase KdsD	49	49	1	1	6340				365	1007	993	HBPFOBFE_00576	HPEIMNOJ_01958	MHFKMGFH_01898	CLLEABPI_02872	IPAJPIFN_00052	PABIDIKF_00468	MFKHNBBC_01807	GPKFNLOA_02004	NGNKDICI_00178	MDFBNDMM_01396	DKINMDDP_00869	HBGGKPJO_00353	KJHJFEAN_00326	EFEGBNDN_00738	MGNKNDBC_00805	JGFNFGEN_00441	EHKLKMIO_02670	CFHCPLEP_00562	LHOANOIJ_01144	IGBNLKPJ_02281	EJMCKJGF_00137	BEAILEPA_02370	ADLPBGKJ_02067	LFDACIMN_01849	NFFDMFAA_00179	GNPFBACB_01877	BFEDJGLP_00367	OMGPPDJG_00674	FJBFPLEM_02384	LMBOJPCL_01579	KNMDJAKB_01323	PKLNMAOI_01953	GFLMGHKO_00004	MLEOKNBP_00004	OAJKGOEN_00082	KEHFNKCA_01331
pdxH		Pyridoxine/pyridoxamine 5'-phosphate oxidase	49	49	1	1	6337				638	638	638	HBPFOBFE_00578	HPEIMNOJ_01956	MHFKMGFH_01895	CLLEABPI_02874	IPAJPIFN_00054	PABIDIKF_00470	MFKHNBBC_01809	GPKFNLOA_02002	NGNKDICI_00176	MDFBNDMM_01398	DKINMDDP_00871	HBGGKPJO_00355	KJHJFEAN_00324	EFEGBNDN_00736	MGNKNDBC_00807	JGFNFGEN_00439	EHKLKMIO_02672	CFHCPLEP_00560	LHOANOIJ_01142	IGBNLKPJ_02283	EJMCKJGF_00139	BEAILEPA_02368	ADLPBGKJ_02069	LFDACIMN_01847	NFFDMFAA_00177	GNPFBACB_01875	BFEDJGLP_00369	OMGPPDJG_00676	FJBFPLEM_02386	LMBOJPCL_01577	KNMDJAKB_01321	PKLNMAOI_01951	GFLMGHKO_00002	MLEOKNBP_00002	OAJKGOEN_00080	KEHFNKCA_01329
group_2252		hypothetical protein	49	49	1	1	2636				194	212	211	HBPFOBFE_00588	HPEIMNOJ_01944	MHFKMGFH_01853	CLLEABPI_00758	IPAJPIFN_00066	PABIDIKF_01848	MFKHNBBC_00963	GPKFNLOA_01413	NGNKDICI_02144	MDFBNDMM_02557	DKINMDDP_00097	HBGGKPJO_00176	KJHJFEAN_02046	EFEGBNDN_00676	MGNKNDBC_00819	JGFNFGEN_00427	EHKLKMIO_02540	CFHCPLEP_00014	LHOANOIJ_01130	IGBNLKPJ_02309	EJMCKJGF_01847	BEAILEPA_02230	ADLPBGKJ_00803	LFDACIMN_02170	NFFDMFAA_00165	GNPFBACB_00451	BFEDJGLP_00381	OMGPPDJG_01798	FJBFPLEM_00507	LMBOJPCL_02612	KNMDJAKB_01297	PKLNMAOI_01927	GFLMGHKO_01298	MLEOKNBP_00931	OAJKGOEN_00057	KEHFNKCA_01838
group_2253	cphA_2	Cyanophycin synthetase	49	49	1	1	2640				1358	2570	2545	HBPFOBFE_00592	HPEIMNOJ_01940	MHFKMGFH_01849	CLLEABPI_00754	IPAJPIFN_00070	PABIDIKF_01852	MFKHNBBC_00959	GPKFNLOA_01417	NGNKDICI_02140	MDFBNDMM_02553	DKINMDDP_00093	HBGGKPJO_00172	KJHJFEAN_02042	EFEGBNDN_00672	MGNKNDBC_00823	JGFNFGEN_00423	EHKLKMIO_02544	CFHCPLEP_00018	LHOANOIJ_01126	IGBNLKPJ_02313	EJMCKJGF_01843	BEAILEPA_02234	ADLPBGKJ_00807	LFDACIMN_02166	NFFDMFAA_00161	GNPFBACB_00455	BFEDJGLP_00385	OMGPPDJG_01794	FJBFPLEM_00511	LMBOJPCL_02616	KNMDJAKB_01293	PKLNMAOI_01923	GFLMGHKO_01302	MLEOKNBP_00935	OAJKGOEN_00053	KEHFNKCA_01842
group_2254	braC_2	Leucine-, isoleucine-, valine-, threonine-, and alanine-binding protein	49	49	1	1	2647				710	1175	1165	HBPFOBFE_00597	HPEIMNOJ_01935	MHFKMGFH_01844	CLLEABPI_00749	IPAJPIFN_00075	PABIDIKF_01857	MFKHNBBC_00954	GPKFNLOA_01422	NGNKDICI_02300	MDFBNDMM_02548	DKINMDDP_00088	HBGGKPJO_00167	KJHJFEAN_02037	EFEGBNDN_00667	MGNKNDBC_00828	JGFNFGEN_00418	EHKLKMIO_02911	CFHCPLEP_00024	LHOANOIJ_01120	IGBNLKPJ_02318	EJMCKJGF_01838	BEAILEPA_02239	ADLPBGKJ_00812	LFDACIMN_02160	NFFDMFAA_00156	GNPFBACB_00460	BFEDJGLP_00390	OMGPPDJG_01789	FJBFPLEM_00516	LMBOJPCL_02621	KNMDJAKB_01288	PKLNMAOI_01918	GFLMGHKO_01307	MLEOKNBP_00940	OAJKGOEN_00048	KEHFNKCA_02349
group_2255		hypothetical protein	49	49	1	1	2655				437	437	437	HBPFOBFE_00605	HPEIMNOJ_01927	MHFKMGFH_01836	CLLEABPI_00741	IPAJPIFN_00083	PABIDIKF_01421	MFKHNBBC_00946	GPKFNLOA_01430	NGNKDICI_02308	MDFBNDMM_02540	DKINMDDP_00080	HBGGKPJO_00159	KJHJFEAN_02123	EFEGBNDN_00659	MGNKNDBC_00836	JGFNFGEN_00410	EHKLKMIO_02919	CFHCPLEP_00032	LHOANOIJ_01112	IGBNLKPJ_00358	EJMCKJGF_01830	BEAILEPA_02723	ADLPBGKJ_00820	LFDACIMN_02152	NFFDMFAA_02827	GNPFBACB_00468	BFEDJGLP_01145	OMGPPDJG_01781	FJBFPLEM_00524	LMBOJPCL_02629	KNMDJAKB_01280	PKLNMAOI_01910	GFLMGHKO_01315	MLEOKNBP_00948	OAJKGOEN_00040	KEHFNKCA_02357
group_2256		hypothetical protein	49	49	1	1	2657				734	734	734	HBPFOBFE_00607	HPEIMNOJ_01925	MHFKMGFH_01834	CLLEABPI_00739	IPAJPIFN_00085	PABIDIKF_01423	MFKHNBBC_00944	GPKFNLOA_01287	NGNKDICI_02310	MDFBNDMM_02538	DKINMDDP_00078	HBGGKPJO_00157	KJHJFEAN_02125	EFEGBNDN_00657	MGNKNDBC_00838	JGFNFGEN_00408	EHKLKMIO_02921	CFHCPLEP_00034	LHOANOIJ_01110	IGBNLKPJ_00360	EJMCKJGF_01828	BEAILEPA_02725	ADLPBGKJ_00822	LFDACIMN_02150	NFFDMFAA_02829	GNPFBACB_00470	BFEDJGLP_01143	OMGPPDJG_01779	FJBFPLEM_00526	LMBOJPCL_02631	KNMDJAKB_01278	PKLNMAOI_01908	GFLMGHKO_01317	MLEOKNBP_00950	OAJKGOEN_00038	KEHFNKCA_02359
group_2257		putative protein	49	49	1	1	2660				293	1427	1403	HBPFOBFE_00610	HPEIMNOJ_01922	MHFKMGFH_01831	CLLEABPI_00736	IPAJPIFN_00088	PABIDIKF_01426	MFKHNBBC_00941	GPKFNLOA_01284	NGNKDICI_02313	MDFBNDMM_01230	DKINMDDP_00075	HBGGKPJO_00154	KJHJFEAN_02128	EFEGBNDN_00654	MGNKNDBC_00841	JGFNFGEN_00405	EHKLKMIO_02924	CFHCPLEP_00037	LHOANOIJ_01107	IGBNLKPJ_00363	EJMCKJGF_01825	BEAILEPA_02728	ADLPBGKJ_00825	LFDACIMN_02147	NFFDMFAA_02832	GNPFBACB_00473	BFEDJGLP_01140	OMGPPDJG_01776	FJBFPLEM_00529	LMBOJPCL_02634	KNMDJAKB_01275	PKLNMAOI_01905	GFLMGHKO_01320	MLEOKNBP_00953	OAJKGOEN_00035	KEHFNKCA_02362
hemW		Heme chaperone HemW	49	49	1	1	2669				689	1220	1209	HBPFOBFE_00617	HPEIMNOJ_01915	MHFKMGFH_01824	CLLEABPI_00729	IPAJPIFN_00095	PABIDIKF_01434	MFKHNBBC_00934	GPKFNLOA_01277	NGNKDICI_02320	MDFBNDMM_01223	DKINMDDP_00068	HBGGKPJO_00147	KJHJFEAN_02135	EFEGBNDN_00647	MGNKNDBC_00848	JGFNFGEN_00398	EHKLKMIO_01744	CFHCPLEP_00044	LHOANOIJ_01100	IGBNLKPJ_00370	EJMCKJGF_01818	BEAILEPA_02767	ADLPBGKJ_00833	LFDACIMN_02140	NFFDMFAA_02839	GNPFBACB_00480	BFEDJGLP_01133	OMGPPDJG_01769	FJBFPLEM_00536	LMBOJPCL_02319	KNMDJAKB_01268	PKLNMAOI_01898	GFLMGHKO_01327	MLEOKNBP_00960	OAJKGOEN_00028	KEHFNKCA_02369
pnp		Polyribonucleotide nucleotidyltransferase	49	49	1	1	2687				926	2105	2080	HBPFOBFE_00633	HPEIMNOJ_01899	MHFKMGFH_01808	CLLEABPI_00713	IPAJPIFN_00111	PABIDIKF_01450	MFKHNBBC_00918	GPKFNLOA_01261	NGNKDICI_02336	MDFBNDMM_01207	DKINMDDP_00052	HBGGKPJO_00131	KJHJFEAN_02151	EFEGBNDN_00631	MGNKNDBC_00864	JGFNFGEN_00382	EHKLKMIO_01760	CFHCPLEP_00060	LHOANOIJ_01084	IGBNLKPJ_00386	EJMCKJGF_00673	BEAILEPA_00774	ADLPBGKJ_00849	LFDACIMN_02124	NFFDMFAA_01529	GNPFBACB_00496	BFEDJGLP_01117	OMGPPDJG_02714	FJBFPLEM_00552	LMBOJPCL_02335	KNMDJAKB_01252	PKLNMAOI_01882	GFLMGHKO_01343	MLEOKNBP_00976	OAJKGOEN_00012	KEHFNKCA_01804
astA_1		Arginine N-succinyltransferase subunit alpha	49	49	1	1	2694				860	1016	1012	HBPFOBFE_00639	HPEIMNOJ_01893	MHFKMGFH_01802	CLLEABPI_00707	IPAJPIFN_00117	PABIDIKF_01456	MFKHNBBC_00912	GPKFNLOA_01255	NGNKDICI_02342	MDFBNDMM_01201	DKINMDDP_00046	HBGGKPJO_00125	KJHJFEAN_02157	EFEGBNDN_00003	MGNKNDBC_00870	JGFNFGEN_00376	EHKLKMIO_01766	CFHCPLEP_00066	LHOANOIJ_01078	IGBNLKPJ_00392	EJMCKJGF_00679	BEAILEPA_00780	ADLPBGKJ_00855	LFDACIMN_02118	NFFDMFAA_01535	GNPFBACB_00502	BFEDJGLP_01111	OMGPPDJG_02708	FJBFPLEM_00558	LMBOJPCL_02341	KNMDJAKB_01246	PKLNMAOI_01876	GFLMGHKO_01349	MLEOKNBP_00982	OAJKGOEN_00006	KEHFNKCA_01798
glnL		Sensory histidine kinase/phosphatase NtrB	49	49	1	1	2715				986	1154	1150	HBPFOBFE_00650	HPEIMNOJ_01882	MHFKMGFH_01791	CLLEABPI_00696	IPAJPIFN_00128	PABIDIKF_01467	MFKHNBBC_00902	GPKFNLOA_01244	NGNKDICI_02353	MDFBNDMM_01190	DKINMDDP_00035	HBGGKPJO_00114	KJHJFEAN_01385	EFEGBNDN_00014	MGNKNDBC_00881	JGFNFGEN_00365	EHKLKMIO_01777	CFHCPLEP_00096	LHOANOIJ_00004	IGBNLKPJ_00403	EJMCKJGF_00690	BEAILEPA_00791	ADLPBGKJ_00866	LFDACIMN_00809	NFFDMFAA_01546	GNPFBACB_00513	BFEDJGLP_01100	OMGPPDJG_01984	FJBFPLEM_01331	LMBOJPCL_02021	KNMDJAKB_01236	PKLNMAOI_01009	GFLMGHKO_01359	MLEOKNBP_00992	OAJKGOEN_02637	KEHFNKCA_00812
rutC		Putative aminoacrylate peracid reductase RutC	49	49	1	1	2720				1277	1739	1286	HBPFOBFE_00655	HPEIMNOJ_01878	MHFKMGFH_01786	CLLEABPI_00692	IPAJPIFN_00132	PABIDIKF_01471	MFKHNBBC_00898	GPKFNLOA_01240	NGNKDICI_02357	MDFBNDMM_01186	DKINMDDP_00030	HBGGKPJO_00110	KJHJFEAN_01381	EFEGBNDN_00018	MGNKNDBC_00885	JGFNFGEN_00361	EHKLKMIO_01781	CFHCPLEP_00100	LHOANOIJ_00008	IGBNLKPJ_00407	EJMCKJGF_00694	BEAILEPA_00795	ADLPBGKJ_00870	LFDACIMN_00805	NFFDMFAA_01550	GNPFBACB_00518	BFEDJGLP_01096	OMGPPDJG_01980	FJBFPLEM_01326	LMBOJPCL_02016	KNMDJAKB_01231	PKLNMAOI_01014	GFLMGHKO_00483	MLEOKNBP_00997	OAJKGOEN_02642	KEHFNKCA_00817
group_2263		hypothetical protein	49	49	1	1	2724				206	302	209	HBPFOBFE_00659	HPEIMNOJ_01874	MHFKMGFH_01782	CLLEABPI_00688	IPAJPIFN_00137	PABIDIKF_01476	MFKHNBBC_00894	GPKFNLOA_01236	NGNKDICI_02361	MDFBNDMM_01182	DKINMDDP_00026	HBGGKPJO_00105	KJHJFEAN_01377	EFEGBNDN_00022	MGNKNDBC_00889	JGFNFGEN_00357	EHKLKMIO_01785	CFHCPLEP_00104	LHOANOIJ_00012	IGBNLKPJ_00411	EJMCKJGF_00698	BEAILEPA_00799	ADLPBGKJ_00874	LFDACIMN_00801	NFFDMFAA_01554	GNPFBACB_00522	BFEDJGLP_01092	OMGPPDJG_01976	FJBFPLEM_01322	LMBOJPCL_02012	KNMDJAKB_01227	PKLNMAOI_01018	GFLMGHKO_00479	MLEOKNBP_01001	OAJKGOEN_02646	KEHFNKCA_00821
group_2264		hypothetical protein	49	49	1	1	2726				281	281	281	HBPFOBFE_00661	HPEIMNOJ_01872	MHFKMGFH_01780	CLLEABPI_00686	IPAJPIFN_00139	PABIDIKF_01478	MFKHNBBC_00892	GPKFNLOA_01234	NGNKDICI_02363	MDFBNDMM_01180	DKINMDDP_00024	HBGGKPJO_00103	KJHJFEAN_01375	EFEGBNDN_00024	MGNKNDBC_00891	JGFNFGEN_00355	EHKLKMIO_01787	CFHCPLEP_00106	LHOANOIJ_00014	IGBNLKPJ_00413	EJMCKJGF_00700	BEAILEPA_00801	ADLPBGKJ_00876	LFDACIMN_00799	NFFDMFAA_01556	GNPFBACB_00524	BFEDJGLP_01090	OMGPPDJG_01974	FJBFPLEM_01320	LMBOJPCL_02010	KNMDJAKB_01225	PKLNMAOI_01020	GFLMGHKO_00477	MLEOKNBP_01003	OAJKGOEN_02648	KEHFNKCA_00823
argT		Lysine/arginine/ornithine-binding periplasmic protein	49	49	1	1	2728				797	797	797	HBPFOBFE_00663	HPEIMNOJ_01870	MHFKMGFH_01778	CLLEABPI_00684	IPAJPIFN_00141	PABIDIKF_01480	MFKHNBBC_00890	GPKFNLOA_01232	NGNKDICI_02365	MDFBNDMM_01178	DKINMDDP_00022	HBGGKPJO_00101	KJHJFEAN_01373	EFEGBNDN_00026	MGNKNDBC_00893	JGFNFGEN_00353	EHKLKMIO_01789	CFHCPLEP_00108	LHOANOIJ_00016	IGBNLKPJ_00415	EJMCKJGF_00702	BEAILEPA_00803	ADLPBGKJ_00878	LFDACIMN_00797	NFFDMFAA_01558	GNPFBACB_00526	BFEDJGLP_01088	OMGPPDJG_01972	FJBFPLEM_01318	LMBOJPCL_02008	KNMDJAKB_01223	PKLNMAOI_01022	GFLMGHKO_00475	MLEOKNBP_01005	OAJKGOEN_02650	KEHFNKCA_00825
group_2267		hypothetical protein	49	49	1	1	2734				1013	1013	1013	HBPFOBFE_00668	HPEIMNOJ_01866	MHFKMGFH_01773	CLLEABPI_00680	IPAJPIFN_00145	PABIDIKF_01484	MFKHNBBC_00886	GPKFNLOA_01228	NGNKDICI_00574	MDFBNDMM_01174	DKINMDDP_00018	HBGGKPJO_00097	KJHJFEAN_01369	EFEGBNDN_00030	MGNKNDBC_00897	JGFNFGEN_00349	EHKLKMIO_01793	CFHCPLEP_00113	LHOANOIJ_00020	IGBNLKPJ_00419	EJMCKJGF_00706	BEAILEPA_00807	ADLPBGKJ_00882	LFDACIMN_00793	NFFDMFAA_01562	GNPFBACB_02619	BFEDJGLP_01084	OMGPPDJG_01968	FJBFPLEM_01314	LMBOJPCL_02004	KNMDJAKB_01219	PKLNMAOI_01026	GFLMGHKO_00470	MLEOKNBP_01293	OAJKGOEN_02887	KEHFNKCA_00830
group_2268		3-hydroxylaminophenol mutase	49	49	1	1	2743				419	1421	1400	HBPFOBFE_00674	HPEIMNOJ_01860	MHFKMGFH_01766	CLLEABPI_00453	IPAJPIFN_00151	PABIDIKF_01490	MFKHNBBC_00880	GPKFNLOA_01222	NGNKDICI_00580	MDFBNDMM_01167	DKINMDDP_00011	HBGGKPJO_00091	KJHJFEAN_01363	EFEGBNDN_00036	MGNKNDBC_00903	JGFNFGEN_00343	EHKLKMIO_01799	CFHCPLEP_00119	LHOANOIJ_00027	IGBNLKPJ_00425	EJMCKJGF_00712	BEAILEPA_00813	ADLPBGKJ_00888	LFDACIMN_00786	NFFDMFAA_01568	GNPFBACB_02625	BFEDJGLP_01078	OMGPPDJG_01962	FJBFPLEM_01308	LMBOJPCL_01998	KNMDJAKB_01213	PKLNMAOI_01032	GFLMGHKO_00464	MLEOKNBP_01299	OAJKGOEN_02893	KEHFNKCA_00836
group_2269		hypothetical protein	49	49	1	1	2755				275	356	354	HBPFOBFE_00682	HPEIMNOJ_01852	MHFKMGFH_01759	CLLEABPI_00460	IPAJPIFN_00158	PABIDIKF_01497	MFKHNBBC_00873	GPKFNLOA_01215	NGNKDICI_00587	MDFBNDMM_01160	DKINMDDP_00003	HBGGKPJO_00083	KJHJFEAN_01356	EFEGBNDN_00043	MGNKNDBC_00911	JGFNFGEN_00335	EHKLKMIO_01807	CFHCPLEP_00127	LHOANOIJ_00035	IGBNLKPJ_00432	EJMCKJGF_00720	BEAILEPA_00820	ADLPBGKJ_00895	LFDACIMN_00778	NFFDMFAA_01576	GNPFBACB_02633	BFEDJGLP_01070	OMGPPDJG_01955	FJBFPLEM_01301	LMBOJPCL_01991	KNMDJAKB_01206	PKLNMAOI_01039	GFLMGHKO_00456	MLEOKNBP_01306	OAJKGOEN_02900	KEHFNKCA_00844
group_2270		hypothetical protein	49	49	1	1	2758				122	332	306	HBPFOBFE_00683	HPEIMNOJ_01675	MHFKMGFH_01757	CLLEABPI_00461	IPAJPIFN_00159	PABIDIKF_01498	MFKHNBBC_00871	GPKFNLOA_01214	NGNKDICI_00588	MDFBNDMM_01159	DKINMDDP_00002	HBGGKPJO_00082	KJHJFEAN_01355	EFEGBNDN_00044	MGNKNDBC_01999	JGFNFGEN_01898	EHKLKMIO_01473	CFHCPLEP_00128	LHOANOIJ_00036	IGBNLKPJ_00433	EJMCKJGF_00721	BEAILEPA_00821	ADLPBGKJ_00896	LFDACIMN_00777	NFFDMFAA_01843	GNPFBACB_02634	BFEDJGLP_01716	OMGPPDJG_01953	FJBFPLEM_01300	LMBOJPCL_01990	KNMDJAKB_01205	PKLNMAOI_01040	GFLMGHKO_00454	MLEOKNBP_01307	OAJKGOEN_02901	KEHFNKCA_00846
braC_2		Leucine-, isoleucine-, valine-, threonine-, and alanine-binding protein	49	49	1	1	2775				845	1187	1180	HBPFOBFE_00697	HPEIMNOJ_01677	MHFKMGFH_01755	CLLEABPI_00463	IPAJPIFN_00161	PABIDIKF_01500	MFKHNBBC_00869	GPKFNLOA_01629	NGNKDICI_00603	MDFBNDMM_01157	DKINMDDP_00354	HBGGKPJO_00080	KJHJFEAN_01340	EFEGBNDN_00059	MGNKNDBC_01997	JGFNFGEN_01900	EHKLKMIO_01471	CFHCPLEP_00130	LHOANOIJ_00038	IGBNLKPJ_00435	EJMCKJGF_00722	BEAILEPA_00823	ADLPBGKJ_01092	LFDACIMN_00775	NFFDMFAA_01841	GNPFBACB_02636	BFEDJGLP_01718	OMGPPDJG_01951	FJBFPLEM_01298	LMBOJPCL_01279	KNMDJAKB_01203	PKLNMAOI_01042	GFLMGHKO_00452	MLEOKNBP_01309	OAJKGOEN_02958	KEHFNKCA_00848
putA		Bifunctional protein PutA	49	49	1	1	2776				3599	3599	3599	HBPFOBFE_00698	HPEIMNOJ_01678	MHFKMGFH_01754	CLLEABPI_00464	IPAJPIFN_00162	PABIDIKF_01501	MFKHNBBC_00868	GPKFNLOA_01628	NGNKDICI_00604	MDFBNDMM_01156	DKINMDDP_00355	HBGGKPJO_00079	KJHJFEAN_01339	EFEGBNDN_00060	MGNKNDBC_01996	JGFNFGEN_01901	EHKLKMIO_01470	CFHCPLEP_00131	LHOANOIJ_00039	IGBNLKPJ_00436	EJMCKJGF_00723	BEAILEPA_00824	ADLPBGKJ_01091	LFDACIMN_00774	NFFDMFAA_01840	GNPFBACB_02637	BFEDJGLP_01719	OMGPPDJG_01950	FJBFPLEM_01297	LMBOJPCL_01280	KNMDJAKB_00699	PKLNMAOI_01043	GFLMGHKO_00451	MLEOKNBP_01310	OAJKGOEN_02957	KEHFNKCA_00849
group_2277		hypothetical protein	49	49	1	1	2778				809	809	809	HBPFOBFE_00700	HPEIMNOJ_01680	MHFKMGFH_01752	CLLEABPI_00466	IPAJPIFN_00164	PABIDIKF_01503	MFKHNBBC_00866	GPKFNLOA_01626	NGNKDICI_00606	MDFBNDMM_01154	DKINMDDP_00357	HBGGKPJO_00077	KJHJFEAN_01337	EFEGBNDN_00062	MGNKNDBC_01994	JGFNFGEN_01903	EHKLKMIO_01468	CFHCPLEP_00133	LHOANOIJ_00041	IGBNLKPJ_00438	EJMCKJGF_00725	BEAILEPA_00826	ADLPBGKJ_01089	LFDACIMN_00772	NFFDMFAA_01838	GNPFBACB_02639	BFEDJGLP_01721	OMGPPDJG_01948	FJBFPLEM_01295	LMBOJPCL_01282	KNMDJAKB_00697	PKLNMAOI_01045	GFLMGHKO_00449	MLEOKNBP_01312	OAJKGOEN_02955	KEHFNKCA_00851
gltX		Glutamate--tRNA ligase	49	49	1	1	2788				971	1412	1403	HBPFOBFE_00709	HPEIMNOJ_01689	MHFKMGFH_01743	CLLEABPI_00475	IPAJPIFN_00173	PABIDIKF_01512	MFKHNBBC_00857	GPKFNLOA_01617	NGNKDICI_00615	MDFBNDMM_01145	DKINMDDP_00366	HBGGKPJO_00068	KJHJFEAN_01328	EFEGBNDN_00071	MGNKNDBC_01985	JGFNFGEN_01912	EHKLKMIO_01459	CFHCPLEP_00142	LHOANOIJ_00051	IGBNLKPJ_00447	EJMCKJGF_00734	BEAILEPA_00835	ADLPBGKJ_01080	LFDACIMN_00762	NFFDMFAA_01829	GNPFBACB_02142	BFEDJGLP_01730	OMGPPDJG_02214	FJBFPLEM_01285	LMBOJPCL_01291	KNMDJAKB_00688	PKLNMAOI_02661	GFLMGHKO_00439	MLEOKNBP_01321	OAJKGOEN_01741	KEHFNKCA_00861
nagZ		Beta-hexosaminidase	49	49	1	1	2792				998	1088	999	HBPFOBFE_00713	HPEIMNOJ_01693	MHFKMGFH_01739	CLLEABPI_00479	IPAJPIFN_00177	PABIDIKF_01516	MFKHNBBC_00853	GPKFNLOA_01613	NGNKDICI_00619	MDFBNDMM_01141	DKINMDDP_00370	HBGGKPJO_00064	KJHJFEAN_01324	EFEGBNDN_00075	MGNKNDBC_01981	JGFNFGEN_01916	EHKLKMIO_01455	CFHCPLEP_00146	LHOANOIJ_00055	IGBNLKPJ_00451	EJMCKJGF_00738	BEAILEPA_00839	ADLPBGKJ_01076	LFDACIMN_00758	NFFDMFAA_01825	GNPFBACB_02138	BFEDJGLP_01734	OMGPPDJG_02218	FJBFPLEM_01281	LMBOJPCL_01295	KNMDJAKB_00684	PKLNMAOI_02665	GFLMGHKO_00435	MLEOKNBP_01325	OAJKGOEN_01737	KEHFNKCA_00865
paaZ		Bifunctional protein PaaZ	49	49	1	1	2793				452	452	452	HBPFOBFE_00714	HPEIMNOJ_01694	MHFKMGFH_01738	CLLEABPI_00480	IPAJPIFN_00178	PABIDIKF_01517	MFKHNBBC_00852	GPKFNLOA_01612	NGNKDICI_00620	MDFBNDMM_01948	DKINMDDP_00371	HBGGKPJO_00063	KJHJFEAN_01323	EFEGBNDN_00076	MGNKNDBC_01980	JGFNFGEN_01917	EHKLKMIO_01454	CFHCPLEP_00147	LHOANOIJ_00056	IGBNLKPJ_00452	EJMCKJGF_00739	BEAILEPA_00840	ADLPBGKJ_01075	LFDACIMN_00757	NFFDMFAA_01824	GNPFBACB_02137	BFEDJGLP_01735	OMGPPDJG_02219	FJBFPLEM_01280	LMBOJPCL_01296	KNMDJAKB_00683	PKLNMAOI_02666	GFLMGHKO_00434	MLEOKNBP_01326	OAJKGOEN_01736	KEHFNKCA_00866
hisC_1		Histidinol-phosphate aminotransferase	49	49	1	1	2796				383	1100	1085	HBPFOBFE_00717	HPEIMNOJ_01697	MHFKMGFH_01735	CLLEABPI_00483	IPAJPIFN_00181	PABIDIKF_01520	MFKHNBBC_00849	GPKFNLOA_01609	NGNKDICI_00623	MDFBNDMM_01951	DKINMDDP_00374	HBGGKPJO_00060	KJHJFEAN_01320	EFEGBNDN_00079	MGNKNDBC_01977	JGFNFGEN_01920	EHKLKMIO_01451	CFHCPLEP_00150	LHOANOIJ_00059	IGBNLKPJ_00455	EJMCKJGF_00742	BEAILEPA_00843	ADLPBGKJ_01072	LFDACIMN_00754	NFFDMFAA_01821	GNPFBACB_02134	BFEDJGLP_01738	OMGPPDJG_02222	FJBFPLEM_01277	LMBOJPCL_01299	KNMDJAKB_00680	PKLNMAOI_02669	GFLMGHKO_00431	MLEOKNBP_01329	OAJKGOEN_01733	KEHFNKCA_00869
serC		Phosphoserine aminotransferase	49	49	1	1	2800				1079	1079	1079	HBPFOBFE_00720	HPEIMNOJ_01700	MHFKMGFH_01732	CLLEABPI_00486	IPAJPIFN_00184	PABIDIKF_01523	MFKHNBBC_00846	GPKFNLOA_01606	NGNKDICI_00626	MDFBNDMM_01954	DKINMDDP_00377	HBGGKPJO_00057	KJHJFEAN_01317	EFEGBNDN_00082	MGNKNDBC_01974	JGFNFGEN_01923	EHKLKMIO_01448	CFHCPLEP_00153	LHOANOIJ_00062	IGBNLKPJ_00458	EJMCKJGF_00745	BEAILEPA_00846	ADLPBGKJ_01069	LFDACIMN_00751	NFFDMFAA_01818	GNPFBACB_02131	BFEDJGLP_01741	OMGPPDJG_02225	FJBFPLEM_01274	LMBOJPCL_01302	KNMDJAKB_00677	PKLNMAOI_02672	GFLMGHKO_00428	MLEOKNBP_01332	OAJKGOEN_01730	KEHFNKCA_00872
nadC		Nicotinate-nucleotide pyrophosphorylase [carboxylating]	49	49	1	1	2805				842	842	842	HBPFOBFE_00725	HPEIMNOJ_01705	MHFKMGFH_01727	CLLEABPI_00491	IPAJPIFN_00189	PABIDIKF_01528	MFKHNBBC_00841	GPKFNLOA_01601	NGNKDICI_00631	MDFBNDMM_01959	DKINMDDP_00382	HBGGKPJO_00052	KJHJFEAN_01312	EFEGBNDN_00087	MGNKNDBC_01969	JGFNFGEN_01928	EHKLKMIO_01443	CFHCPLEP_00158	LHOANOIJ_00067	IGBNLKPJ_00463	EJMCKJGF_00750	BEAILEPA_00851	ADLPBGKJ_01064	LFDACIMN_00746	NFFDMFAA_01813	GNPFBACB_02126	BFEDJGLP_01746	OMGPPDJG_02230	FJBFPLEM_01269	LMBOJPCL_01307	KNMDJAKB_00672	PKLNMAOI_02677	GFLMGHKO_00423	MLEOKNBP_01337	OAJKGOEN_01725	KEHFNKCA_00877
lolE_2		Lipoprotein-releasing system transmembrane protein LolE	49	49	1	1	2811				431	1241	1224	HBPFOBFE_00731	HPEIMNOJ_01711	MHFKMGFH_01721	CLLEABPI_00497	IPAJPIFN_00195	PABIDIKF_01534	MFKHNBBC_00835	GPKFNLOA_01595	NGNKDICI_00637	MDFBNDMM_01965	DKINMDDP_00388	HBGGKPJO_00046	KJHJFEAN_01306	EFEGBNDN_00093	MGNKNDBC_01963	JGFNFGEN_01934	EHKLKMIO_01437	CFHCPLEP_00164	LHOANOIJ_00073	IGBNLKPJ_00469	EJMCKJGF_00756	BEAILEPA_00857	ADLPBGKJ_01058	LFDACIMN_00740	NFFDMFAA_01807	GNPFBACB_02120	BFEDJGLP_01752	OMGPPDJG_02236	FJBFPLEM_01263	LMBOJPCL_01313	KNMDJAKB_00666	PKLNMAOI_02683	GFLMGHKO_00417	MLEOKNBP_01343	OAJKGOEN_01719	KEHFNKCA_00883
nudJ		Phosphatase NudJ	49	49	1	1	2817				470	470	470	HBPFOBFE_00736	HPEIMNOJ_01716	MHFKMGFH_01715	CLLEABPI_00502	IPAJPIFN_00200	PABIDIKF_01539	MFKHNBBC_00830	GPKFNLOA_01590	NGNKDICI_00642	MDFBNDMM_01970	DKINMDDP_00393	HBGGKPJO_00041	KJHJFEAN_01301	EFEGBNDN_00098	MGNKNDBC_01958	JGFNFGEN_01939	EHKLKMIO_01432	CFHCPLEP_00169	LHOANOIJ_00078	IGBNLKPJ_00474	EJMCKJGF_00761	BEAILEPA_00862	ADLPBGKJ_01053	LFDACIMN_00735	NFFDMFAA_01802	GNPFBACB_02115	BFEDJGLP_01757	OMGPPDJG_02241	FJBFPLEM_01258	LMBOJPCL_01318	KNMDJAKB_00661	PKLNMAOI_02688	GFLMGHKO_00412	MLEOKNBP_01348	OAJKGOEN_01714	KEHFNKCA_00888
group_2286		hypothetical protein	49	49	1	1	2818				539	557	556	HBPFOBFE_00737	HPEIMNOJ_01717	MHFKMGFH_01714	CLLEABPI_00503	IPAJPIFN_00201	PABIDIKF_01540	MFKHNBBC_00829	GPKFNLOA_01589	NGNKDICI_00643	MDFBNDMM_01971	DKINMDDP_00394	HBGGKPJO_00040	KJHJFEAN_01300	EFEGBNDN_00099	MGNKNDBC_01957	JGFNFGEN_01940	EHKLKMIO_01431	CFHCPLEP_00170	LHOANOIJ_00079	IGBNLKPJ_00475	EJMCKJGF_00762	BEAILEPA_00863	ADLPBGKJ_01052	LFDACIMN_00734	NFFDMFAA_01801	GNPFBACB_02114	BFEDJGLP_01758	OMGPPDJG_02242	FJBFPLEM_01257	LMBOJPCL_01319	KNMDJAKB_00660	PKLNMAOI_02689	GFLMGHKO_00411	MLEOKNBP_01349	OAJKGOEN_01713	KEHFNKCA_00889
yohK_2		Inner membrane protein YohK	49	49	1	1	2828				716	716	716	HBPFOBFE_00744	HPEIMNOJ_01724	MHFKMGFH_01707	CLLEABPI_00510	IPAJPIFN_00208	PABIDIKF_01547	MFKHNBBC_00822	GPKFNLOA_01582	NGNKDICI_00650	MDFBNDMM_01978	DKINMDDP_00401	HBGGKPJO_00033	KJHJFEAN_01293	EFEGBNDN_00106	MGNKNDBC_01950	JGFNFGEN_01947	EHKLKMIO_01424	CFHCPLEP_00177	LHOANOIJ_00086	IGBNLKPJ_00482	EJMCKJGF_00769	BEAILEPA_00870	ADLPBGKJ_01045	LFDACIMN_00727	NFFDMFAA_01794	GNPFBACB_02107	BFEDJGLP_01765	OMGPPDJG_02249	FJBFPLEM_01250	LMBOJPCL_01326	KNMDJAKB_00653	PKLNMAOI_02696	GFLMGHKO_00404	MLEOKNBP_01356	OAJKGOEN_01706	KEHFNKCA_00897
sumT		Uroporphyrinogen-III C-methyltransferase	49	49	1	1	2831				251	758	747	HBPFOBFE_00747	HPEIMNOJ_01727	MHFKMGFH_01704	CLLEABPI_00513	IPAJPIFN_00211	PABIDIKF_01550	MFKHNBBC_00819	GPKFNLOA_01579	NGNKDICI_00653	MDFBNDMM_01981	DKINMDDP_00404	HBGGKPJO_00030	KJHJFEAN_01290	EFEGBNDN_00109	MGNKNDBC_01947	JGFNFGEN_01950	EHKLKMIO_01421	CFHCPLEP_00180	LHOANOIJ_00089	IGBNLKPJ_00485	EJMCKJGF_00772	BEAILEPA_00873	ADLPBGKJ_01042	LFDACIMN_00724	NFFDMFAA_01791	GNPFBACB_02104	BFEDJGLP_01768	OMGPPDJG_02252	FJBFPLEM_01247	LMBOJPCL_01329	KNMDJAKB_00650	PKLNMAOI_02699	GFLMGHKO_00401	MLEOKNBP_01359	OAJKGOEN_01703	KEHFNKCA_00900
mtfA		Protein MtfA	49	49	1	1	2834				818	818	818	HBPFOBFE_00750	HPEIMNOJ_01730	MHFKMGFH_01701	CLLEABPI_00516	IPAJPIFN_00214	PABIDIKF_01553	MFKHNBBC_00816	GPKFNLOA_01576	NGNKDICI_00656	MDFBNDMM_01984	DKINMDDP_00407	HBGGKPJO_00027	KJHJFEAN_01287	EFEGBNDN_00112	MGNKNDBC_02979	JGFNFGEN_03090	EHKLKMIO_02274	CFHCPLEP_00183	LHOANOIJ_00092	IGBNLKPJ_00488	EJMCKJGF_02829	BEAILEPA_00876	ADLPBGKJ_01039	LFDACIMN_00721	NFFDMFAA_02948	GNPFBACB_02101	BFEDJGLP_02913	OMGPPDJG_02255	FJBFPLEM_01211	LMBOJPCL_01332	KNMDJAKB_00647	PKLNMAOI_02702	GFLMGHKO_00398	MLEOKNBP_01362	OAJKGOEN_01700	KEHFNKCA_00903
nrdB		Ribonucleoside-diphosphate reductase subunit beta	49	49	1	1	2839				878	1073	1065	HBPFOBFE_00754	HPEIMNOJ_01734	MHFKMGFH_01697	CLLEABPI_00520	IPAJPIFN_00218	PABIDIKF_01557	MFKHNBBC_00812	GPKFNLOA_01572	NGNKDICI_00660	MDFBNDMM_01988	DKINMDDP_00411	HBGGKPJO_00023	KJHJFEAN_01283	EFEGBNDN_00116	MGNKNDBC_03163	JGFNFGEN_03086	EHKLKMIO_02278	CFHCPLEP_00187	LHOANOIJ_00096	IGBNLKPJ_00492	EJMCKJGF_02825	BEAILEPA_00880	ADLPBGKJ_01035	LFDACIMN_00717	NFFDMFAA_02944	GNPFBACB_02097	BFEDJGLP_02909	OMGPPDJG_02259	FJBFPLEM_01207	LMBOJPCL_01336	KNMDJAKB_00643	PKLNMAOI_02706	GFLMGHKO_00394	MLEOKNBP_03002	OAJKGOEN_01696	KEHFNKCA_00907
pmbA		Metalloprotease PmbA	49	49	1	1	2955				1097	1349	1343	HBPFOBFE_00806	HPEIMNOJ_01751	MHFKMGFH_01637	CLLEABPI_00525	IPAJPIFN_02803	PABIDIKF_01649	MFKHNBBC_00804	GPKFNLOA_01558	NGNKDICI_00677	MDFBNDMM_00755	DKINMDDP_00416	HBGGKPJO_00015	KJHJFEAN_01268	EFEGBNDN_00131	MGNKNDBC_02531	JGFNFGEN_02546	EHKLKMIO_02118	CFHCPLEP_00192	LHOANOIJ_00113	IGBNLKPJ_01481	EJMCKJGF_00296	BEAILEPA_01549	ADLPBGKJ_01020	LFDACIMN_00700	NFFDMFAA_02261	GNPFBACB_00645	BFEDJGLP_00862	OMGPPDJG_00485	FJBFPLEM_01202	LMBOJPCL_01879	KNMDJAKB_00073	PKLNMAOI_01306	GFLMGHKO_00389	MLEOKNBP_02097	OAJKGOEN_01750	KEHFNKCA_00912
rbsK		Ribokinase	49	49	1	1	3011				725	893	889	HBPFOBFE_00824	HPEIMNOJ_01768	MHFKMGFH_01607	CLLEABPI_00543	IPAJPIFN_02780	PABIDIKF_01683	MFKHNBBC_01106	GPKFNLOA_02834	NGNKDICI_00695	MDFBNDMM_00737	DKINMDDP_00434	HBGGKPJO_02877	KJHJFEAN_01250	EFEGBNDN_00149	MGNKNDBC_02514	JGFNFGEN_02529	EHKLKMIO_02718	CFHCPLEP_00210	LHOANOIJ_00131	IGBNLKPJ_01499	EJMCKJGF_00314	BEAILEPA_01567	ADLPBGKJ_01001	LFDACIMN_00682	NFFDMFAA_02278	GNPFBACB_00611	BFEDJGLP_00845	OMGPPDJG_00460	FJBFPLEM_01184	LMBOJPCL_01046	KNMDJAKB_00332	PKLNMAOI_00616	GFLMGHKO_00370	MLEOKNBP_01461	OAJKGOEN_01620	KEHFNKCA_00931
group_2302		hypothetical protein	49	49	1	1	3022				1409	1490	1488	HBPFOBFE_00828	HPEIMNOJ_01772	MHFKMGFH_01603	CLLEABPI_00547	IPAJPIFN_02775	PABIDIKF_01688	MFKHNBBC_01111	GPKFNLOA_02830	NGNKDICI_00699	MDFBNDMM_00733	DKINMDDP_00438	HBGGKPJO_02881	KJHJFEAN_01246	EFEGBNDN_00153	MGNKNDBC_02510	JGFNFGEN_02525	EHKLKMIO_02722	CFHCPLEP_00215	LHOANOIJ_00135	IGBNLKPJ_01504	EJMCKJGF_00318	BEAILEPA_01572	ADLPBGKJ_00997	LFDACIMN_00678	NFFDMFAA_02282	GNPFBACB_00606	BFEDJGLP_00841	OMGPPDJG_00456	FJBFPLEM_01179	LMBOJPCL_01050	KNMDJAKB_00328	PKLNMAOI_00620	GFLMGHKO_00366	MLEOKNBP_01465	OAJKGOEN_01616	KEHFNKCA_00935
group_2303		hypothetical protein	49	49	1	1	3023				353	551	444	HBPFOBFE_00829	HPEIMNOJ_01773	MHFKMGFH_01602	CLLEABPI_00548	IPAJPIFN_02774	PABIDIKF_01689	MFKHNBBC_01112	GPKFNLOA_02829	NGNKDICI_00700	MDFBNDMM_00732	DKINMDDP_00439	HBGGKPJO_02882	KJHJFEAN_01245	EFEGBNDN_00154	MGNKNDBC_02509	JGFNFGEN_02524	EHKLKMIO_02723	CFHCPLEP_00216	LHOANOIJ_00136	IGBNLKPJ_01505	EJMCKJGF_00319	BEAILEPA_01573	ADLPBGKJ_00996	LFDACIMN_00677	NFFDMFAA_02283	GNPFBACB_00605	BFEDJGLP_00840	OMGPPDJG_00455	FJBFPLEM_00830	LMBOJPCL_01051	KNMDJAKB_00327	PKLNMAOI_00621	GFLMGHKO_00365	MLEOKNBP_01466	OAJKGOEN_01615	KEHFNKCA_00936
group_2306		hypothetical protein	49	49	1	1	3029				260	260	260	HBPFOBFE_00834	HPEIMNOJ_01778	MHFKMGFH_01597	CLLEABPI_00553	IPAJPIFN_02547	PABIDIKF_01694	MFKHNBBC_01117	GPKFNLOA_02824	NGNKDICI_00705	MDFBNDMM_00727	DKINMDDP_00444	HBGGKPJO_02261	KJHJFEAN_01240	EFEGBNDN_00159	MGNKNDBC_01459	JGFNFGEN_02056	EHKLKMIO_02728	CFHCPLEP_00221	LHOANOIJ_00141	IGBNLKPJ_01510	EJMCKJGF_00324	BEAILEPA_01578	ADLPBGKJ_00991	LFDACIMN_00672	NFFDMFAA_01086	GNPFBACB_00600	BFEDJGLP_00835	OMGPPDJG_00450	FJBFPLEM_00825	LMBOJPCL_01056	KNMDJAKB_00322	PKLNMAOI_00626	GFLMGHKO_00360	MLEOKNBP_01471	OAJKGOEN_01610	KEHFNKCA_00941
spuE_1		Spermidine-binding periplasmic protein SpuE	49	49	1	1	3041				890	1100	1095	HBPFOBFE_00845	HPEIMNOJ_01789	MHFKMGFH_01586	CLLEABPI_00564	IPAJPIFN_02558	PABIDIKF_01706	MFKHNBBC_01128	GPKFNLOA_02187	NGNKDICI_00716	MDFBNDMM_00716	DKINMDDP_00455	HBGGKPJO_02250	KJHJFEAN_01229	EFEGBNDN_00170	MGNKNDBC_01470	JGFNFGEN_02045	EHKLKMIO_02739	CFHCPLEP_00232	LHOANOIJ_00152	IGBNLKPJ_01521	EJMCKJGF_00335	BEAILEPA_01589	ADLPBGKJ_00980	LFDACIMN_00661	NFFDMFAA_01097	GNPFBACB_00589	BFEDJGLP_00824	OMGPPDJG_00439	FJBFPLEM_00814	LMBOJPCL_01067	KNMDJAKB_00311	PKLNMAOI_00637	GFLMGHKO_00349	MLEOKNBP_01482	OAJKGOEN_01599	KEHFNKCA_00952
cheA_1		Chemotaxis protein CheA	49	49	1	1	4714				2012	2012	2012	HBPFOBFE_00883	HPEIMNOJ_00538	MHFKMGFH_00538	CLLEABPI_01743	IPAJPIFN_01402	PABIDIKF_00639	MFKHNBBC_00414	GPKFNLOA_01291	NGNKDICI_00568	MDFBNDMM_01058	DKINMDDP_00157	HBGGKPJO_00995	KJHJFEAN_02490	EFEGBNDN_01383	MGNKNDBC_01370	JGFNFGEN_01153	EHKLKMIO_02008	CFHCPLEP_02591	LHOANOIJ_00821	IGBNLKPJ_00082	EJMCKJGF_01544	BEAILEPA_00580	ADLPBGKJ_00408	LFDACIMN_01047	NFFDMFAA_01431	GNPFBACB_01741	BFEDJGLP_01893	OMGPPDJG_02663	FJBFPLEM_02508	LMBOJPCL_02706	KNMDJAKB_02736	PKLNMAOI_02489	GFLMGHKO_00489	MLEOKNBP_00790	OAJKGOEN_02250	KEHFNKCA_01213
plsX		Phosphate acyltransferase	49	49	1	1	4703				1022	1040	1039	HBPFOBFE_00894	HPEIMNOJ_00549	MHFKMGFH_00549	CLLEABPI_01754	IPAJPIFN_01391	PABIDIKF_00650	MFKHNBBC_00403	GPKFNLOA_01302	NGNKDICI_00557	MDFBNDMM_01069	DKINMDDP_00168	HBGGKPJO_00984	KJHJFEAN_02501	EFEGBNDN_01372	MGNKNDBC_01359	JGFNFGEN_01142	EHKLKMIO_01997	CFHCPLEP_02602	LHOANOIJ_00832	IGBNLKPJ_00093	EJMCKJGF_01533	BEAILEPA_00569	ADLPBGKJ_00397	LFDACIMN_01036	NFFDMFAA_01420	GNPFBACB_01730	BFEDJGLP_01904	OMGPPDJG_02674	FJBFPLEM_02497	LMBOJPCL_02695	KNMDJAKB_02725	PKLNMAOI_02478	GFLMGHKO_00500	MLEOKNBP_00801	OAJKGOEN_02261	KEHFNKCA_01202
rsmI_1		Ribosomal RNA small subunit methyltransferase I	49	49	1	1	4699				707	710	709	HBPFOBFE_00898	HPEIMNOJ_00553	MHFKMGFH_00553	CLLEABPI_01758	IPAJPIFN_01387	PABIDIKF_00654	MFKHNBBC_00399	GPKFNLOA_01306	NGNKDICI_00553	MDFBNDMM_01073	DKINMDDP_00172	HBGGKPJO_00980	KJHJFEAN_02505	EFEGBNDN_01368	MGNKNDBC_01355	JGFNFGEN_01138	EHKLKMIO_01993	CFHCPLEP_02606	LHOANOIJ_00836	IGBNLKPJ_00097	EJMCKJGF_01529	BEAILEPA_00565	ADLPBGKJ_00393	LFDACIMN_01032	NFFDMFAA_01416	GNPFBACB_01726	BFEDJGLP_01908	OMGPPDJG_02678	FJBFPLEM_02493	LMBOJPCL_02691	KNMDJAKB_02721	PKLNMAOI_02474	GFLMGHKO_00504	MLEOKNBP_00805	OAJKGOEN_02265	KEHFNKCA_01198
thrC		Threonine synthase	49	49	1	1	4688				1406	1406	1406	HBPFOBFE_00909	HPEIMNOJ_00564	MHFKMGFH_00564	CLLEABPI_00950	IPAJPIFN_01377	PABIDIKF_00665	MFKHNBBC_00389	GPKFNLOA_01316	NGNKDICI_00543	MDFBNDMM_01084	DKINMDDP_00182	HBGGKPJO_00969	KJHJFEAN_02515	EFEGBNDN_01358	MGNKNDBC_03014	JGFNFGEN_03108	EHKLKMIO_02181	CFHCPLEP_01185	LHOANOIJ_00846	IGBNLKPJ_00107	EJMCKJGF_01518	BEAILEPA_00555	ADLPBGKJ_00383	LFDACIMN_02348	NFFDMFAA_01709	GNPFBACB_01715	BFEDJGLP_02954	OMGPPDJG_02554	FJBFPLEM_03056	LMBOJPCL_02681	KNMDJAKB_02711	PKLNMAOI_00696	GFLMGHKO_00514	MLEOKNBP_00815	OAJKGOEN_02275	KEHFNKCA_01188
group_2328		hypothetical protein	49	49	1	1	4682				422	434	433	HBPFOBFE_00915	HPEIMNOJ_00570	MHFKMGFH_00570	CLLEABPI_00944	IPAJPIFN_01371	PABIDIKF_00671	MFKHNBBC_00383	GPKFNLOA_01322	NGNKDICI_00537	MDFBNDMM_01090	DKINMDDP_00188	HBGGKPJO_00963	KJHJFEAN_02521	EFEGBNDN_01352	MGNKNDBC_02988	JGFNFGEN_02641	EHKLKMIO_02187	CFHCPLEP_01179	LHOANOIJ_02070	IGBNLKPJ_00113	EJMCKJGF_01512	BEAILEPA_00549	ADLPBGKJ_00377	LFDACIMN_02354	NFFDMFAA_01703	GNPFBACB_01709	BFEDJGLP_01152	OMGPPDJG_02560	FJBFPLEM_01096	LMBOJPCL_02675	KNMDJAKB_02569	PKLNMAOI_00702	GFLMGHKO_00520	MLEOKNBP_00821	OAJKGOEN_02281	KEHFNKCA_01182
group_2329		hypothetical protein	49	49	1	1	4681				872	872	872	HBPFOBFE_00916	HPEIMNOJ_00571	MHFKMGFH_00571	CLLEABPI_00943	IPAJPIFN_01370	PABIDIKF_00672	MFKHNBBC_00382	GPKFNLOA_01323	NGNKDICI_00536	MDFBNDMM_01091	DKINMDDP_00189	HBGGKPJO_00962	KJHJFEAN_02522	EFEGBNDN_01351	MGNKNDBC_02987	JGFNFGEN_02640	EHKLKMIO_02188	CFHCPLEP_01178	LHOANOIJ_02069	IGBNLKPJ_00114	EJMCKJGF_01511	BEAILEPA_00548	ADLPBGKJ_00376	LFDACIMN_02355	NFFDMFAA_01702	GNPFBACB_01708	BFEDJGLP_01153	OMGPPDJG_02561	FJBFPLEM_01095	LMBOJPCL_02674	KNMDJAKB_02568	PKLNMAOI_00703	GFLMGHKO_00521	MLEOKNBP_00822	OAJKGOEN_02282	KEHFNKCA_01181
prmA		Ribosomal protein L11 methyltransferase	49	49	1	1	4674				893	893	893	HBPFOBFE_00923	HPEIMNOJ_00578	MHFKMGFH_00578	CLLEABPI_00936	IPAJPIFN_01363	PABIDIKF_00679	MFKHNBBC_00375	GPKFNLOA_01330	NGNKDICI_00529	MDFBNDMM_01098	DKINMDDP_00196	HBGGKPJO_00955	KJHJFEAN_02561	EFEGBNDN_01344	MGNKNDBC_02779	JGFNFGEN_02633	EHKLKMIO_02195	CFHCPLEP_01171	LHOANOIJ_02062	IGBNLKPJ_00121	EJMCKJGF_01504	BEAILEPA_00541	ADLPBGKJ_00369	LFDACIMN_02362	NFFDMFAA_01695	GNPFBACB_01701	BFEDJGLP_01160	OMGPPDJG_02568	FJBFPLEM_01088	LMBOJPCL_02667	KNMDJAKB_02561	PKLNMAOI_00710	GFLMGHKO_00528	MLEOKNBP_00829	OAJKGOEN_02289	KEHFNKCA_01174
parE		DNA topoisomerase 4 subunit B	49	49	1	1	4669				1001	1970	1930	HBPFOBFE_00928	HPEIMNOJ_00583	MHFKMGFH_00583	CLLEABPI_00931	IPAJPIFN_01358	PABIDIKF_00684	MFKHNBBC_00370	GPKFNLOA_01335	NGNKDICI_00524	MDFBNDMM_01103	DKINMDDP_00201	HBGGKPJO_00950	KJHJFEAN_02566	EFEGBNDN_01339	MGNKNDBC_02774	JGFNFGEN_02628	EHKLKMIO_01284	CFHCPLEP_01166	LHOANOIJ_02057	IGBNLKPJ_00126	EJMCKJGF_01499	BEAILEPA_00536	ADLPBGKJ_00364	LFDACIMN_02367	NFFDMFAA_01690	GNPFBACB_01696	BFEDJGLP_01165	OMGPPDJG_02573	FJBFPLEM_01083	LMBOJPCL_00472	KNMDJAKB_02556	PKLNMAOI_00715	GFLMGHKO_00533	MLEOKNBP_00834	OAJKGOEN_02294	KEHFNKCA_01169
tyrS		Tyrosine--tRNA ligase	49	49	1	1	4668				1178	1277	1274	HBPFOBFE_00929	HPEIMNOJ_00584	MHFKMGFH_00584	CLLEABPI_00930	IPAJPIFN_01357	PABIDIKF_00685	MFKHNBBC_00369	GPKFNLOA_01336	NGNKDICI_00523	MDFBNDMM_01104	DKINMDDP_00202	HBGGKPJO_00949	KJHJFEAN_02567	EFEGBNDN_01338	MGNKNDBC_02773	JGFNFGEN_02627	EHKLKMIO_01283	CFHCPLEP_01165	LHOANOIJ_02056	IGBNLKPJ_00127	EJMCKJGF_01498	BEAILEPA_00535	ADLPBGKJ_00363	LFDACIMN_02368	NFFDMFAA_01689	GNPFBACB_01695	BFEDJGLP_01166	OMGPPDJG_02574	FJBFPLEM_01082	LMBOJPCL_00471	KNMDJAKB_02555	PKLNMAOI_00716	GFLMGHKO_00534	MLEOKNBP_00835	OAJKGOEN_02295	KEHFNKCA_01168
group_2333		hypothetical protein	49	49	1	1	4664				467	467	467	HBPFOBFE_00933	HPEIMNOJ_00588	MHFKMGFH_00588	CLLEABPI_00926	IPAJPIFN_01353	PABIDIKF_00689	MFKHNBBC_00365	GPKFNLOA_01340	NGNKDICI_00519	MDFBNDMM_01108	DKINMDDP_00206	HBGGKPJO_00945	KJHJFEAN_02571	EFEGBNDN_01334	MGNKNDBC_02769	JGFNFGEN_02623	EHKLKMIO_01279	CFHCPLEP_01161	LHOANOIJ_02052	IGBNLKPJ_00131	EJMCKJGF_01494	BEAILEPA_00531	ADLPBGKJ_00359	LFDACIMN_02372	NFFDMFAA_01685	GNPFBACB_01691	BFEDJGLP_01170	OMGPPDJG_00863	FJBFPLEM_01078	LMBOJPCL_00467	KNMDJAKB_02551	PKLNMAOI_00720	GFLMGHKO_00538	MLEOKNBP_00839	OAJKGOEN_02299	KEHFNKCA_01164
ribF		Bifunctional riboflavin kinase/FMN adenylyltransferase	49	49	1	1	4662				935	1061	940	HBPFOBFE_00935	HPEIMNOJ_00590	MHFKMGFH_00590	CLLEABPI_00924	IPAJPIFN_01351	PABIDIKF_00691	MFKHNBBC_00363	GPKFNLOA_01342	NGNKDICI_00517	MDFBNDMM_01110	DKINMDDP_00208	HBGGKPJO_00943	KJHJFEAN_02573	EFEGBNDN_01332	MGNKNDBC_02767	JGFNFGEN_02621	EHKLKMIO_01277	CFHCPLEP_01159	LHOANOIJ_02050	IGBNLKPJ_00133	EJMCKJGF_01492	BEAILEPA_00529	ADLPBGKJ_00357	LFDACIMN_02374	NFFDMFAA_01683	GNPFBACB_01689	BFEDJGLP_01172	OMGPPDJG_00865	FJBFPLEM_01076	LMBOJPCL_00465	KNMDJAKB_02549	PKLNMAOI_00722	GFLMGHKO_00540	MLEOKNBP_00841	OAJKGOEN_02301	KEHFNKCA_01162
ileS		Isoleucine--tRNA ligase	49	49	1	1	4660				743	2873	2829	HBPFOBFE_00936	HPEIMNOJ_00591	MHFKMGFH_00591	CLLEABPI_00923	IPAJPIFN_01350	PABIDIKF_00692	MFKHNBBC_00362	GPKFNLOA_01343	NGNKDICI_00516	MDFBNDMM_01111	DKINMDDP_00209	HBGGKPJO_00942	KJHJFEAN_02574	EFEGBNDN_01331	MGNKNDBC_03162	JGFNFGEN_02620	EHKLKMIO_01276	CFHCPLEP_01158	LHOANOIJ_02049	IGBNLKPJ_00134	EJMCKJGF_01491	BEAILEPA_00528	ADLPBGKJ_00356	LFDACIMN_02375	NFFDMFAA_01682	GNPFBACB_01688	BFEDJGLP_01173	OMGPPDJG_00866	FJBFPLEM_01075	LMBOJPCL_00464	KNMDJAKB_02548	PKLNMAOI_00723	GFLMGHKO_00541	MLEOKNBP_00842	OAJKGOEN_02302	KEHFNKCA_01161
group_2336		hypothetical protein	49	49	1	1	4656				560	695	562	HBPFOBFE_00940	HPEIMNOJ_00595	MHFKMGFH_00595	CLLEABPI_00919	IPAJPIFN_01346	PABIDIKF_00696	MFKHNBBC_00358	GPKFNLOA_01347	NGNKDICI_00512	MDFBNDMM_01115	DKINMDDP_00213	HBGGKPJO_00938	KJHJFEAN_02578	EFEGBNDN_01327	MGNKNDBC_02223	JGFNFGEN_01344	EHKLKMIO_01272	CFHCPLEP_01154	LHOANOIJ_02045	IGBNLKPJ_00138	EJMCKJGF_01487	BEAILEPA_00524	ADLPBGKJ_00352	LFDACIMN_02072	NFFDMFAA_01678	GNPFBACB_02508	BFEDJGLP_01177	OMGPPDJG_00870	FJBFPLEM_01071	LMBOJPCL_00460	KNMDJAKB_02544	PKLNMAOI_00727	GFLMGHKO_00545	MLEOKNBP_00846	OAJKGOEN_02306	KEHFNKCA_01157
plsY		putative glycerol-3-phosphate acyltransferase	49	49	1	1	4651				260	605	597	HBPFOBFE_00945	HPEIMNOJ_00600	MHFKMGFH_00600	CLLEABPI_00914	IPAJPIFN_01341	PABIDIKF_00701	MFKHNBBC_00353	GPKFNLOA_01352	NGNKDICI_00507	MDFBNDMM_01120	DKINMDDP_00218	HBGGKPJO_00933	KJHJFEAN_02583	EFEGBNDN_01322	MGNKNDBC_02228	JGFNFGEN_01339	EHKLKMIO_01267	CFHCPLEP_01149	LHOANOIJ_02040	IGBNLKPJ_00143	EJMCKJGF_01482	BEAILEPA_00519	ADLPBGKJ_00347	LFDACIMN_02067	NFFDMFAA_01673	GNPFBACB_02513	BFEDJGLP_01182	OMGPPDJG_00875	FJBFPLEM_01066	LMBOJPCL_00455	KNMDJAKB_02539	PKLNMAOI_00732	GFLMGHKO_00550	MLEOKNBP_00851	OAJKGOEN_02311	KEHFNKCA_01152
group_2338		hypothetical protein	49	49	1	1	4650				638	638	638	HBPFOBFE_00946	HPEIMNOJ_00601	MHFKMGFH_00601	CLLEABPI_00913	IPAJPIFN_01340	PABIDIKF_00702	MFKHNBBC_00352	GPKFNLOA_01353	NGNKDICI_00506	MDFBNDMM_01121	DKINMDDP_00219	HBGGKPJO_00932	KJHJFEAN_02584	EFEGBNDN_01321	MGNKNDBC_02229	JGFNFGEN_01338	EHKLKMIO_01266	CFHCPLEP_01148	LHOANOIJ_02039	IGBNLKPJ_00144	EJMCKJGF_01481	BEAILEPA_00518	ADLPBGKJ_00346	LFDACIMN_02066	NFFDMFAA_01672	GNPFBACB_02514	BFEDJGLP_01183	OMGPPDJG_00877	FJBFPLEM_01065	LMBOJPCL_00454	KNMDJAKB_02538	PKLNMAOI_00733	GFLMGHKO_00551	MLEOKNBP_00852	OAJKGOEN_02312	KEHFNKCA_01151
mlaF_2		Intermembrane phospholipid transport system ATP-binding protein MlaF	49	49	1	1	4647				377	764	756	HBPFOBFE_00948	HPEIMNOJ_00603	MHFKMGFH_00603	CLLEABPI_00911	IPAJPIFN_01338	PABIDIKF_00704	MFKHNBBC_00350	GPKFNLOA_01355	NGNKDICI_00504	MDFBNDMM_01123	DKINMDDP_00221	HBGGKPJO_00930	KJHJFEAN_02586	EFEGBNDN_01319	MGNKNDBC_02231	JGFNFGEN_01336	EHKLKMIO_01264	CFHCPLEP_01146	LHOANOIJ_02037	IGBNLKPJ_00146	EJMCKJGF_01479	BEAILEPA_00516	ADLPBGKJ_00344	LFDACIMN_02064	NFFDMFAA_01670	GNPFBACB_02516	BFEDJGLP_01185	OMGPPDJG_00879	FJBFPLEM_01063	LMBOJPCL_00452	KNMDJAKB_02536	PKLNMAOI_00735	GFLMGHKO_00553	MLEOKNBP_00854	OAJKGOEN_02314	KEHFNKCA_01149
group_2340		hypothetical protein	49	49	1	1	4646				356	1115	1099	HBPFOBFE_00949	HPEIMNOJ_00604	MHFKMGFH_00604	CLLEABPI_00910	IPAJPIFN_01337	PABIDIKF_00705	MFKHNBBC_00349	GPKFNLOA_01356	NGNKDICI_00503	MDFBNDMM_01124	DKINMDDP_00222	HBGGKPJO_00929	KJHJFEAN_02587	EFEGBNDN_01318	MGNKNDBC_02232	JGFNFGEN_01335	EHKLKMIO_01263	CFHCPLEP_01145	LHOANOIJ_02036	IGBNLKPJ_00147	EJMCKJGF_01478	BEAILEPA_00515	ADLPBGKJ_00343	LFDACIMN_02063	NFFDMFAA_01669	GNPFBACB_02517	BFEDJGLP_01186	OMGPPDJG_00880	FJBFPLEM_01062	LMBOJPCL_00451	KNMDJAKB_02535	PKLNMAOI_00736	GFLMGHKO_00554	MLEOKNBP_00855	OAJKGOEN_02315	KEHFNKCA_01148
mfd		Transcription-repair-coupling factor	49	49	1	1	4643				3284	3395	3390	HBPFOBFE_00951	HPEIMNOJ_00606	MHFKMGFH_00606	CLLEABPI_00908	IPAJPIFN_01335	PABIDIKF_00707	MFKHNBBC_00347	GPKFNLOA_01358	NGNKDICI_00501	MDFBNDMM_01126	DKINMDDP_00224	HBGGKPJO_00927	KJHJFEAN_02589	EFEGBNDN_01316	MGNKNDBC_02234	JGFNFGEN_01333	EHKLKMIO_01261	CFHCPLEP_01143	LHOANOIJ_02034	IGBNLKPJ_00149	EJMCKJGF_01476	BEAILEPA_00513	ADLPBGKJ_00341	LFDACIMN_02061	NFFDMFAA_01667	GNPFBACB_02519	BFEDJGLP_01188	OMGPPDJG_00882	FJBFPLEM_01060	LMBOJPCL_00449	KNMDJAKB_02533	PKLNMAOI_00738	GFLMGHKO_00556	MLEOKNBP_00857	OAJKGOEN_02317	KEHFNKCA_01146
group_2342		hypothetical protein	49	49	1	1	4636				413	2279	2240	HBPFOBFE_00958	HPEIMNOJ_00613	MHFKMGFH_00613	CLLEABPI_00901	IPAJPIFN_01816	PABIDIKF_00714	MFKHNBBC_00340	GPKFNLOA_02914	NGNKDICI_00494	MDFBNDMM_01133	DKINMDDP_00231	HBGGKPJO_00920	KJHJFEAN_02596	EFEGBNDN_01309	MGNKNDBC_02241	JGFNFGEN_01326	EHKLKMIO_01254	CFHCPLEP_01136	LHOANOIJ_02027	IGBNLKPJ_00156	EJMCKJGF_01469	BEAILEPA_00506	ADLPBGKJ_00334	LFDACIMN_02054	NFFDMFAA_02444	GNPFBACB_02526	BFEDJGLP_01195	OMGPPDJG_00889	FJBFPLEM_01053	LMBOJPCL_00442	KNMDJAKB_02526	PKLNMAOI_00745	GFLMGHKO_00563	MLEOKNBP_00864	OAJKGOEN_02945	KEHFNKCA_01139
group_2343		hypothetical protein	49	49	1	1	4614				2081	2168	2166	HBPFOBFE_00974	HPEIMNOJ_00629	MHFKMGFH_00628	CLLEABPI_00885	IPAJPIFN_01800	PABIDIKF_00730	MFKHNBBC_00324	GPKFNLOA_00185	NGNKDICI_00478	MDFBNDMM_00261	DKINMDDP_00247	HBGGKPJO_02743	KJHJFEAN_01825	EFEGBNDN_02905	MGNKNDBC_02257	JGFNFGEN_01310	EHKLKMIO_02372	CFHCPLEP_01120	LHOANOIJ_01837	IGBNLKPJ_00172	EJMCKJGF_02251	BEAILEPA_00490	ADLPBGKJ_00318	LFDACIMN_02038	NFFDMFAA_02428	GNPFBACB_01343	BFEDJGLP_01211	OMGPPDJG_00905	FJBFPLEM_01037	LMBOJPCL_00426	KNMDJAKB_01950	PKLNMAOI_00761	GFLMGHKO_00579	MLEOKNBP_00880	OAJKGOEN_02764	KEHFNKCA_01123
groL_1		60 kDa chaperonin	49	49	1	1	4608				95	1634	1602	HBPFOBFE_00980	HPEIMNOJ_00635	MHFKMGFH_00634	CLLEABPI_02897	IPAJPIFN_01794	PABIDIKF_00736	MFKHNBBC_00318	GPKFNLOA_00179	NGNKDICI_00472	MDFBNDMM_00267	DKINMDDP_00253	HBGGKPJO_02737	KJHJFEAN_01831	EFEGBNDN_02899	MGNKNDBC_02263	JGFNFGEN_01304	EHKLKMIO_02366	CFHCPLEP_01114	LHOANOIJ_01843	IGBNLKPJ_00178	EJMCKJGF_02257	BEAILEPA_00484	ADLPBGKJ_00312	LFDACIMN_02032	NFFDMFAA_02422	GNPFBACB_01337	BFEDJGLP_01217	OMGPPDJG_00911	FJBFPLEM_01031	LMBOJPCL_00420	KNMDJAKB_01944	PKLNMAOI_00767	GFLMGHKO_00585	MLEOKNBP_00886	OAJKGOEN_02770	KEHFNKCA_01117
group_2347		hypothetical protein	49	49	1	1	4606				1166	1253	1251	HBPFOBFE_00982	HPEIMNOJ_00637	MHFKMGFH_00636	CLLEABPI_02899	IPAJPIFN_01792	PABIDIKF_00738	MFKHNBBC_00316	GPKFNLOA_00177	NGNKDICI_00470	MDFBNDMM_00269	DKINMDDP_00255	HBGGKPJO_02735	KJHJFEAN_01833	EFEGBNDN_02897	MGNKNDBC_02265	JGFNFGEN_01302	EHKLKMIO_02364	CFHCPLEP_01112	LHOANOIJ_01845	IGBNLKPJ_00180	EJMCKJGF_02259	BEAILEPA_00482	ADLPBGKJ_00310	LFDACIMN_02030	NFFDMFAA_02420	GNPFBACB_01335	BFEDJGLP_01219	OMGPPDJG_00913	FJBFPLEM_01029	LMBOJPCL_00418	KNMDJAKB_01942	PKLNMAOI_00769	GFLMGHKO_00587	MLEOKNBP_00888	OAJKGOEN_02772	KEHFNKCA_01115
yacG		DNA gyrase inhibitor YacG	49	49	1	1	4602				185	185	185	HBPFOBFE_00986	HPEIMNOJ_00641	MHFKMGFH_00640	CLLEABPI_02903	IPAJPIFN_01788	PABIDIKF_00742	MFKHNBBC_00312	GPKFNLOA_00173	NGNKDICI_00466	MDFBNDMM_00273	DKINMDDP_00259	HBGGKPJO_02731	KJHJFEAN_01837	EFEGBNDN_02893	MGNKNDBC_02269	JGFNFGEN_01298	EHKLKMIO_02360	CFHCPLEP_01108	LHOANOIJ_01849	IGBNLKPJ_00184	EJMCKJGF_02263	BEAILEPA_00478	ADLPBGKJ_00306	LFDACIMN_02026	NFFDMFAA_02416	GNPFBACB_01331	BFEDJGLP_01223	OMGPPDJG_00917	FJBFPLEM_01025	LMBOJPCL_00414	KNMDJAKB_01938	PKLNMAOI_00773	GFLMGHKO_00814	MLEOKNBP_00892	OAJKGOEN_02776	KEHFNKCA_01111
rodZ		Cytoskeleton protein RodZ	49	49	1	1	4584				887	908	905	HBPFOBFE_01003	HPEIMNOJ_00658	MHFKMGFH_00657	CLLEABPI_02920	IPAJPIFN_00864	PABIDIKF_00759	MFKHNBBC_00295	GPKFNLOA_00156	NGNKDICI_00449	MDFBNDMM_00289	DKINMDDP_00276	HBGGKPJO_00904	KJHJFEAN_01854	EFEGBNDN_00414	MGNKNDBC_00268	JGFNFGEN_01281	EHKLKMIO_02343	CFHCPLEP_01090	LHOANOIJ_01866	IGBNLKPJ_02360	EJMCKJGF_00878	BEAILEPA_00461	ADLPBGKJ_00289	LFDACIMN_02009	NFFDMFAA_00014	GNPFBACB_01314	BFEDJGLP_00972	OMGPPDJG_00934	FJBFPLEM_01008	LMBOJPCL_00397	KNMDJAKB_01921	PKLNMAOI_00790	GFLMGHKO_00831	MLEOKNBP_00909	OAJKGOEN_02793	KEHFNKCA_01094
hisS		Histidine--tRNA ligase	49	49	1	1	4582				350	1271	1233	HBPFOBFE_01005	HPEIMNOJ_00660	MHFKMGFH_00659	CLLEABPI_02922	IPAJPIFN_00862	PABIDIKF_00761	MFKHNBBC_00293	GPKFNLOA_00154	NGNKDICI_00447	MDFBNDMM_00291	DKINMDDP_00278	HBGGKPJO_00902	KJHJFEAN_01856	EFEGBNDN_00416	MGNKNDBC_00266	JGFNFGEN_01279	EHKLKMIO_02341	CFHCPLEP_01088	LHOANOIJ_01868	IGBNLKPJ_02358	EJMCKJGF_00880	BEAILEPA_00459	ADLPBGKJ_00287	LFDACIMN_02007	NFFDMFAA_00016	GNPFBACB_01312	BFEDJGLP_00970	OMGPPDJG_00936	FJBFPLEM_01006	LMBOJPCL_00395	KNMDJAKB_01919	PKLNMAOI_00792	GFLMGHKO_00833	MLEOKNBP_00911	OAJKGOEN_02795	KEHFNKCA_01092
der		GTPase Der	49	49	1	1	4579				1247	1376	1373	HBPFOBFE_01008	HPEIMNOJ_00663	MHFKMGFH_00662	CLLEABPI_02925	IPAJPIFN_00859	PABIDIKF_00764	MFKHNBBC_00290	GPKFNLOA_00151	NGNKDICI_00444	MDFBNDMM_00294	DKINMDDP_00281	HBGGKPJO_00899	KJHJFEAN_01859	EFEGBNDN_00419	MGNKNDBC_00263	JGFNFGEN_01276	EHKLKMIO_02338	CFHCPLEP_01085	LHOANOIJ_01871	IGBNLKPJ_02355	EJMCKJGF_00883	BEAILEPA_00456	ADLPBGKJ_00284	LFDACIMN_02004	NFFDMFAA_00019	GNPFBACB_01309	BFEDJGLP_00967	OMGPPDJG_00939	FJBFPLEM_01003	LMBOJPCL_00392	KNMDJAKB_01916	PKLNMAOI_00795	GFLMGHKO_00836	MLEOKNBP_00914	OAJKGOEN_02798	KEHFNKCA_01089
purA		Adenylosuccinate synthetase	49	49	1	1	4573				1295	2555	1320	HBPFOBFE_01014	HPEIMNOJ_00669	MHFKMGFH_00668	CLLEABPI_02931	IPAJPIFN_00853	PABIDIKF_00770	MFKHNBBC_00284	GPKFNLOA_00145	NGNKDICI_00438	MDFBNDMM_00300	DKINMDDP_00287	HBGGKPJO_00893	KJHJFEAN_01865	EFEGBNDN_00425	MGNKNDBC_00257	JGFNFGEN_01270	EHKLKMIO_02332	CFHCPLEP_01079	LHOANOIJ_01877	IGBNLKPJ_02349	EJMCKJGF_00889	BEAILEPA_00450	ADLPBGKJ_00278	LFDACIMN_01998	NFFDMFAA_00025	GNPFBACB_01303	BFEDJGLP_00961	OMGPPDJG_00945	FJBFPLEM_00997	LMBOJPCL_00386	KNMDJAKB_01910	PKLNMAOI_00801	GFLMGHKO_00842	MLEOKNBP_00920	OAJKGOEN_02804	KEHFNKCA_01083
leuC		3-isopropylmalate dehydratase large subunit	49	49	1	1	4567				755	1418	1404	HBPFOBFE_01020	HPEIMNOJ_00675	MHFKMGFH_00673	CLLEABPI_02937	IPAJPIFN_00847	PABIDIKF_00776	MFKHNBBC_00278	GPKFNLOA_00139	NGNKDICI_00432	MDFBNDMM_00306	DKINMDDP_00293	HBGGKPJO_00887	KJHJFEAN_01871	EFEGBNDN_00431	MGNKNDBC_00251	JGFNFGEN_01264	EHKLKMIO_02326	CFHCPLEP_01073	LHOANOIJ_01883	IGBNLKPJ_00630	EJMCKJGF_00895	BEAILEPA_00444	ADLPBGKJ_00272	LFDACIMN_02660	NFFDMFAA_00031	GNPFBACB_01297	BFEDJGLP_00955	OMGPPDJG_00951	FJBFPLEM_00991	LMBOJPCL_00380	KNMDJAKB_01904	PKLNMAOI_00807	GFLMGHKO_00848	MLEOKNBP_00926	OAJKGOEN_02681	KEHFNKCA_01077
group_2354		hypothetical protein	49	49	1	1	4566				137	137	137	HBPFOBFE_01021	HPEIMNOJ_00676	MHFKMGFH_00674	CLLEABPI_02938	IPAJPIFN_00846	PABIDIKF_00777	MFKHNBBC_00277	GPKFNLOA_00138	NGNKDICI_00431	MDFBNDMM_00307	DKINMDDP_00294	HBGGKPJO_00886	KJHJFEAN_01872	EFEGBNDN_00432	MGNKNDBC_00250	JGFNFGEN_01263	EHKLKMIO_02325	CFHCPLEP_01072	LHOANOIJ_01884	IGBNLKPJ_00629	EJMCKJGF_00896	BEAILEPA_00443	ADLPBGKJ_00271	LFDACIMN_02661	NFFDMFAA_00032	GNPFBACB_01296	BFEDJGLP_00954	OMGPPDJG_00952	FJBFPLEM_00990	LMBOJPCL_00379	KNMDJAKB_01903	PKLNMAOI_00808	GFLMGHKO_00849	MLEOKNBP_00927	OAJKGOEN_02682	KEHFNKCA_01076
leuD1		3-isopropylmalate dehydratase small subunit 1	49	49	1	1	4565				638	638	638	HBPFOBFE_01022	HPEIMNOJ_00677	MHFKMGFH_00675	CLLEABPI_02939	IPAJPIFN_00845	PABIDIKF_00778	MFKHNBBC_00276	GPKFNLOA_00137	NGNKDICI_00430	MDFBNDMM_00308	DKINMDDP_00295	HBGGKPJO_00885	KJHJFEAN_01873	EFEGBNDN_00433	MGNKNDBC_00249	JGFNFGEN_01262	EHKLKMIO_02324	CFHCPLEP_01071	LHOANOIJ_01885	IGBNLKPJ_00628	EJMCKJGF_00897	BEAILEPA_00442	ADLPBGKJ_00270	LFDACIMN_02662	NFFDMFAA_00033	GNPFBACB_01295	BFEDJGLP_00953	OMGPPDJG_00953	FJBFPLEM_00989	LMBOJPCL_00378	KNMDJAKB_01902	PKLNMAOI_00809	GFLMGHKO_00850	MLEOKNBP_00928	OAJKGOEN_02683	KEHFNKCA_01075
group_2356		hypothetical protein	49	49	1	1	4555				644	680	678	HBPFOBFE_01032	HPEIMNOJ_00685	MHFKMGFH_00683	CLLEABPI_02947	IPAJPIFN_00837	PABIDIKF_00786	MFKHNBBC_00268	GPKFNLOA_00129	NGNKDICI_00422	MDFBNDMM_00316	DKINMDDP_00303	HBGGKPJO_00877	KJHJFEAN_01881	EFEGBNDN_00441	MGNKNDBC_00241	JGFNFGEN_01254	EHKLKMIO_02933	CFHCPLEP_01062	LHOANOIJ_01893	IGBNLKPJ_00620	EJMCKJGF_00905	BEAILEPA_00434	ADLPBGKJ_00262	LFDACIMN_02670	NFFDMFAA_00041	GNPFBACB_01287	BFEDJGLP_00945	OMGPPDJG_00961	FJBFPLEM_00981	LMBOJPCL_00370	KNMDJAKB_01894	PKLNMAOI_00817	GFLMGHKO_00858	MLEOKNBP_01540	OAJKGOEN_02691	KEHFNKCA_01067
glyA		Serine hydroxymethyltransferase	49	49	1	1	4540				656	1247	1234	HBPFOBFE_01046	HPEIMNOJ_00699	MHFKMGFH_00697	CLLEABPI_02961	IPAJPIFN_00823	PABIDIKF_00801	MFKHNBBC_00254	GPKFNLOA_00115	NGNKDICI_00408	MDFBNDMM_00330	DKINMDDP_00317	HBGGKPJO_00862	KJHJFEAN_01895	EFEGBNDN_00455	MGNKNDBC_00227	JGFNFGEN_01240	EHKLKMIO_00485	CFHCPLEP_02930	LHOANOIJ_02761	IGBNLKPJ_00606	EJMCKJGF_00919	BEAILEPA_00420	ADLPBGKJ_00248	LFDACIMN_00341	NFFDMFAA_00055	GNPFBACB_01273	BFEDJGLP_00931	OMGPPDJG_00975	FJBFPLEM_00967	LMBOJPCL_00355	KNMDJAKB_01879	PKLNMAOI_00832	GFLMGHKO_00872	MLEOKNBP_01555	OAJKGOEN_01184	KEHFNKCA_01681
metG		Methionine--tRNA ligase	49	49	1	1	4526				2054	2099	2054	HBPFOBFE_01060	HPEIMNOJ_00713	MHFKMGFH_00711	CLLEABPI_02975	IPAJPIFN_00809	PABIDIKF_00815	MFKHNBBC_00240	GPKFNLOA_00101	NGNKDICI_00394	MDFBNDMM_00344	DKINMDDP_00331	HBGGKPJO_00848	KJHJFEAN_01909	EFEGBNDN_00469	MGNKNDBC_00213	JGFNFGEN_01411	EHKLKMIO_00499	CFHCPLEP_02887	LHOANOIJ_02747	IGBNLKPJ_00592	EJMCKJGF_00933	BEAILEPA_00406	ADLPBGKJ_00234	LFDACIMN_00327	NFFDMFAA_00069	GNPFBACB_01468	BFEDJGLP_00917	OMGPPDJG_00989	FJBFPLEM_00953	LMBOJPCL_00341	KNMDJAKB_01865	PKLNMAOI_00846	GFLMGHKO_00886	MLEOKNBP_01569	OAJKGOEN_01170	KEHFNKCA_01667
group_2361		hypothetical protein	49	49	1	1	4523				431	431	431	HBPFOBFE_01065	HPEIMNOJ_00718	MHFKMGFH_00716	CLLEABPI_02980	IPAJPIFN_00804	PABIDIKF_00820	MFKHNBBC_00235	GPKFNLOA_00096	NGNKDICI_00389	MDFBNDMM_00349	DKINMDDP_00336	HBGGKPJO_00843	KJHJFEAN_01914	EFEGBNDN_00474	MGNKNDBC_00208	JGFNFGEN_01406	EHKLKMIO_00504	CFHCPLEP_02892	LHOANOIJ_02742	IGBNLKPJ_00587	EJMCKJGF_00938	BEAILEPA_00401	ADLPBGKJ_00229	LFDACIMN_00322	NFFDMFAA_00074	GNPFBACB_01463	BFEDJGLP_00912	OMGPPDJG_00994	FJBFPLEM_00948	LMBOJPCL_00336	KNMDJAKB_01860	PKLNMAOI_00851	GFLMGHKO_00891	MLEOKNBP_01574	OAJKGOEN_01165	KEHFNKCA_01662
group_2362		hypothetical protein	49	49	1	1	4519				245	701	682	HBPFOBFE_01069	HPEIMNOJ_00722	MHFKMGFH_00720	CLLEABPI_02984	IPAJPIFN_00800	PABIDIKF_00824	MFKHNBBC_00231	GPKFNLOA_00092	NGNKDICI_00385	MDFBNDMM_00353	DKINMDDP_00340	HBGGKPJO_00839	KJHJFEAN_01918	EFEGBNDN_00478	MGNKNDBC_00204	JGFNFGEN_01402	EHKLKMIO_00508	CFHCPLEP_02896	LHOANOIJ_01535	IGBNLKPJ_00583	EJMCKJGF_00942	BEAILEPA_00397	ADLPBGKJ_00225	LFDACIMN_00318	NFFDMFAA_00078	GNPFBACB_01459	BFEDJGLP_00908	OMGPPDJG_00998	FJBFPLEM_00871	LMBOJPCL_00332	KNMDJAKB_01856	PKLNMAOI_00855	GFLMGHKO_00895	MLEOKNBP_01578	OAJKGOEN_01161	KEHFNKCA_01658
gloA		Lactoylglutathione lyase	49	49	1	1	4518				389	392	389	HBPFOBFE_01070	HPEIMNOJ_00723	MHFKMGFH_00721	CLLEABPI_02985	IPAJPIFN_00799	PABIDIKF_00825	MFKHNBBC_00230	GPKFNLOA_00091	NGNKDICI_00384	MDFBNDMM_00354	DKINMDDP_00341	HBGGKPJO_00838	KJHJFEAN_01919	EFEGBNDN_00479	MGNKNDBC_00203	JGFNFGEN_01401	EHKLKMIO_00509	CFHCPLEP_02897	LHOANOIJ_01536	IGBNLKPJ_00582	EJMCKJGF_00943	BEAILEPA_00396	ADLPBGKJ_00224	LFDACIMN_00317	NFFDMFAA_00079	GNPFBACB_01458	BFEDJGLP_00907	OMGPPDJG_00999	FJBFPLEM_00870	LMBOJPCL_00331	KNMDJAKB_01855	PKLNMAOI_00856	GFLMGHKO_00896	MLEOKNBP_01579	OAJKGOEN_01160	KEHFNKCA_01657
mltF		Membrane-bound lytic murein transglycosylase F	49	49	1	1	4515				596	674	670	HBPFOBFE_01073	HPEIMNOJ_00726	MHFKMGFH_00724	CLLEABPI_02988	IPAJPIFN_00796	PABIDIKF_00828	MFKHNBBC_00227	GPKFNLOA_00088	NGNKDICI_00381	MDFBNDMM_00357	DKINMDDP_00344	HBGGKPJO_00835	KJHJFEAN_01922	EFEGBNDN_00482	MGNKNDBC_00200	JGFNFGEN_01398	EHKLKMIO_00512	CFHCPLEP_02900	LHOANOIJ_01539	IGBNLKPJ_00579	EJMCKJGF_00946	BEAILEPA_00393	ADLPBGKJ_00221	LFDACIMN_00314	NFFDMFAA_00082	GNPFBACB_01455	BFEDJGLP_00904	OMGPPDJG_01002	FJBFPLEM_00867	LMBOJPCL_00328	KNMDJAKB_01852	PKLNMAOI_00859	GFLMGHKO_00899	MLEOKNBP_01582	OAJKGOEN_01157	KEHFNKCA_01654
fldP		Flavodoxin FldP	49	49	1	1	4509				572	572	572	HBPFOBFE_01078	HPEIMNOJ_00731	MHFKMGFH_00729	CLLEABPI_02993	IPAJPIFN_01739	PABIDIKF_00833	MFKHNBBC_00222	GPKFNLOA_00083	NGNKDICI_00376	MDFBNDMM_00362	DKINMDDP_00349	HBGGKPJO_00830	KJHJFEAN_01927	EFEGBNDN_00487	MGNKNDBC_00195	JGFNFGEN_01393	EHKLKMIO_00517	CFHCPLEP_02736	LHOANOIJ_01544	IGBNLKPJ_00574	EJMCKJGF_00951	BEAILEPA_00388	ADLPBGKJ_00216	LFDACIMN_00309	NFFDMFAA_00087	GNPFBACB_01450	BFEDJGLP_00899	OMGPPDJG_01007	FJBFPLEM_00862	LMBOJPCL_00323	KNMDJAKB_01847	PKLNMAOI_00864	GFLMGHKO_00904	MLEOKNBP_01587	OAJKGOEN_01152	KEHFNKCA_02054
ftsY		Signal recognition particle receptor FtsY	49	49	1	1	4432				1511	1520	1519	HBPFOBFE_01094	HPEIMNOJ_00747	MHFKMGFH_00746	CLLEABPI_03010	IPAJPIFN_01754	PABIDIKF_02522	MFKHNBBC_00206	GPKFNLOA_00049	NGNKDICI_02697	MDFBNDMM_02596	DKINMDDP_01911	HBGGKPJO_02507	KJHJFEAN_01515	EFEGBNDN_01989	MGNKNDBC_00179	JGFNFGEN_01377	EHKLKMIO_00549	CFHCPLEP_02255	LHOANOIJ_01576	IGBNLKPJ_01594	EJMCKJGF_00966	BEAILEPA_01981	ADLPBGKJ_00182	LFDACIMN_00277	NFFDMFAA_00119	GNPFBACB_01373	BFEDJGLP_02181	OMGPPDJG_01021	FJBFPLEM_00846	LMBOJPCL_00289	KNMDJAKB_01813	PKLNMAOI_00898	GFLMGHKO_00920	MLEOKNBP_01621	OAJKGOEN_01118	KEHFNKCA_02038
flhA		Flagellar biosynthesis protein FlhA	49	49	1	1	4431				908	2084	2060	HBPFOBFE_01095	HPEIMNOJ_00748	MHFKMGFH_00747	CLLEABPI_03011	IPAJPIFN_01755	PABIDIKF_02521	MFKHNBBC_00205	GPKFNLOA_00048	NGNKDICI_02696	MDFBNDMM_02597	DKINMDDP_01910	HBGGKPJO_02508	KJHJFEAN_01516	EFEGBNDN_01988	MGNKNDBC_00178	JGFNFGEN_01376	EHKLKMIO_00550	CFHCPLEP_02254	LHOANOIJ_01577	IGBNLKPJ_01593	EJMCKJGF_00967	BEAILEPA_01982	ADLPBGKJ_00181	LFDACIMN_00276	NFFDMFAA_00120	GNPFBACB_01372	BFEDJGLP_02180	OMGPPDJG_01022	FJBFPLEM_00845	LMBOJPCL_00288	KNMDJAKB_01812	PKLNMAOI_00899	GFLMGHKO_00921	MLEOKNBP_01622	OAJKGOEN_01117	KEHFNKCA_02037
group_2371		hypothetical protein	49	49	1	1	4424				884	1313	1304	HBPFOBFE_01103	HPEIMNOJ_00755	MHFKMGFH_00754	CLLEABPI_03019	IPAJPIFN_01762	PABIDIKF_02514	MFKHNBBC_00198	GPKFNLOA_00041	NGNKDICI_02689	MDFBNDMM_02605	DKINMDDP_01903	HBGGKPJO_02515	KJHJFEAN_01523	EFEGBNDN_01981	MGNKNDBC_00171	JGFNFGEN_01369	EHKLKMIO_03022	CFHCPLEP_02246	LHOANOIJ_01584	IGBNLKPJ_01586	EJMCKJGF_00975	BEAILEPA_01989	ADLPBGKJ_00174	LFDACIMN_00269	NFFDMFAA_00127	GNPFBACB_01365	BFEDJGLP_02173	OMGPPDJG_01029	FJBFPLEM_00837	LMBOJPCL_02753	KNMDJAKB_01805	PKLNMAOI_00906	GFLMGHKO_00928	MLEOKNBP_01629	OAJKGOEN_01110	KEHFNKCA_02754
argO		Arginine exporter protein ArgO	49	49	1	1	4418				605	641	622	HBPFOBFE_01107	HPEIMNOJ_00759	MHFKMGFH_00758	CLLEABPI_03023	IPAJPIFN_01766	PABIDIKF_02510	MFKHNBBC_00194	GPKFNLOA_00037	NGNKDICI_02685	MDFBNDMM_02609	DKINMDDP_01899	HBGGKPJO_02519	KJHJFEAN_01527	EFEGBNDN_01977	MGNKNDBC_00167	JGFNFGEN_01365	EHKLKMIO_03018	CFHCPLEP_02242	LHOANOIJ_01588	IGBNLKPJ_01582	EJMCKJGF_00979	BEAILEPA_01993	ADLPBGKJ_00170	LFDACIMN_00265	NFFDMFAA_00131	GNPFBACB_01361	BFEDJGLP_02169	OMGPPDJG_01033	FJBFPLEM_00833	LMBOJPCL_02757	KNMDJAKB_01801	PKLNMAOI_00910	GFLMGHKO_00932	MLEOKNBP_01633	OAJKGOEN_01106	KEHFNKCA_02758
fdoG_2		Formate dehydrogenase-O major subunit	49	49	1	1	4410				407	587	583	HBPFOBFE_01115	HPEIMNOJ_00767	MHFKMGFH_00766	CLLEABPI_03031	IPAJPIFN_01774	PABIDIKF_02502	MFKHNBBC_00186	GPKFNLOA_00029	NGNKDICI_02677	MDFBNDMM_02617	DKINMDDP_01891	HBGGKPJO_02527	KJHJFEAN_01535	EFEGBNDN_02938	MGNKNDBC_00159	JGFNFGEN_01357	EHKLKMIO_03113	CFHCPLEP_02234	LHOANOIJ_01596	IGBNLKPJ_01574	EJMCKJGF_00987	BEAILEPA_02001	ADLPBGKJ_02973	LFDACIMN_00257	NFFDMFAA_00139	GNPFBACB_01353	BFEDJGLP_02161	OMGPPDJG_01041	FJBFPLEM_02542	LMBOJPCL_02765	KNMDJAKB_01793	PKLNMAOI_00918	GFLMGHKO_00940	MLEOKNBP_02938	OAJKGOEN_01098	KEHFNKCA_02766
erpA		Iron-sulfur cluster insertion protein ErpA	49	49	1	1	7964				161	350	346	HBPFOBFE_01146	HPEIMNOJ_01035	MHFKMGFH_00904	CLLEABPI_02117	IPAJPIFN_01494	PABIDIKF_02359	MFKHNBBC_01630	GPKFNLOA_01051	NGNKDICI_01238	MDFBNDMM_02223	DKINMDDP_01379	HBGGKPJO_01991	KJHJFEAN_02804	EFEGBNDN_01388	MGNKNDBC_01125	JGFNFGEN_00034	EHKLKMIO_00224	CFHCPLEP_01742	LHOANOIJ_01926	IGBNLKPJ_01346	EJMCKJGF_01317	BEAILEPA_02071	ADLPBGKJ_01125	LFDACIMN_01424	NFFDMFAA_00990	GNPFBACB_00920	BFEDJGLP_00670	OMGPPDJG_00205	FJBFPLEM_00153	LMBOJPCL_01632	KNMDJAKB_00975	PKLNMAOI_00525	GFLMGHKO_01171	MLEOKNBP_02015	OAJKGOEN_00381	KEHFNKCA_00371
dppC		Dipeptide transport system permease protein DppC	49	49	1	1	7968				794	920	914	HBPFOBFE_01150	HPEIMNOJ_01039	MHFKMGFH_00908	CLLEABPI_02121	IPAJPIFN_01498	PABIDIKF_02355	MFKHNBBC_01634	GPKFNLOA_01055	NGNKDICI_02620	MDFBNDMM_02227	DKINMDDP_01383	HBGGKPJO_01995	KJHJFEAN_02530	EFEGBNDN_02596	MGNKNDBC_01121	JGFNFGEN_00030	EHKLKMIO_00228	CFHCPLEP_01738	LHOANOIJ_01930	IGBNLKPJ_01350	EJMCKJGF_01313	BEAILEPA_02067	ADLPBGKJ_01121	LFDACIMN_02757	NFFDMFAA_02212	GNPFBACB_00924	BFEDJGLP_00666	OMGPPDJG_00201	FJBFPLEM_00157	LMBOJPCL_00163	KNMDJAKB_00971	PKLNMAOI_00521	GFLMGHKO_01167	MLEOKNBP_02019	OAJKGOEN_00377	KEHFNKCA_00375
rimO		Ribosomal protein S12 methylthiotransferase RimO	49	49	1	1	8043				1334	1421	1335	HBPFOBFE_01153	HPEIMNOJ_01042	MHFKMGFH_00911	CLLEABPI_02124	IPAJPIFN_01501	PABIDIKF_02352	MFKHNBBC_01637	GPKFNLOA_01058	NGNKDICI_02623	MDFBNDMM_02230	DKINMDDP_01386	HBGGKPJO_01998	KJHJFEAN_02533	EFEGBNDN_02599	MGNKNDBC_01118	JGFNFGEN_00027	EHKLKMIO_00231	CFHCPLEP_01735	LHOANOIJ_01933	IGBNLKPJ_01353	EJMCKJGF_01310	BEAILEPA_02064	ADLPBGKJ_01118	LFDACIMN_02760	NFFDMFAA_02209	GNPFBACB_00977	BFEDJGLP_00663	OMGPPDJG_00198	FJBFPLEM_00160	LMBOJPCL_00166	KNMDJAKB_00968	PKLNMAOI_00518	GFLMGHKO_01164	MLEOKNBP_02022	OAJKGOEN_00374	KEHFNKCA_00378
group_2379		hypothetical protein	49	49	1	1	8046				992	1127	1124	HBPFOBFE_01156	HPEIMNOJ_01045	MHFKMGFH_00914	CLLEABPI_02127	IPAJPIFN_01504	PABIDIKF_02349	MFKHNBBC_01640	GPKFNLOA_01061	NGNKDICI_02626	MDFBNDMM_02233	DKINMDDP_01389	HBGGKPJO_02001	KJHJFEAN_02536	EFEGBNDN_02602	MGNKNDBC_01115	JGFNFGEN_00024	EHKLKMIO_00234	CFHCPLEP_01732	LHOANOIJ_01936	IGBNLKPJ_01356	EJMCKJGF_01307	BEAILEPA_02061	ADLPBGKJ_01115	LFDACIMN_02763	NFFDMFAA_02206	GNPFBACB_00980	BFEDJGLP_00660	OMGPPDJG_00195	FJBFPLEM_00163	LMBOJPCL_00169	KNMDJAKB_00965	PKLNMAOI_00515	GFLMGHKO_01161	MLEOKNBP_02025	OAJKGOEN_00371	KEHFNKCA_00381
group_2380		hypothetical protein	49	49	1	1	8048				1001	1001	1001	HBPFOBFE_01158	HPEIMNOJ_01047	MHFKMGFH_00916	CLLEABPI_02129	IPAJPIFN_01506	PABIDIKF_02347	MFKHNBBC_01642	GPKFNLOA_01063	NGNKDICI_02628	MDFBNDMM_02235	DKINMDDP_01391	HBGGKPJO_02003	KJHJFEAN_02538	EFEGBNDN_02604	MGNKNDBC_01113	JGFNFGEN_00022	EHKLKMIO_00236	CFHCPLEP_01730	LHOANOIJ_01938	IGBNLKPJ_01358	EJMCKJGF_01305	BEAILEPA_02059	ADLPBGKJ_01113	LFDACIMN_02765	NFFDMFAA_02204	GNPFBACB_00982	BFEDJGLP_00658	OMGPPDJG_00193	FJBFPLEM_00165	LMBOJPCL_00171	KNMDJAKB_00963	PKLNMAOI_00513	GFLMGHKO_01159	MLEOKNBP_02027	OAJKGOEN_00369	KEHFNKCA_00383
group_2381		hypothetical protein	49	49	1	1	8055				269	353	270	HBPFOBFE_01164	HPEIMNOJ_01053	MHFKMGFH_00922	CLLEABPI_02135	IPAJPIFN_01512	PABIDIKF_02341	MFKHNBBC_01648	GPKFNLOA_01069	NGNKDICI_02634	MDFBNDMM_02241	DKINMDDP_01397	HBGGKPJO_02009	KJHJFEAN_02544	EFEGBNDN_02610	MGNKNDBC_01107	JGFNFGEN_00016	EHKLKMIO_00242	CFHCPLEP_01724	LHOANOIJ_01944	IGBNLKPJ_01364	EJMCKJGF_01299	BEAILEPA_02053	ADLPBGKJ_01107	LFDACIMN_02771	NFFDMFAA_02198	GNPFBACB_00988	BFEDJGLP_00652	OMGPPDJG_00187	FJBFPLEM_00171	LMBOJPCL_00177	KNMDJAKB_00957	PKLNMAOI_00507	GFLMGHKO_01153	MLEOKNBP_02033	OAJKGOEN_00363	KEHFNKCA_00389
mnmC		tRNA 5-methylaminomethyl-2-thiouridine biosynthesis bifunctional protein MnmC	49	49	1	1	8057				1907	1907	1907	HBPFOBFE_01166	HPEIMNOJ_01055	MHFKMGFH_00924	CLLEABPI_02137	IPAJPIFN_01514	PABIDIKF_02339	MFKHNBBC_01650	GPKFNLOA_01071	NGNKDICI_02636	MDFBNDMM_02243	DKINMDDP_01399	HBGGKPJO_02011	KJHJFEAN_02546	EFEGBNDN_02612	MGNKNDBC_01105	JGFNFGEN_00014	EHKLKMIO_00244	CFHCPLEP_01722	LHOANOIJ_01946	IGBNLKPJ_01366	EJMCKJGF_01297	BEAILEPA_02051	ADLPBGKJ_01105	LFDACIMN_02773	NFFDMFAA_02196	GNPFBACB_00990	BFEDJGLP_00650	OMGPPDJG_00185	FJBFPLEM_00173	LMBOJPCL_00179	KNMDJAKB_00955	PKLNMAOI_00505	GFLMGHKO_01151	MLEOKNBP_02035	OAJKGOEN_00361	KEHFNKCA_00391
group_2383		hypothetical protein	49	49	1	1	8069				1433	1616	1612	HBPFOBFE_01176	HPEIMNOJ_01065	MHFKMGFH_00934	CLLEABPI_02147	IPAJPIFN_01524	PABIDIKF_02330	MFKHNBBC_01659	GPKFNLOA_01080	NGNKDICI_02645	MDFBNDMM_02253	DKINMDDP_01408	HBGGKPJO_02021	KJHJFEAN_02555	EFEGBNDN_02621	MGNKNDBC_01095	JGFNFGEN_00004	EHKLKMIO_00254	CFHCPLEP_01712	LHOANOIJ_01956	IGBNLKPJ_01376	EJMCKJGF_01287	BEAILEPA_02041	ADLPBGKJ_01096	LFDACIMN_02783	NFFDMFAA_02186	GNPFBACB_01000	BFEDJGLP_00640	OMGPPDJG_00176	FJBFPLEM_00183	LMBOJPCL_00188	KNMDJAKB_00946	PKLNMAOI_00496	GFLMGHKO_01142	MLEOKNBP_02044	OAJKGOEN_00352	KEHFNKCA_00400
group_2384		hypothetical protein	49	49	1	1	8104				827	827	827	HBPFOBFE_01188	HPEIMNOJ_01077	MHFKMGFH_00946	CLLEABPI_02167	IPAJPIFN_02079	PABIDIKF_00847	MFKHNBBC_01967	GPKFNLOA_01092	NGNKDICI_02555	MDFBNDMM_01045	DKINMDDP_01930	HBGGKPJO_02321	KJHJFEAN_01676	EFEGBNDN_02876	MGNKNDBC_01835	JGFNFGEN_02427	EHKLKMIO_02608	CFHCPLEP_02344	LHOANOIJ_00540	IGBNLKPJ_00928	EJMCKJGF_02041	BEAILEPA_02600	ADLPBGKJ_01878	LFDACIMN_00537	NFFDMFAA_02499	GNPFBACB_00350	BFEDJGLP_00009	OMGPPDJG_00164	FJBFPLEM_01546	LMBOJPCL_00200	KNMDJAKB_00934	PKLNMAOI_00484	GFLMGHKO_01130	MLEOKNBP_00781	OAJKGOEN_00340	KEHFNKCA_01052
uctC		Acetyl-CoA:oxalate CoA-transferase	49	49	1	1	8109				1085	1286	1281	HBPFOBFE_01193	HPEIMNOJ_01082	MHFKMGFH_00951	CLLEABPI_02172	IPAJPIFN_02084	PABIDIKF_00852	MFKHNBBC_01972	GPKFNLOA_01097	NGNKDICI_02560	MDFBNDMM_01040	DKINMDDP_01935	HBGGKPJO_02326	KJHJFEAN_01681	EFEGBNDN_02871	MGNKNDBC_01830	JGFNFGEN_02432	EHKLKMIO_02603	CFHCPLEP_02339	LHOANOIJ_00545	IGBNLKPJ_00933	EJMCKJGF_02036	BEAILEPA_02595	ADLPBGKJ_01873	LFDACIMN_00532	NFFDMFAA_02494	GNPFBACB_00345	BFEDJGLP_00014	OMGPPDJG_00159	FJBFPLEM_01551	LMBOJPCL_00205	KNMDJAKB_00929	PKLNMAOI_00479	GFLMGHKO_01125	MLEOKNBP_00776	OAJKGOEN_00335	KEHFNKCA_01047
paaJ		3-oxoadipyl-CoA/3-oxo-5,6-dehydrosuberyl-CoA thiolase	49	49	1	1	8110				467	1202	1172	HBPFOBFE_01194	HPEIMNOJ_01083	MHFKMGFH_00952	CLLEABPI_02173	IPAJPIFN_02085	PABIDIKF_00853	MFKHNBBC_01973	GPKFNLOA_01098	NGNKDICI_02561	MDFBNDMM_01039	DKINMDDP_01936	HBGGKPJO_02327	KJHJFEAN_01682	EFEGBNDN_02870	MGNKNDBC_01829	JGFNFGEN_02433	EHKLKMIO_01852	CFHCPLEP_02338	LHOANOIJ_00546	IGBNLKPJ_00934	EJMCKJGF_02035	BEAILEPA_02594	ADLPBGKJ_01872	LFDACIMN_00531	NFFDMFAA_02493	GNPFBACB_00344	BFEDJGLP_00015	OMGPPDJG_00158	FJBFPLEM_01552	LMBOJPCL_00206	KNMDJAKB_00928	PKLNMAOI_00478	GFLMGHKO_01124	MLEOKNBP_00775	OAJKGOEN_00334	KEHFNKCA_01046
yjhB		Putative metabolite transport protein YjhB	49	49	1	1	8115				1244	1271	1270	HBPFOBFE_01199	HPEIMNOJ_01088	MHFKMGFH_00957	CLLEABPI_02178	IPAJPIFN_02090	PABIDIKF_00858	MFKHNBBC_01978	GPKFNLOA_01103	NGNKDICI_02566	MDFBNDMM_01034	DKINMDDP_01941	HBGGKPJO_02332	KJHJFEAN_01687	EFEGBNDN_02545	MGNKNDBC_01824	JGFNFGEN_02438	EHKLKMIO_01857	CFHCPLEP_02333	LHOANOIJ_00551	IGBNLKPJ_00939	EJMCKJGF_02030	BEAILEPA_01508	ADLPBGKJ_01867	LFDACIMN_00526	NFFDMFAA_02488	GNPFBACB_00339	BFEDJGLP_00020	OMGPPDJG_00153	FJBFPLEM_01557	LMBOJPCL_00211	KNMDJAKB_00855	PKLNMAOI_00473	GFLMGHKO_01119	MLEOKNBP_00770	OAJKGOEN_00329	KEHFNKCA_01041
ydcO		Inner membrane protein YdcO	49	49	1	1	8133				719	1181	1124	HBPFOBFE_01216	HPEIMNOJ_01105	MHFKMGFH_00974	CLLEABPI_02195	IPAJPIFN_02107	PABIDIKF_00875	MFKHNBBC_01995	GPKFNLOA_01120	NGNKDICI_02583	MDFBNDMM_01017	DKINMDDP_01958	HBGGKPJO_02349	KJHJFEAN_01704	EFEGBNDN_02528	MGNKNDBC_01807	JGFNFGEN_02455	EHKLKMIO_01874	CFHCPLEP_02316	LHOANOIJ_00568	IGBNLKPJ_00956	EJMCKJGF_02013	BEAILEPA_01525	ADLPBGKJ_01850	LFDACIMN_00509	NFFDMFAA_02471	GNPFBACB_00322	BFEDJGLP_00037	OMGPPDJG_00136	FJBFPLEM_01574	LMBOJPCL_00228	KNMDJAKB_00872	PKLNMAOI_00456	GFLMGHKO_01102	MLEOKNBP_00753	OAJKGOEN_00312	KEHFNKCA_01024
group_2389		hypothetical protein	49	49	1	1	8141				566	566	566	HBPFOBFE_01221	HPEIMNOJ_01110	MHFKMGFH_00979	CLLEABPI_02200	IPAJPIFN_02112	PABIDIKF_00880	MFKHNBBC_02000	GPKFNLOA_02742	NGNKDICI_02855	MDFBNDMM_01012	DKINMDDP_02259	HBGGKPJO_02458	KJHJFEAN_01709	EFEGBNDN_02523	MGNKNDBC_01802	JGFNFGEN_00873	EHKLKMIO_02512	CFHCPLEP_02460	LHOANOIJ_00573	IGBNLKPJ_00961	EJMCKJGF_02008	BEAILEPA_01530	ADLPBGKJ_01845	LFDACIMN_00504	NFFDMFAA_01583	GNPFBACB_00317	BFEDJGLP_00042	OMGPPDJG_00131	FJBFPLEM_01579	LMBOJPCL_00234	KNMDJAKB_00878	PKLNMAOI_00450	GFLMGHKO_01097	MLEOKNBP_00747	OAJKGOEN_00306	KEHFNKCA_01019
ureB		Urease subunit beta	49	49	1	1	8191				407	407	407	HBPFOBFE_01237	HPEIMNOJ_01126	MHFKMGFH_01000	CLLEABPI_02216	IPAJPIFN_01887	PABIDIKF_00895	MFKHNBBC_00975	GPKFNLOA_02695	NGNKDICI_01121	MDFBNDMM_00482	DKINMDDP_02243	HBGGKPJO_02442	KJHJFEAN_01049	EFEGBNDN_00858	MGNKNDBC_00992	JGFNFGEN_00857	EHKLKMIO_01387	CFHCPLEP_02476	LHOANOIJ_00589	IGBNLKPJ_02408	EJMCKJGF_01992	BEAILEPA_02486	ADLPBGKJ_02704	LFDACIMN_00488	NFFDMFAA_01598	GNPFBACB_00301	BFEDJGLP_00057	OMGPPDJG_00114	FJBFPLEM_01611	LMBOJPCL_00249	KNMDJAKB_00894	PKLNMAOI_00435	GFLMGHKO_01083	MLEOKNBP_00732	OAJKGOEN_00291	KEHFNKCA_01005
group_2392		Urea transporter	49	49	1	1	8199				326	992	978	HBPFOBFE_01245	HPEIMNOJ_01134	MHFKMGFH_01008	CLLEABPI_02224	IPAJPIFN_01879	PABIDIKF_00903	MFKHNBBC_00983	GPKFNLOA_02687	NGNKDICI_01113	MDFBNDMM_00474	DKINMDDP_02235	HBGGKPJO_02434	KJHJFEAN_01057	EFEGBNDN_00866	MGNKNDBC_00984	JGFNFGEN_00849	EHKLKMIO_01395	CFHCPLEP_02484	LHOANOIJ_00597	IGBNLKPJ_02400	EJMCKJGF_02242	BEAILEPA_02478	ADLPBGKJ_02696	LFDACIMN_00480	NFFDMFAA_01606	GNPFBACB_00293	BFEDJGLP_00065	OMGPPDJG_00106	FJBFPLEM_01619	LMBOJPCL_00257	KNMDJAKB_00902	PKLNMAOI_00427	GFLMGHKO_01075	MLEOKNBP_00724	OAJKGOEN_00283	KEHFNKCA_00997
gspF		Putative type II secretion system protein F	49	49	1	1	8208				542	1205	1150	HBPFOBFE_01254	HPEIMNOJ_01143	MHFKMGFH_01017	CLLEABPI_02233	IPAJPIFN_01870	PABIDIKF_00912	MFKHNBBC_00992	GPKFNLOA_02450	NGNKDICI_01104	MDFBNDMM_00465	DKINMDDP_02226	HBGGKPJO_01663	KJHJFEAN_01066	EFEGBNDN_00875	MGNKNDBC_00975	JGFNFGEN_00840	EHKLKMIO_01404	CFHCPLEP_02770	LHOANOIJ_00606	IGBNLKPJ_02391	EJMCKJGF_02233	BEAILEPA_02469	ADLPBGKJ_02213	LFDACIMN_00471	NFFDMFAA_01615	GNPFBACB_00284	BFEDJGLP_00074	OMGPPDJG_00097	FJBFPLEM_01628	LMBOJPCL_00266	KNMDJAKB_00911	PKLNMAOI_00418	GFLMGHKO_01066	MLEOKNBP_00715	OAJKGOEN_00274	KEHFNKCA_00988
epsE		Type II secretion system protein E	49	49	1	1	8209				1202	1694	1683	HBPFOBFE_01255	HPEIMNOJ_01144	MHFKMGFH_01018	CLLEABPI_02234	IPAJPIFN_01869	PABIDIKF_00913	MFKHNBBC_00993	GPKFNLOA_02449	NGNKDICI_01103	MDFBNDMM_00464	DKINMDDP_02585	HBGGKPJO_01664	KJHJFEAN_01067	EFEGBNDN_00876	MGNKNDBC_00974	JGFNFGEN_00839	EHKLKMIO_01405	CFHCPLEP_02769	LHOANOIJ_00607	IGBNLKPJ_01276	EJMCKJGF_02232	BEAILEPA_02468	ADLPBGKJ_02212	LFDACIMN_00470	NFFDMFAA_01616	GNPFBACB_00283	BFEDJGLP_00075	OMGPPDJG_00096	FJBFPLEM_01629	LMBOJPCL_00267	KNMDJAKB_00912	PKLNMAOI_00417	GFLMGHKO_01065	MLEOKNBP_00714	OAJKGOEN_00273	KEHFNKCA_00987
group_2396		hypothetical protein	49	49	1	1	8213				809	851	829	HBPFOBFE_01258	HPEIMNOJ_01148	MHFKMGFH_01022	CLLEABPI_02238	IPAJPIFN_01865	PABIDIKF_00917	MFKHNBBC_00997	GPKFNLOA_02445	NGNKDICI_01099	MDFBNDMM_00460	DKINMDDP_02589	HBGGKPJO_01668	KJHJFEAN_01071	EFEGBNDN_00880	MGNKNDBC_00970	JGFNFGEN_00835	EHKLKMIO_01409	CFHCPLEP_02765	LHOANOIJ_00611	IGBNLKPJ_01280	EJMCKJGF_02228	BEAILEPA_01672	ADLPBGKJ_02208	LFDACIMN_00466	NFFDMFAA_01620	GNPFBACB_00279	BFEDJGLP_00079	OMGPPDJG_00092	FJBFPLEM_01633	LMBOJPCL_00271	KNMDJAKB_00916	PKLNMAOI_00413	GFLMGHKO_01061	MLEOKNBP_00710	OAJKGOEN_00269	KEHFNKCA_00983
mlaF_1		Intermembrane phospholipid transport system ATP-binding protein MlaF	49	49	1	1	8214				440	821	813	HBPFOBFE_01259	HPEIMNOJ_01149	MHFKMGFH_01023	CLLEABPI_02239	IPAJPIFN_01864	PABIDIKF_00918	MFKHNBBC_00998	GPKFNLOA_02444	NGNKDICI_01098	MDFBNDMM_00459	DKINMDDP_02590	HBGGKPJO_01669	KJHJFEAN_01072	EFEGBNDN_00881	MGNKNDBC_00969	JGFNFGEN_00834	EHKLKMIO_01410	CFHCPLEP_02764	LHOANOIJ_00612	IGBNLKPJ_01281	EJMCKJGF_02227	BEAILEPA_01671	ADLPBGKJ_02207	LFDACIMN_00465	NFFDMFAA_01621	GNPFBACB_00278	BFEDJGLP_00080	OMGPPDJG_00091	FJBFPLEM_01634	LMBOJPCL_00272	KNMDJAKB_00917	PKLNMAOI_00412	GFLMGHKO_01060	MLEOKNBP_00709	OAJKGOEN_00268	KEHFNKCA_00982
ppaX		Pyrophosphatase PpaX	49	49	1	1	8222				662	662	662	HBPFOBFE_01267	HPEIMNOJ_01157	MHFKMGFH_01031	CLLEABPI_02247	IPAJPIFN_01856	PABIDIKF_00926	MFKHNBBC_01006	GPKFNLOA_02436	NGNKDICI_01090	MDFBNDMM_00451	DKINMDDP_02598	HBGGKPJO_01677	KJHJFEAN_01080	EFEGBNDN_00889	MGNKNDBC_00961	JGFNFGEN_00826	EHKLKMIO_01418	CFHCPLEP_02909	LHOANOIJ_00620	IGBNLKPJ_01289	EJMCKJGF_02219	BEAILEPA_01663	ADLPBGKJ_02199	LFDACIMN_01633	NFFDMFAA_01629	GNPFBACB_00270	BFEDJGLP_00088	OMGPPDJG_00083	FJBFPLEM_01642	LMBOJPCL_00280	KNMDJAKB_00925	PKLNMAOI_00404	GFLMGHKO_01052	MLEOKNBP_00701	OAJKGOEN_00260	KEHFNKCA_02846
group_2400		hypothetical protein	49	49	1	1	8244				485	809	802	HBPFOBFE_01279	HPEIMNOJ_01170	MHFKMGFH_01042	CLLEABPI_02260	IPAJPIFN_01843	PABIDIKF_02304	MFKHNBBC_01019	GPKFNLOA_02423	NGNKDICI_01077	MDFBNDMM_00438	DKINMDDP_02203	HBGGKPJO_01691	KJHJFEAN_01093	EFEGBNDN_00902	MGNKNDBC_00948	JGFNFGEN_00813	EHKLKMIO_01616	CFHCPLEP_02017	LHOANOIJ_00634	IGBNLKPJ_01301	EJMCKJGF_01777	BEAILEPA_01651	ADLPBGKJ_02186	LFDACIMN_01619	NFFDMFAA_01642	GNPFBACB_00257	BFEDJGLP_00101	OMGPPDJG_00070	FJBFPLEM_02259	LMBOJPCL_01437	KNMDJAKB_01617	PKLNMAOI_00391	GFLMGHKO_02475	MLEOKNBP_02751	OAJKGOEN_00247	KEHFNKCA_00569
group_2401		hypothetical protein	49	49	1	1	8251				479	818	811	HBPFOBFE_01286	HPEIMNOJ_01177	MHFKMGFH_01049	CLLEABPI_02267	IPAJPIFN_01836	PABIDIKF_02311	MFKHNBBC_01026	GPKFNLOA_02416	NGNKDICI_01070	MDFBNDMM_00431	DKINMDDP_02210	HBGGKPJO_01698	KJHJFEAN_01100	EFEGBNDN_00909	MGNKNDBC_00941	JGFNFGEN_00806	EHKLKMIO_01609	CFHCPLEP_02024	LHOANOIJ_00641	IGBNLKPJ_01308	EJMCKJGF_01784	BEAILEPA_01644	ADLPBGKJ_02179	LFDACIMN_01612	NFFDMFAA_01649	GNPFBACB_00250	BFEDJGLP_00108	OMGPPDJG_00063	FJBFPLEM_02252	LMBOJPCL_01430	KNMDJAKB_01610	PKLNMAOI_00384	GFLMGHKO_02468	MLEOKNBP_02758	OAJKGOEN_00240	KEHFNKCA_00576
dmlR_2		HTH-type transcriptional regulator DmlR	49	49	1	1	8252				824	917	915	HBPFOBFE_01287	HPEIMNOJ_01178	MHFKMGFH_01050	CLLEABPI_02268	IPAJPIFN_01835	PABIDIKF_02312	MFKHNBBC_01027	GPKFNLOA_02415	NGNKDICI_01069	MDFBNDMM_00430	DKINMDDP_02211	HBGGKPJO_01699	KJHJFEAN_01101	EFEGBNDN_00910	MGNKNDBC_00940	JGFNFGEN_00805	EHKLKMIO_01608	CFHCPLEP_02025	LHOANOIJ_00642	IGBNLKPJ_01309	EJMCKJGF_01785	BEAILEPA_02011	ADLPBGKJ_02178	LFDACIMN_01611	NFFDMFAA_01650	GNPFBACB_00249	BFEDJGLP_00109	OMGPPDJG_00062	FJBFPLEM_02251	LMBOJPCL_01429	KNMDJAKB_01609	PKLNMAOI_00383	GFLMGHKO_02467	MLEOKNBP_02759	OAJKGOEN_00239	KEHFNKCA_00577
mhqP		Putative oxidoreductase MhqP	49	49	1	1	8253				425	425	425	HBPFOBFE_01288	HPEIMNOJ_01179	MHFKMGFH_01051	CLLEABPI_02269	IPAJPIFN_01834	PABIDIKF_02313	MFKHNBBC_01028	GPKFNLOA_02414	NGNKDICI_01068	MDFBNDMM_00429	DKINMDDP_02212	HBGGKPJO_01700	KJHJFEAN_01102	EFEGBNDN_00911	MGNKNDBC_00939	JGFNFGEN_00804	EHKLKMIO_01607	CFHCPLEP_02026	LHOANOIJ_00643	IGBNLKPJ_01310	EJMCKJGF_01786	BEAILEPA_02012	ADLPBGKJ_02177	LFDACIMN_01610	NFFDMFAA_01651	GNPFBACB_00248	BFEDJGLP_00110	OMGPPDJG_00061	FJBFPLEM_02250	LMBOJPCL_01428	KNMDJAKB_01608	PKLNMAOI_00382	GFLMGHKO_02466	MLEOKNBP_02249	OAJKGOEN_00238	KEHFNKCA_00578
group_2404		hypothetical protein	49	49	1	1	8272				548	1280	1265	HBPFOBFE_01292	HPEIMNOJ_01182	MHFKMGFH_01055	CLLEABPI_02272	IPAJPIFN_01830	PABIDIKF_02317	MFKHNBBC_01036	GPKFNLOA_02410	NGNKDICI_01059	MDFBNDMM_00426	DKINMDDP_02215	HBGGKPJO_01708	KJHJFEAN_01111	EFEGBNDN_00920	MGNKNDBC_00936	JGFNFGEN_00801	EHKLKMIO_01604	CFHCPLEP_02030	LHOANOIJ_00646	IGBNLKPJ_01313	EJMCKJGF_01790	BEAILEPA_02015	ADLPBGKJ_02622	LFDACIMN_01607	NFFDMFAA_01654	GNPFBACB_00245	BFEDJGLP_00113	OMGPPDJG_02342	FJBFPLEM_01511	LMBOJPCL_01420	KNMDJAKB_01600	PKLNMAOI_00374	GFLMGHKO_01641	MLEOKNBP_02257	OAJKGOEN_00230	KEHFNKCA_00581
yejB		Inner membrane ABC transporter permease protein YejB	49	49	1	1	8280				368	1058	1043	HBPFOBFE_01297	HPEIMNOJ_01187	MHFKMGFH_01060	CLLEABPI_02278	IPAJPIFN_01825	PABIDIKF_02322	MFKHNBBC_01041	GPKFNLOA_02405	NGNKDICI_01054	MDFBNDMM_00421	DKINMDDP_02221	HBGGKPJO_01714	KJHJFEAN_01116	EFEGBNDN_00925	MGNKNDBC_00931	JGFNFGEN_00796	EHKLKMIO_01599	CFHCPLEP_02035	LHOANOIJ_02720	IGBNLKPJ_01318	EJMCKJGF_01795	BEAILEPA_02020	ADLPBGKJ_02617	LFDACIMN_01601	NFFDMFAA_01659	GNPFBACB_00240	BFEDJGLP_00118	OMGPPDJG_02348	FJBFPLEM_01506	LMBOJPCL_01415	KNMDJAKB_01595	PKLNMAOI_00369	GFLMGHKO_01635	MLEOKNBP_02262	OAJKGOEN_00225	KEHFNKCA_00587
group_2406		hypothetical protein	49	49	1	1	8281				1052	1052	1052	HBPFOBFE_01298	HPEIMNOJ_01188	MHFKMGFH_01061	CLLEABPI_02279	IPAJPIFN_01824	PABIDIKF_02323	MFKHNBBC_01042	GPKFNLOA_02404	NGNKDICI_01053	MDFBNDMM_00420	DKINMDDP_02222	HBGGKPJO_01715	KJHJFEAN_01117	EFEGBNDN_00926	MGNKNDBC_00930	JGFNFGEN_00795	EHKLKMIO_01598	CFHCPLEP_02036	LHOANOIJ_02719	IGBNLKPJ_01319	EJMCKJGF_01796	BEAILEPA_02021	ADLPBGKJ_02616	LFDACIMN_01600	NFFDMFAA_01660	GNPFBACB_00239	BFEDJGLP_00119	OMGPPDJG_02349	FJBFPLEM_01505	LMBOJPCL_01414	KNMDJAKB_01594	PKLNMAOI_00368	GFLMGHKO_01634	MLEOKNBP_02263	OAJKGOEN_00224	KEHFNKCA_00588
xseA		Exodeoxyribonuclease 7 large subunit	49	49	1	1	8285				497	1343	1256	HBPFOBFE_01301	HPEIMNOJ_01191	MHFKMGFH_01064	CLLEABPI_02282	IPAJPIFN_01696	PABIDIKF_02326	MFKHNBBC_01045	GPKFNLOA_02401	NGNKDICI_01050	MDFBNDMM_00417	DKINMDDP_02225	HBGGKPJO_01718	KJHJFEAN_01120	EFEGBNDN_00929	MGNKNDBC_00927	JGFNFGEN_02874	EHKLKMIO_01595	CFHCPLEP_02039	LHOANOIJ_02716	IGBNLKPJ_01322	EJMCKJGF_01799	BEAILEPA_02024	ADLPBGKJ_02613	LFDACIMN_01597	NFFDMFAA_02811	GNPFBACB_00236	BFEDJGLP_00122	OMGPPDJG_02352	FJBFPLEM_01502	LMBOJPCL_01411	KNMDJAKB_00755	PKLNMAOI_00365	GFLMGHKO_01631	MLEOKNBP_02266	OAJKGOEN_00221	KEHFNKCA_00591
lpxK		Tetraacyldisaccharide 4'-kinase	49	49	1	1	8287				1025	1025	1025	HBPFOBFE_01302	HPEIMNOJ_01192	MHFKMGFH_01065	CLLEABPI_02283	IPAJPIFN_01697	PABIDIKF_00002	MFKHNBBC_01046	GPKFNLOA_02111	NGNKDICI_01049	MDFBNDMM_00416	DKINMDDP_02582	HBGGKPJO_01719	KJHJFEAN_02860	EFEGBNDN_00930	MGNKNDBC_00926	JGFNFGEN_02875	EHKLKMIO_01594	CFHCPLEP_02040	LHOANOIJ_02715	IGBNLKPJ_02427	EJMCKJGF_01800	BEAILEPA_02025	ADLPBGKJ_02612	LFDACIMN_01596	NFFDMFAA_02812	GNPFBACB_00235	BFEDJGLP_00123	OMGPPDJG_02353	FJBFPLEM_01501	LMBOJPCL_01410	KNMDJAKB_00756	PKLNMAOI_00364	GFLMGHKO_01630	MLEOKNBP_02267	OAJKGOEN_00220	KEHFNKCA_00592
kdsB		3-deoxy-manno-octulosonate cytidylyltransferase	49	49	1	1	8289				227	764	753	HBPFOBFE_01304	HPEIMNOJ_01194	MHFKMGFH_01067	CLLEABPI_02285	IPAJPIFN_01699	PABIDIKF_00004	MFKHNBBC_01048	GPKFNLOA_02109	NGNKDICI_01047	MDFBNDMM_00414	DKINMDDP_02580	HBGGKPJO_01721	KJHJFEAN_02858	EFEGBNDN_00932	MGNKNDBC_00924	JGFNFGEN_02877	EHKLKMIO_01592	CFHCPLEP_02042	LHOANOIJ_02713	IGBNLKPJ_02429	EJMCKJGF_01802	BEAILEPA_02027	ADLPBGKJ_02610	LFDACIMN_01594	NFFDMFAA_02814	GNPFBACB_00233	BFEDJGLP_00125	OMGPPDJG_02355	FJBFPLEM_01499	LMBOJPCL_01408	KNMDJAKB_00758	PKLNMAOI_00362	GFLMGHKO_01628	MLEOKNBP_02269	OAJKGOEN_01893	KEHFNKCA_00594
queF		NADPH-dependent 7-cyano-7-deazaguanine reductase	49	49	1	1	8306				431	431	431	HBPFOBFE_01317	HPEIMNOJ_01207	MHFKMGFH_01079	CLLEABPI_01762	IPAJPIFN_01712	PABIDIKF_00017	MFKHNBBC_01061	GPKFNLOA_02096	NGNKDICI_01034	MDFBNDMM_00401	DKINMDDP_02567	HBGGKPJO_01734	KJHJFEAN_02845	EFEGBNDN_00945	MGNKNDBC_02003	JGFNFGEN_02064	EHKLKMIO_03050	CFHCPLEP_02806	LHOANOIJ_02700	IGBNLKPJ_02623	EJMCKJGF_02760	BEAILEPA_02652	ADLPBGKJ_02952	LFDACIMN_01581	NFFDMFAA_01985	GNPFBACB_01816	BFEDJGLP_01772	OMGPPDJG_02368	FJBFPLEM_02298	LMBOJPCL_01395	KNMDJAKB_00771	PKLNMAOI_00349	GFLMGHKO_02679	MLEOKNBP_02282	OAJKGOEN_01880	KEHFNKCA_02375
queE		7-carboxy-7-deazaguanine synthase	49	49	1	1	8307				629	629	629	HBPFOBFE_01318	HPEIMNOJ_01208	MHFKMGFH_01080	CLLEABPI_01763	IPAJPIFN_01713	PABIDIKF_00018	MFKHNBBC_01062	GPKFNLOA_02095	NGNKDICI_01033	MDFBNDMM_00400	DKINMDDP_02566	HBGGKPJO_01735	KJHJFEAN_02844	EFEGBNDN_00946	MGNKNDBC_02004	JGFNFGEN_02065	EHKLKMIO_03049	CFHCPLEP_02805	LHOANOIJ_02699	IGBNLKPJ_02624	EJMCKJGF_02759	BEAILEPA_02651	ADLPBGKJ_02951	LFDACIMN_01580	NFFDMFAA_01986	GNPFBACB_01817	BFEDJGLP_01773	OMGPPDJG_02369	FJBFPLEM_02299	LMBOJPCL_01394	KNMDJAKB_00772	PKLNMAOI_00348	GFLMGHKO_02678	MLEOKNBP_02283	OAJKGOEN_01879	KEHFNKCA_02376
speB		Agmatinase	49	49	1	1	8357				434	962	951	HBPFOBFE_01331	HPEIMNOJ_01216	MHFKMGFH_01090	CLLEABPI_02042	IPAJPIFN_01722	PABIDIKF_00030	MFKHNBBC_01071	GPKFNLOA_02086	NGNKDICI_01023	MDFBNDMM_00392	DKINMDDP_02865	HBGGKPJO_01745	KJHJFEAN_02834	EFEGBNDN_00956	MGNKNDBC_02012	JGFNFGEN_02073	EHKLKMIO_00412	CFHCPLEP_02794	LHOANOIJ_02690	IGBNLKPJ_01950	EJMCKJGF_02454	BEAILEPA_02444	ADLPBGKJ_02942	LFDACIMN_02922	NFFDMFAA_01994	GNPFBACB_01825	BFEDJGLP_01781	OMGPPDJG_01501	FJBFPLEM_02307	LMBOJPCL_01385	KNMDJAKB_00781	PKLNMAOI_00339	GFLMGHKO_02957	MLEOKNBP_02292	OAJKGOEN_01870	KEHFNKCA_02691
tsaB		tRNA threonylcarbamoyladenosine biosynthesis protein TsaB	49	49	1	1	4726				665	794	775	HBPFOBFE_01363	HPEIMNOJ_00528	MHFKMGFH_00528	CLLEABPI_00004	IPAJPIFN_01262	PABIDIKF_02962	MFKHNBBC_02184	GPKFNLOA_00487	NGNKDICI_01455	MDFBNDMM_01880	DKINMDDP_01415	HBGGKPJO_01005	KJHJFEAN_02446	EFEGBNDN_01140	MGNKNDBC_01380	JGFNFGEN_01163	EHKLKMIO_02018	CFHCPLEP_00534	LHOANOIJ_00811	IGBNLKPJ_00072	EJMCKJGF_00656	BEAILEPA_00590	ADLPBGKJ_01539	LFDACIMN_01057	NFFDMFAA_01441	GNPFBACB_02360	BFEDJGLP_01883	OMGPPDJG_02027	FJBFPLEM_02237	LMBOJPCL_03031	KNMDJAKB_02075	PKLNMAOI_02760	GFLMGHKO_02223	MLEOKNBP_03009	OAJKGOEN_01278	KEHFNKCA_02179
pleD		hypothetical protein	49	49	1	1	4729				314	1805	1744	HBPFOBFE_01366	HPEIMNOJ_00525	MHFKMGFH_00525	CLLEABPI_00007	IPAJPIFN_01265	PABIDIKF_02965	MFKHNBBC_02187	GPKFNLOA_00484	NGNKDICI_01458	MDFBNDMM_01883	DKINMDDP_01418	HBGGKPJO_01008	KJHJFEAN_02443	EFEGBNDN_01143	MGNKNDBC_01383	JGFNFGEN_01166	EHKLKMIO_02021	CFHCPLEP_00531	LHOANOIJ_00808	IGBNLKPJ_00069	EJMCKJGF_00653	BEAILEPA_00593	ADLPBGKJ_01542	LFDACIMN_01060	NFFDMFAA_01444	GNPFBACB_02363	BFEDJGLP_01880	OMGPPDJG_02030	FJBFPLEM_02234	LMBOJPCL_03028	KNMDJAKB_02072	PKLNMAOI_02763	GFLMGHKO_02220	MLEOKNBP_03006	OAJKGOEN_01275	KEHFNKCA_02176
pyrG		CTP synthase	49	49	1	1	4734				593	1634	1612	HBPFOBFE_01370	HPEIMNOJ_00521	MHFKMGFH_00521	CLLEABPI_00011	IPAJPIFN_01269	PABIDIKF_02969	MFKHNBBC_02191	GPKFNLOA_00480	NGNKDICI_01462	MDFBNDMM_01887	DKINMDDP_01422	HBGGKPJO_01012	KJHJFEAN_02439	EFEGBNDN_01147	MGNKNDBC_01387	JGFNFGEN_01170	EHKLKMIO_02025	CFHCPLEP_00527	LHOANOIJ_00804	IGBNLKPJ_00065	EJMCKJGF_00649	BEAILEPA_00005	ADLPBGKJ_01546	LFDACIMN_01064	NFFDMFAA_01448	GNPFBACB_02367	BFEDJGLP_01876	OMGPPDJG_02034	FJBFPLEM_02230	LMBOJPCL_02867	KNMDJAKB_02068	PKLNMAOI_02767	GFLMGHKO_02216	MLEOKNBP_01179	OAJKGOEN_01271	KEHFNKCA_02172
nuoL		NADH-quinone oxidoreductase subunit L	49	49	1	1	4741				647	2015	1987	HBPFOBFE_01377	HPEIMNOJ_00514	MHFKMGFH_00514	CLLEABPI_00018	IPAJPIFN_01276	PABIDIKF_02878	MFKHNBBC_02198	GPKFNLOA_00473	NGNKDICI_01469	MDFBNDMM_01894	DKINMDDP_01429	HBGGKPJO_01019	KJHJFEAN_02432	EFEGBNDN_01154	MGNKNDBC_01394	JGFNFGEN_01177	EHKLKMIO_02032	CFHCPLEP_00520	LHOANOIJ_00797	IGBNLKPJ_00058	EJMCKJGF_00642	BEAILEPA_00012	ADLPBGKJ_01553	LFDACIMN_01071	NFFDMFAA_01455	GNPFBACB_02374	BFEDJGLP_01869	OMGPPDJG_02041	FJBFPLEM_02223	LMBOJPCL_02874	KNMDJAKB_02061	PKLNMAOI_02774	GFLMGHKO_02209	MLEOKNBP_01172	OAJKGOEN_01264	KEHFNKCA_02165
nuoF		NADH-quinone oxidoreductase subunit F	49	49	1	1	4748				1154	1295	1292	HBPFOBFE_01383	HPEIMNOJ_00508	MHFKMGFH_00508	CLLEABPI_00024	IPAJPIFN_01282	PABIDIKF_02872	MFKHNBBC_02204	GPKFNLOA_00467	NGNKDICI_01475	MDFBNDMM_01900	DKINMDDP_01435	HBGGKPJO_01025	KJHJFEAN_02426	EFEGBNDN_01160	MGNKNDBC_01400	JGFNFGEN_01183	EHKLKMIO_02038	CFHCPLEP_00514	LHOANOIJ_00791	IGBNLKPJ_00052	EJMCKJGF_00636	BEAILEPA_00018	ADLPBGKJ_01559	LFDACIMN_01077	NFFDMFAA_01461	GNPFBACB_02380	BFEDJGLP_01863	OMGPPDJG_02047	FJBFPLEM_02217	LMBOJPCL_01120	KNMDJAKB_02055	PKLNMAOI_02780	GFLMGHKO_02203	MLEOKNBP_01166	OAJKGOEN_01258	KEHFNKCA_02159
tpiA		Triosephosphate isomerase	49	49	1	1	4754				743	743	743	HBPFOBFE_01390	HPEIMNOJ_00501	MHFKMGFH_00501	CLLEABPI_00031	IPAJPIFN_01289	PABIDIKF_02865	MFKHNBBC_02211	GPKFNLOA_00460	NGNKDICI_01482	MDFBNDMM_01907	DKINMDDP_01442	HBGGKPJO_01032	KJHJFEAN_02419	EFEGBNDN_01167	MGNKNDBC_01407	JGFNFGEN_01190	EHKLKMIO_02546	CFHCPLEP_00507	LHOANOIJ_00784	IGBNLKPJ_00045	EJMCKJGF_00629	BEAILEPA_00025	ADLPBGKJ_01566	LFDACIMN_01084	NFFDMFAA_01468	GNPFBACB_02387	BFEDJGLP_01856	OMGPPDJG_02054	FJBFPLEM_02210	LMBOJPCL_01127	KNMDJAKB_02048	PKLNMAOI_02787	GFLMGHKO_02516	MLEOKNBP_01159	OAJKGOEN_01251	KEHFNKCA_02152
tamB		Translocation and assembly module subunit TamB	49	49	1	1	4760				3935	3938	3935	HBPFOBFE_01396	HPEIMNOJ_00495	MHFKMGFH_00495	CLLEABPI_00037	IPAJPIFN_01295	PABIDIKF_02859	MFKHNBBC_02217	GPKFNLOA_00454	NGNKDICI_01488	MDFBNDMM_01913	DKINMDDP_01448	HBGGKPJO_01038	KJHJFEAN_02413	EFEGBNDN_01173	MGNKNDBC_01413	JGFNFGEN_01196	EHKLKMIO_02552	CFHCPLEP_00501	LHOANOIJ_00778	IGBNLKPJ_00039	EJMCKJGF_00623	BEAILEPA_00031	ADLPBGKJ_01572	LFDACIMN_01090	NFFDMFAA_01474	GNPFBACB_02393	BFEDJGLP_01850	OMGPPDJG_02060	FJBFPLEM_02204	LMBOJPCL_01133	KNMDJAKB_02042	PKLNMAOI_02793	GFLMGHKO_02522	MLEOKNBP_01153	OAJKGOEN_01245	KEHFNKCA_02146
moaA_1		GTP 3',8-cyclase	49	49	1	1	4766				311	974	960	HBPFOBFE_01401	HPEIMNOJ_00490	MHFKMGFH_00490	CLLEABPI_00042	IPAJPIFN_01300	PABIDIKF_02854	MFKHNBBC_02222	GPKFNLOA_00449	NGNKDICI_01493	MDFBNDMM_01918	DKINMDDP_01453	HBGGKPJO_01043	KJHJFEAN_02408	EFEGBNDN_01178	MGNKNDBC_01418	JGFNFGEN_01201	EHKLKMIO_02557	CFHCPLEP_00495	LHOANOIJ_00773	IGBNLKPJ_00034	EJMCKJGF_00618	BEAILEPA_00036	ADLPBGKJ_01577	LFDACIMN_01095	NFFDMFAA_01479	GNPFBACB_02398	BFEDJGLP_01845	OMGPPDJG_02065	FJBFPLEM_02199	LMBOJPCL_01138	KNMDJAKB_02037	PKLNMAOI_02798	GFLMGHKO_02527	MLEOKNBP_01148	OAJKGOEN_01240	KEHFNKCA_02141
ubiB_2		putative protein kinase UbiB	49	49	1	1	4768				1028	1538	1517	HBPFOBFE_01402	HPEIMNOJ_00489	MHFKMGFH_00489	CLLEABPI_00043	IPAJPIFN_01301	PABIDIKF_02853	MFKHNBBC_01375	GPKFNLOA_00448	NGNKDICI_01494	MDFBNDMM_01919	DKINMDDP_01454	HBGGKPJO_01044	KJHJFEAN_02407	EFEGBNDN_01179	MGNKNDBC_01419	JGFNFGEN_01202	EHKLKMIO_02558	CFHCPLEP_00494	LHOANOIJ_00772	IGBNLKPJ_00033	EJMCKJGF_00617	BEAILEPA_00037	ADLPBGKJ_01578	LFDACIMN_01096	NFFDMFAA_01480	GNPFBACB_02399	BFEDJGLP_01844	OMGPPDJG_02066	FJBFPLEM_02198	LMBOJPCL_01139	KNMDJAKB_02036	PKLNMAOI_02799	GFLMGHKO_02528	MLEOKNBP_01147	OAJKGOEN_01239	KEHFNKCA_02140
rsmB_1		Ribosomal RNA small subunit methyltransferase B	49	49	1	1	4778				176	1343	1319	HBPFOBFE_01410	HPEIMNOJ_00481	MHFKMGFH_00481	CLLEABPI_00051	IPAJPIFN_01309	PABIDIKF_02845	MFKHNBBC_01383	GPKFNLOA_00440	NGNKDICI_01502	MDFBNDMM_01927	DKINMDDP_01462	HBGGKPJO_01052	KJHJFEAN_02399	EFEGBNDN_01187	MGNKNDBC_01427	JGFNFGEN_01210	EHKLKMIO_00907	CFHCPLEP_00486	LHOANOIJ_00764	IGBNLKPJ_00025	EJMCKJGF_00609	BEAILEPA_00045	ADLPBGKJ_01586	LFDACIMN_01104	NFFDMFAA_01488	GNPFBACB_02938	BFEDJGLP_01836	OMGPPDJG_02074	FJBFPLEM_02190	LMBOJPCL_01147	KNMDJAKB_02028	PKLNMAOI_02807	GFLMGHKO_02536	MLEOKNBP_01139	OAJKGOEN_01231	KEHFNKCA_02132
clcA_2		H(+)/Cl(-) exchange transporter ClcA	49	49	1	1	4779				1241	1382	1379	HBPFOBFE_01411	HPEIMNOJ_00480	MHFKMGFH_00480	CLLEABPI_00052	IPAJPIFN_01310	PABIDIKF_02844	MFKHNBBC_01384	GPKFNLOA_00439	NGNKDICI_01503	MDFBNDMM_01928	DKINMDDP_01463	HBGGKPJO_01053	KJHJFEAN_02398	EFEGBNDN_01188	MGNKNDBC_01428	JGFNFGEN_01211	EHKLKMIO_00906	CFHCPLEP_00485	LHOANOIJ_00763	IGBNLKPJ_00024	EJMCKJGF_00608	BEAILEPA_00046	ADLPBGKJ_01587	LFDACIMN_01105	NFFDMFAA_01489	GNPFBACB_02937	BFEDJGLP_01835	OMGPPDJG_02075	FJBFPLEM_02189	LMBOJPCL_01148	KNMDJAKB_02027	PKLNMAOI_02808	GFLMGHKO_02537	MLEOKNBP_01138	OAJKGOEN_01230	KEHFNKCA_02131
upp		Uracil phosphoribosyltransferase	49	49	1	1	4781				218	632	623	HBPFOBFE_01413	HPEIMNOJ_00478	MHFKMGFH_00478	CLLEABPI_00054	IPAJPIFN_01312	PABIDIKF_02842	MFKHNBBC_01386	GPKFNLOA_00437	NGNKDICI_01505	MDFBNDMM_01930	DKINMDDP_02457	HBGGKPJO_01055	KJHJFEAN_02396	EFEGBNDN_01190	MGNKNDBC_01430	JGFNFGEN_01213	EHKLKMIO_00904	CFHCPLEP_00483	LHOANOIJ_00761	IGBNLKPJ_00022	EJMCKJGF_00606	BEAILEPA_00048	ADLPBGKJ_01589	LFDACIMN_01107	NFFDMFAA_01491	GNPFBACB_02935	BFEDJGLP_01833	OMGPPDJG_02077	FJBFPLEM_02187	LMBOJPCL_01150	KNMDJAKB_01553	PKLNMAOI_02810	GFLMGHKO_02539	MLEOKNBP_01136	OAJKGOEN_01228	KEHFNKCA_02129
pyrP		Uracil permease	49	49	1	1	4782				932	1241	1234	HBPFOBFE_01414	HPEIMNOJ_00477	MHFKMGFH_00477	CLLEABPI_00055	IPAJPIFN_01313	PABIDIKF_02841	MFKHNBBC_01387	GPKFNLOA_00436	NGNKDICI_01506	MDFBNDMM_01931	DKINMDDP_02456	HBGGKPJO_01056	KJHJFEAN_02395	EFEGBNDN_01191	MGNKNDBC_01431	JGFNFGEN_01214	EHKLKMIO_00903	CFHCPLEP_00482	LHOANOIJ_00760	IGBNLKPJ_00021	EJMCKJGF_00605	BEAILEPA_00049	ADLPBGKJ_01590	LFDACIMN_01108	NFFDMFAA_01492	GNPFBACB_02934	BFEDJGLP_01832	OMGPPDJG_02078	FJBFPLEM_02186	LMBOJPCL_01151	KNMDJAKB_01552	PKLNMAOI_02811	GFLMGHKO_02540	MLEOKNBP_01135	OAJKGOEN_01227	KEHFNKCA_02128
group_2428		PKHD-type hydroxylase	49	49	1	1	4790				674	680	679	HBPFOBFE_01419	HPEIMNOJ_00472	MHFKMGFH_00472	CLLEABPI_00060	IPAJPIFN_01318	PABIDIKF_02836	MFKHNBBC_01392	GPKFNLOA_00431	NGNKDICI_01511	MDFBNDMM_01936	DKINMDDP_02451	HBGGKPJO_01061	KJHJFEAN_02390	EFEGBNDN_01196	MGNKNDBC_01436	JGFNFGEN_01219	EHKLKMIO_00898	CFHCPLEP_00477	LHOANOIJ_00755	IGBNLKPJ_00016	EJMCKJGF_00600	BEAILEPA_00054	ADLPBGKJ_01595	LFDACIMN_01113	NFFDMFAA_01497	GNPFBACB_02929	BFEDJGLP_01827	OMGPPDJG_02083	FJBFPLEM_02181	LMBOJPCL_01156	KNMDJAKB_01547	PKLNMAOI_02816	GFLMGHKO_02545	MLEOKNBP_01130	OAJKGOEN_01222	KEHFNKCA_02123
metE		5-methyltetrahydropteroyltriglutamate--homocysteine methyltransferase	49	49	1	1	7274				1943	2300	2292	HBPFOBFE_01435	HPEIMNOJ_00436	MHFKMGFH_00455	CLLEABPI_00088	IPAJPIFN_01073	PABIDIKF_01239	MFKHNBBC_01408	GPKFNLOA_00393	NGNKDICI_00877	MDFBNDMM_00148	DKINMDDP_00513	HBGGKPJO_01097	KJHJFEAN_00736	EFEGBNDN_01837	MGNKNDBC_02310	JGFNFGEN_02167	EHKLKMIO_02488	CFHCPLEP_00460	LHOANOIJ_00738	IGBNLKPJ_02235	EJMCKJGF_00584	BEAILEPA_00070	ADLPBGKJ_01758	LFDACIMN_01130	NFFDMFAA_00568	GNPFBACB_02474	BFEDJGLP_02529	OMGPPDJG_02483	FJBFPLEM_02164	LMBOJPCL_01245	KNMDJAKB_01458	PKLNMAOI_02053	GFLMGHKO_01033	MLEOKNBP_02371	OAJKGOEN_00523	KEHFNKCA_00622
spoT		Bifunctional (p)ppGpp synthase/hydrolase SpoT	49	49	1	1	7262				551	2174	2140	HBPFOBFE_01445	HPEIMNOJ_00426	MHFKMGFH_00445	CLLEABPI_00099	IPAJPIFN_01083	PABIDIKF_01229	MFKHNBBC_01418	GPKFNLOA_00383	NGNKDICI_00867	MDFBNDMM_00158	DKINMDDP_00523	HBGGKPJO_01107	KJHJFEAN_00726	EFEGBNDN_01847	MGNKNDBC_02300	JGFNFGEN_02177	EHKLKMIO_02478	CFHCPLEP_00449	LHOANOIJ_00728	IGBNLKPJ_02245	EJMCKJGF_00574	BEAILEPA_00080	ADLPBGKJ_01748	LFDACIMN_01140	NFFDMFAA_00558	GNPFBACB_02464	BFEDJGLP_02539	OMGPPDJG_02472	FJBFPLEM_02084	LMBOJPCL_01255	KNMDJAKB_01448	PKLNMAOI_02043	GFLMGHKO_01023	MLEOKNBP_02381	OAJKGOEN_00533	KEHFNKCA_00632
group_2432		hypothetical protein	49	49	1	1	7254				809	881	873	HBPFOBFE_01450	HPEIMNOJ_00421	MHFKMGFH_00440	CLLEABPI_00104	IPAJPIFN_01088	PABIDIKF_01224	MFKHNBBC_01424	GPKFNLOA_00378	NGNKDICI_00862	MDFBNDMM_00164	DKINMDDP_00528	HBGGKPJO_01113	KJHJFEAN_00721	EFEGBNDN_01852	MGNKNDBC_02295	JGFNFGEN_02182	EHKLKMIO_02473	CFHCPLEP_00444	LHOANOIJ_00723	IGBNLKPJ_02250	EJMCKJGF_00569	BEAILEPA_00085	ADLPBGKJ_01743	LFDACIMN_01145	NFFDMFAA_00553	GNPFBACB_02459	BFEDJGLP_02544	OMGPPDJG_02467	FJBFPLEM_02089	LMBOJPCL_01260	KNMDJAKB_01443	PKLNMAOI_01058	GFLMGHKO_01018	MLEOKNBP_02386	OAJKGOEN_00538	KEHFNKCA_00637
group_2433		hypothetical protein	49	49	1	1	7252				1352	1442	1355	HBPFOBFE_01452	HPEIMNOJ_00419	MHFKMGFH_00438	CLLEABPI_00106	IPAJPIFN_01090	PABIDIKF_01222	MFKHNBBC_01426	GPKFNLOA_00376	NGNKDICI_00860	MDFBNDMM_00166	DKINMDDP_00530	HBGGKPJO_01115	KJHJFEAN_00719	EFEGBNDN_01854	MGNKNDBC_02293	JGFNFGEN_02184	EHKLKMIO_02151	CFHCPLEP_00442	LHOANOIJ_00721	IGBNLKPJ_02252	EJMCKJGF_00567	BEAILEPA_00087	ADLPBGKJ_01741	LFDACIMN_01147	NFFDMFAA_00551	GNPFBACB_02457	BFEDJGLP_02546	OMGPPDJG_02465	FJBFPLEM_02091	LMBOJPCL_01262	KNMDJAKB_01441	PKLNMAOI_01060	GFLMGHKO_01016	MLEOKNBP_02388	OAJKGOEN_00540	KEHFNKCA_00639
cadA_2		Cadmium-transporting ATPase	49	49	1	1	7250				701	2201	2168	HBPFOBFE_01454	HPEIMNOJ_00417	MHFKMGFH_00436	CLLEABPI_00108	IPAJPIFN_01092	PABIDIKF_01220	MFKHNBBC_01428	GPKFNLOA_00374	NGNKDICI_00858	MDFBNDMM_00168	DKINMDDP_00532	HBGGKPJO_01117	KJHJFEAN_00717	EFEGBNDN_01856	MGNKNDBC_02291	JGFNFGEN_02186	EHKLKMIO_02149	CFHCPLEP_00440	LHOANOIJ_00719	IGBNLKPJ_02254	EJMCKJGF_00565	BEAILEPA_00089	ADLPBGKJ_01739	LFDACIMN_01149	NFFDMFAA_00549	GNPFBACB_02455	BFEDJGLP_02548	OMGPPDJG_02463	FJBFPLEM_02846	LMBOJPCL_01264	KNMDJAKB_01439	PKLNMAOI_01062	GFLMGHKO_01014	MLEOKNBP_02390	OAJKGOEN_00542	KEHFNKCA_00641
group_2435		hypothetical protein	49	49	1	1	7249				806	1730	1635	HBPFOBFE_01455	HPEIMNOJ_00416	MHFKMGFH_00435	CLLEABPI_00109	IPAJPIFN_01093	PABIDIKF_01219	MFKHNBBC_00160	GPKFNLOA_00373	NGNKDICI_00857	MDFBNDMM_00169	DKINMDDP_00533	HBGGKPJO_01118	KJHJFEAN_00716	EFEGBNDN_01857	MGNKNDBC_02290	JGFNFGEN_02187	EHKLKMIO_02148	CFHCPLEP_00439	LHOANOIJ_00718	IGBNLKPJ_02468	EJMCKJGF_00564	BEAILEPA_00090	ADLPBGKJ_01738	LFDACIMN_01150	NFFDMFAA_00548	GNPFBACB_00804	BFEDJGLP_00250	OMGPPDJG_02462	FJBFPLEM_02847	LMBOJPCL_01265	KNMDJAKB_01438	PKLNMAOI_01063	GFLMGHKO_01013	MLEOKNBP_00498	OAJKGOEN_00543	KEHFNKCA_00642
flgB		Flagellar basal body rod protein FlgB	49	49	1	1	7247				413	464	455	HBPFOBFE_01457	HPEIMNOJ_00414	MHFKMGFH_00433	CLLEABPI_00111	IPAJPIFN_01095	PABIDIKF_01217	MFKHNBBC_00158	GPKFNLOA_00371	NGNKDICI_00855	MDFBNDMM_00171	DKINMDDP_00535	HBGGKPJO_01120	KJHJFEAN_00714	EFEGBNDN_01859	MGNKNDBC_02288	JGFNFGEN_02189	EHKLKMIO_02146	CFHCPLEP_00437	LHOANOIJ_00716	IGBNLKPJ_02466	EJMCKJGF_00562	BEAILEPA_00092	ADLPBGKJ_01736	LFDACIMN_01152	NFFDMFAA_00546	GNPFBACB_00802	BFEDJGLP_00248	OMGPPDJG_02460	FJBFPLEM_02849	LMBOJPCL_01267	KNMDJAKB_01436	PKLNMAOI_01065	GFLMGHKO_01011	MLEOKNBP_00500	OAJKGOEN_00545	KEHFNKCA_00644
flgI		Flagellar P-ring protein	49	49	1	1	7234				1091	1106	1105	HBPFOBFE_01464	HPEIMNOJ_00407	MHFKMGFH_00426	CLLEABPI_00118	IPAJPIFN_01102	PABIDIKF_01210	MFKHNBBC_00151	GPKFNLOA_00364	NGNKDICI_00848	MDFBNDMM_00178	DKINMDDP_00542	HBGGKPJO_01127	KJHJFEAN_00707	EFEGBNDN_01866	MGNKNDBC_02281	JGFNFGEN_02196	EHKLKMIO_02139	CFHCPLEP_00430	LHOANOIJ_00709	IGBNLKPJ_02459	EJMCKJGF_00555	BEAILEPA_00099	ADLPBGKJ_01729	LFDACIMN_01159	NFFDMFAA_00539	GNPFBACB_00795	BFEDJGLP_00241	OMGPPDJG_02453	FJBFPLEM_02856	LMBOJPCL_01274	KNMDJAKB_01429	PKLNMAOI_01072	GFLMGHKO_01004	MLEOKNBP_00507	OAJKGOEN_00552	KEHFNKCA_00651
porA		Major outer membrane protein P.IA	49	49	1	1	7223				146	1139	1118	HBPFOBFE_01473	HPEIMNOJ_00398	MHFKMGFH_00417	CLLEABPI_00127	IPAJPIFN_01111	PABIDIKF_01201	MFKHNBBC_00142	GPKFNLOA_00614	NGNKDICI_00839	MDFBNDMM_00187	DKINMDDP_00551	HBGGKPJO_01136	KJHJFEAN_00698	EFEGBNDN_01875	MGNKNDBC_00451	JGFNFGEN_00185	EHKLKMIO_02986	CFHCPLEP_00421	LHOANOIJ_00700	IGBNLKPJ_01683	EJMCKJGF_00285	BEAILEPA_00108	ADLPBGKJ_01720	LFDACIMN_00909	NFFDMFAA_00530	GNPFBACB_00786	BFEDJGLP_00232	OMGPPDJG_01628	FJBFPLEM_01833	LMBOJPCL_00005	KNMDJAKB_01201	PKLNMAOI_01081	GFLMGHKO_00995	MLEOKNBP_00516	OAJKGOEN_00561	KEHFNKCA_00660
adiC		Arginine/agmatine antiporter	49	49	1	1	7222				1328	1409	1329	HBPFOBFE_01474	HPEIMNOJ_00397	MHFKMGFH_00416	CLLEABPI_00128	IPAJPIFN_01112	PABIDIKF_01200	MFKHNBBC_00141	GPKFNLOA_00615	NGNKDICI_00838	MDFBNDMM_00188	DKINMDDP_00552	HBGGKPJO_01137	KJHJFEAN_00697	EFEGBNDN_01876	MGNKNDBC_00450	JGFNFGEN_00186	EHKLKMIO_02987	CFHCPLEP_00420	LHOANOIJ_00699	IGBNLKPJ_01682	EJMCKJGF_00284	BEAILEPA_00109	ADLPBGKJ_01719	LFDACIMN_00910	NFFDMFAA_00529	GNPFBACB_00785	BFEDJGLP_00231	OMGPPDJG_01629	FJBFPLEM_01834	LMBOJPCL_00006	KNMDJAKB_01200	PKLNMAOI_01082	GFLMGHKO_00994	MLEOKNBP_00517	OAJKGOEN_00562	KEHFNKCA_00661
group_2441		hypothetical protein	49	49	1	1	7090				674	674	674	HBPFOBFE_01484	HPEIMNOJ_00388	MHFKMGFH_00361	CLLEABPI_00183	IPAJPIFN_01122	PABIDIKF_01191	MFKHNBBC_00131	GPKFNLOA_00624	NGNKDICI_00829	MDFBNDMM_00197	DKINMDDP_00562	HBGGKPJO_01146	KJHJFEAN_00688	EFEGBNDN_01885	MGNKNDBC_00441	JGFNFGEN_00195	EHKLKMIO_02996	CFHCPLEP_00410	LHOANOIJ_00690	IGBNLKPJ_01672	EJMCKJGF_00274	BEAILEPA_00119	ADLPBGKJ_01710	LFDACIMN_00919	NFFDMFAA_00520	GNPFBACB_00775	BFEDJGLP_00222	OMGPPDJG_01639	FJBFPLEM_01844	LMBOJPCL_00028	KNMDJAKB_01178	PKLNMAOI_01104	GFLMGHKO_00984	MLEOKNBP_00539	OAJKGOEN_00584	KEHFNKCA_00671
aceK		Isocitrate dehydrogenase kinase/phosphatase	49	49	1	1	7089				905	1784	1766	HBPFOBFE_01485	HPEIMNOJ_00387	MHFKMGFH_00360	CLLEABPI_00184	IPAJPIFN_01123	PABIDIKF_01190	MFKHNBBC_00130	GPKFNLOA_00625	NGNKDICI_00828	MDFBNDMM_00198	DKINMDDP_00563	HBGGKPJO_01147	KJHJFEAN_00687	EFEGBNDN_01886	MGNKNDBC_00440	JGFNFGEN_00196	EHKLKMIO_02997	CFHCPLEP_00409	LHOANOIJ_00689	IGBNLKPJ_01671	EJMCKJGF_00273	BEAILEPA_00120	ADLPBGKJ_01709	LFDACIMN_00920	NFFDMFAA_00519	GNPFBACB_00774	BFEDJGLP_00221	OMGPPDJG_01640	FJBFPLEM_01845	LMBOJPCL_00029	KNMDJAKB_01177	PKLNMAOI_01105	GFLMGHKO_00983	MLEOKNBP_00540	OAJKGOEN_00585	KEHFNKCA_00672
icd		Isocitrate dehydrogenase [NADP]	49	49	1	1	7088				905	1244	1237	HBPFOBFE_01486	HPEIMNOJ_00386	MHFKMGFH_00359	CLLEABPI_00185	IPAJPIFN_01124	PABIDIKF_01189	MFKHNBBC_00129	GPKFNLOA_00626	NGNKDICI_00827	MDFBNDMM_00199	DKINMDDP_00564	HBGGKPJO_01148	KJHJFEAN_00686	EFEGBNDN_01887	MGNKNDBC_00439	JGFNFGEN_00197	EHKLKMIO_02998	CFHCPLEP_00408	LHOANOIJ_00688	IGBNLKPJ_01670	EJMCKJGF_00272	BEAILEPA_00121	ADLPBGKJ_02694	LFDACIMN_00921	NFFDMFAA_00518	GNPFBACB_00773	BFEDJGLP_00220	OMGPPDJG_01641	FJBFPLEM_01846	LMBOJPCL_00030	KNMDJAKB_01176	PKLNMAOI_01106	GFLMGHKO_00982	MLEOKNBP_00541	OAJKGOEN_00586	KEHFNKCA_00673
clpS		ATP-dependent Clp protease adapter protein ClpS	49	49	1	1	7085				245	311	298	HBPFOBFE_01488	HPEIMNOJ_00384	MHFKMGFH_00357	CLLEABPI_00187	IPAJPIFN_01126	PABIDIKF_01187	MFKHNBBC_00127	GPKFNLOA_00628	NGNKDICI_00825	MDFBNDMM_00201	DKINMDDP_00566	HBGGKPJO_01150	KJHJFEAN_00684	EFEGBNDN_01889	MGNKNDBC_00437	JGFNFGEN_00199	EHKLKMIO_03000	CFHCPLEP_00406	LHOANOIJ_00686	IGBNLKPJ_01668	EJMCKJGF_00270	BEAILEPA_00123	ADLPBGKJ_02692	LFDACIMN_00923	NFFDMFAA_00516	GNPFBACB_00771	BFEDJGLP_00218	OMGPPDJG_01643	FJBFPLEM_01848	LMBOJPCL_00032	KNMDJAKB_01174	PKLNMAOI_01108	GFLMGHKO_00980	MLEOKNBP_00543	OAJKGOEN_00588	KEHFNKCA_00675
clpA		ATP-dependent Clp protease ATP-binding subunit ClpA	49	49	1	1	7084				1256	2330	2308	HBPFOBFE_01489	HPEIMNOJ_00383	MHFKMGFH_00356	CLLEABPI_00188	IPAJPIFN_01127	PABIDIKF_01186	MFKHNBBC_00126	GPKFNLOA_00629	NGNKDICI_00824	MDFBNDMM_00202	DKINMDDP_00567	HBGGKPJO_01151	KJHJFEAN_00683	EFEGBNDN_01890	MGNKNDBC_00436	JGFNFGEN_00200	EHKLKMIO_03001	CFHCPLEP_00405	LHOANOIJ_00685	IGBNLKPJ_01667	EJMCKJGF_00269	BEAILEPA_00124	ADLPBGKJ_02691	LFDACIMN_00924	NFFDMFAA_00515	GNPFBACB_00770	BFEDJGLP_00217	OMGPPDJG_01644	FJBFPLEM_01849	LMBOJPCL_00033	KNMDJAKB_01173	PKLNMAOI_01109	GFLMGHKO_00979	MLEOKNBP_00544	OAJKGOEN_00589	KEHFNKCA_00676
rimM		Ribosome maturation factor RimM	49	49	1	1	7080				482	506	492	HBPFOBFE_01493	HPEIMNOJ_00379	MHFKMGFH_00352	CLLEABPI_00192	IPAJPIFN_01131	PABIDIKF_01182	MFKHNBBC_00122	GPKFNLOA_00633	NGNKDICI_00820	MDFBNDMM_00206	DKINMDDP_00571	HBGGKPJO_01155	KJHJFEAN_00679	EFEGBNDN_01894	MGNKNDBC_00432	JGFNFGEN_00204	EHKLKMIO_00376	CFHCPLEP_00401	LHOANOIJ_00681	IGBNLKPJ_01663	EJMCKJGF_00265	BEAILEPA_00128	ADLPBGKJ_02687	LFDACIMN_00928	NFFDMFAA_00511	GNPFBACB_00766	BFEDJGLP_00213	OMGPPDJG_01648	FJBFPLEM_01853	LMBOJPCL_00037	KNMDJAKB_01169	PKLNMAOI_01113	GFLMGHKO_00975	MLEOKNBP_00548	OAJKGOEN_00593	KEHFNKCA_00680
pcm_1		Protein-L-isoaspartate O-methyltransferase	49	49	1	1	7075				677	677	677	HBPFOBFE_01498	HPEIMNOJ_00374	MHFKMGFH_00347	CLLEABPI_00197	IPAJPIFN_01136	PABIDIKF_01177	MFKHNBBC_00117	GPKFNLOA_00638	NGNKDICI_00815	MDFBNDMM_00211	DKINMDDP_00576	HBGGKPJO_01160	KJHJFEAN_00674	EFEGBNDN_01899	MGNKNDBC_00427	JGFNFGEN_00209	EHKLKMIO_00371	CFHCPLEP_00396	LHOANOIJ_00676	IGBNLKPJ_01658	EJMCKJGF_00260	BEAILEPA_00133	ADLPBGKJ_02682	LFDACIMN_00933	NFFDMFAA_00506	GNPFBACB_00761	BFEDJGLP_00208	OMGPPDJG_01653	FJBFPLEM_01858	LMBOJPCL_00042	KNMDJAKB_01164	PKLNMAOI_01118	GFLMGHKO_00970	MLEOKNBP_00553	OAJKGOEN_00598	KEHFNKCA_00685
rpoS		RNA polymerase sigma factor RpoS	49	49	1	1	7073				707	950	945	HBPFOBFE_01500	HPEIMNOJ_00372	MHFKMGFH_00345	CLLEABPI_00199	IPAJPIFN_01138	PABIDIKF_01175	MFKHNBBC_00115	GPKFNLOA_00640	NGNKDICI_00813	MDFBNDMM_00213	DKINMDDP_00578	HBGGKPJO_01162	KJHJFEAN_00672	EFEGBNDN_01901	MGNKNDBC_00425	JGFNFGEN_00211	EHKLKMIO_00369	CFHCPLEP_00394	LHOANOIJ_00674	IGBNLKPJ_01656	EJMCKJGF_00258	BEAILEPA_00135	ADLPBGKJ_02680	LFDACIMN_00935	NFFDMFAA_00504	GNPFBACB_00759	BFEDJGLP_00206	OMGPPDJG_01655	FJBFPLEM_01860	LMBOJPCL_00044	KNMDJAKB_01162	PKLNMAOI_01120	GFLMGHKO_00968	MLEOKNBP_00555	OAJKGOEN_00600	KEHFNKCA_00687
anr		Transcriptional activator protein Anr	49	49	1	1	7072				653	755	752	HBPFOBFE_01501	HPEIMNOJ_00371	MHFKMGFH_00344	CLLEABPI_00200	IPAJPIFN_01139	PABIDIKF_01174	MFKHNBBC_00114	GPKFNLOA_00641	NGNKDICI_00812	MDFBNDMM_00214	DKINMDDP_00579	HBGGKPJO_01163	KJHJFEAN_00671	EFEGBNDN_01902	MGNKNDBC_00424	JGFNFGEN_00212	EHKLKMIO_00368	CFHCPLEP_00393	LHOANOIJ_00673	IGBNLKPJ_01655	EJMCKJGF_00257	BEAILEPA_00136	ADLPBGKJ_02679	LFDACIMN_00936	NFFDMFAA_00503	GNPFBACB_00758	BFEDJGLP_00205	OMGPPDJG_01656	FJBFPLEM_01861	LMBOJPCL_00045	KNMDJAKB_01161	PKLNMAOI_01121	GFLMGHKO_00967	MLEOKNBP_00556	OAJKGOEN_00601	KEHFNKCA_00688
gcvA		Glycine cleavage system transcriptional activator	49	49	1	1	7032				899	932	899	HBPFOBFE_01513	HPEIMNOJ_00335	MHFKMGFH_00332	CLLEABPI_00234	IPAJPIFN_01176	PABIDIKF_01135	MFKHNBBC_00081	GPKFNLOA_00654	NGNKDICI_00800	MDFBNDMM_01795	DKINMDDP_00610	HBGGKPJO_01175	KJHJFEAN_02267	EFEGBNDN_03005	MGNKNDBC_00388	JGFNFGEN_00248	EHKLKMIO_00332	CFHCPLEP_00381	LHOANOIJ_00661	IGBNLKPJ_00632	EJMCKJGF_00224	BEAILEPA_00148	ADLPBGKJ_02797	LFDACIMN_00948	NFFDMFAA_00472	GNPFBACB_00746	BFEDJGLP_00174	OMGPPDJG_01674	FJBFPLEM_01873	LMBOJPCL_00078	KNMDJAKB_01128	PKLNMAOI_01154	GFLMGHKO_02801	MLEOKNBP_00589	OAJKGOEN_00634	KEHFNKCA_02912
qseC_1		Sensor protein QseC	49	49	1	1	7023				446	1391	1313	HBPFOBFE_01522	HPEIMNOJ_00326	MHFKMGFH_00323	CLLEABPI_00243	IPAJPIFN_01185	PABIDIKF_01126	MFKHNBBC_00072	GPKFNLOA_00663	NGNKDICI_00791	MDFBNDMM_01786	DKINMDDP_00619	HBGGKPJO_01184	KJHJFEAN_02276	EFEGBNDN_02103	MGNKNDBC_00379	JGFNFGEN_00257	EHKLKMIO_01633	CFHCPLEP_00372	LHOANOIJ_02431	IGBNLKPJ_00641	EJMCKJGF_00215	BEAILEPA_00157	ADLPBGKJ_02806	LFDACIMN_00957	NFFDMFAA_00463	GNPFBACB_00737	BFEDJGLP_00165	OMGPPDJG_01683	FJBFPLEM_03111	LMBOJPCL_00087	KNMDJAKB_01119	PKLNMAOI_01163	GFLMGHKO_03073	MLEOKNBP_00598	OAJKGOEN_00643	KEHFNKCA_01546
ubiA		4-hydroxybenzoate octaprenyltransferase	49	49	1	1	7020				665	866	861	HBPFOBFE_01525	HPEIMNOJ_00323	MHFKMGFH_00320	CLLEABPI_00246	IPAJPIFN_01188	PABIDIKF_01915	MFKHNBBC_00069	GPKFNLOA_00666	NGNKDICI_00788	MDFBNDMM_01783	DKINMDDP_00622	HBGGKPJO_01187	KJHJFEAN_02279	EFEGBNDN_02106	MGNKNDBC_00376	JGFNFGEN_00260	EHKLKMIO_01636	CFHCPLEP_00369	LHOANOIJ_02428	IGBNLKPJ_00644	EJMCKJGF_00212	BEAILEPA_01443	ADLPBGKJ_02082	LFDACIMN_00960	NFFDMFAA_02978	GNPFBACB_00734	BFEDJGLP_00162	OMGPPDJG_01686	FJBFPLEM_01948	LMBOJPCL_00090	KNMDJAKB_01116	PKLNMAOI_01166	GFLMGHKO_03076	MLEOKNBP_01765	OAJKGOEN_00646	KEHFNKCA_01549
bepA_1		Beta-barrel assembly-enhancing protease	49	49	1	1	7012				1205	1742	1731	HBPFOBFE_01533	HPEIMNOJ_00315	MHFKMGFH_00312	CLLEABPI_00254	IPAJPIFN_01196	PABIDIKF_01923	MFKHNBBC_00061	GPKFNLOA_00674	NGNKDICI_01348	MDFBNDMM_01775	DKINMDDP_01527	HBGGKPJO_01195	KJHJFEAN_02287	EFEGBNDN_02114	MGNKNDBC_00368	JGFNFGEN_00268	EHKLKMIO_01644	CFHCPLEP_00361	LHOANOIJ_02420	IGBNLKPJ_00652	EJMCKJGF_00204	BEAILEPA_01435	ADLPBGKJ_02090	LFDACIMN_00968	NFFDMFAA_01930	GNPFBACB_00726	BFEDJGLP_00154	OMGPPDJG_01694	FJBFPLEM_01940	LMBOJPCL_00098	KNMDJAKB_01108	PKLNMAOI_01174	GFLMGHKO_01813	MLEOKNBP_01773	OAJKGOEN_00654	KEHFNKCA_01557
ispE		4-diphosphocytidyl-2-C-methyl-D-erythritol kinase	49	49	1	1	7010				836	836	836	HBPFOBFE_01535	HPEIMNOJ_00313	MHFKMGFH_00310	CLLEABPI_00256	IPAJPIFN_01198	PABIDIKF_01925	MFKHNBBC_00059	GPKFNLOA_00676	NGNKDICI_01346	MDFBNDMM_01773	DKINMDDP_01525	HBGGKPJO_01197	KJHJFEAN_02289	EFEGBNDN_02116	MGNKNDBC_00366	JGFNFGEN_00270	EHKLKMIO_01646	CFHCPLEP_00359	LHOANOIJ_02418	IGBNLKPJ_00654	EJMCKJGF_00202	BEAILEPA_01433	ADLPBGKJ_02092	LFDACIMN_00970	NFFDMFAA_01928	GNPFBACB_00724	BFEDJGLP_00152	OMGPPDJG_01696	FJBFPLEM_01938	LMBOJPCL_00100	KNMDJAKB_01106	PKLNMAOI_01176	GFLMGHKO_01811	MLEOKNBP_01775	OAJKGOEN_00656	KEHFNKCA_01559
rplY		50S ribosomal protein L25	49	49	1	1	7008				482	557	555	HBPFOBFE_01538	HPEIMNOJ_00310	MHFKMGFH_00307	CLLEABPI_00259	IPAJPIFN_01201	PABIDIKF_01928	MFKHNBBC_00056	GPKFNLOA_00679	NGNKDICI_01343	MDFBNDMM_01770	DKINMDDP_01522	HBGGKPJO_01200	KJHJFEAN_02292	EFEGBNDN_02119	MGNKNDBC_00363	JGFNFGEN_00273	EHKLKMIO_01649	CFHCPLEP_00356	LHOANOIJ_02415	IGBNLKPJ_00657	EJMCKJGF_00199	BEAILEPA_01430	ADLPBGKJ_02095	LFDACIMN_00973	NFFDMFAA_01925	GNPFBACB_00721	BFEDJGLP_00149	OMGPPDJG_01699	FJBFPLEM_01935	LMBOJPCL_00103	KNMDJAKB_01103	PKLNMAOI_01179	GFLMGHKO_01808	MLEOKNBP_01778	OAJKGOEN_00659	KEHFNKCA_01562
group_2456		hypothetical protein	49	49	1	1	6995				887	1529	1515	HBPFOBFE_01548	HPEIMNOJ_00300	MHFKMGFH_00296	CLLEABPI_00270	IPAJPIFN_01210	PABIDIKF_01938	MFKHNBBC_00047	GPKFNLOA_00690	NGNKDICI_01332	MDFBNDMM_01759	DKINMDDP_01511	HBGGKPJO_01210	KJHJFEAN_02303	EFEGBNDN_02130	MGNKNDBC_00353	JGFNFGEN_00283	EHKLKMIO_01659	CFHCPLEP_00345	LHOANOIJ_02404	IGBNLKPJ_00667	EJMCKJGF_00188	BEAILEPA_01420	ADLPBGKJ_02106	LFDACIMN_00984	NFFDMFAA_01915	GNPFBACB_00711	BFEDJGLP_00139	OMGPPDJG_01710	FJBFPLEM_01924	LMBOJPCL_00113	KNMDJAKB_01093	PKLNMAOI_01189	GFLMGHKO_01798	MLEOKNBP_01788	OAJKGOEN_00669	KEHFNKCA_01572
arcD_1		Arginine/ornithine antiporter	49	49	1	1	6838				1379	1478	1475	HBPFOBFE_01554	HPEIMNOJ_00296	MHFKMGFH_00292	CLLEABPI_00276	IPAJPIFN_01214	PABIDIKF_01941	MFKHNBBC_00043	GPKFNLOA_00693	NGNKDICI_01283	MDFBNDMM_01756	DKINMDDP_01507	HBGGKPJO_01264	KJHJFEAN_02306	EFEGBNDN_02179	MGNKNDBC_00349	JGFNFGEN_00287	EHKLKMIO_01663	CFHCPLEP_00325	LHOANOIJ_02401	IGBNLKPJ_00671	EJMCKJGF_00183	BEAILEPA_01416	ADLPBGKJ_02109	LFDACIMN_00987	NFFDMFAA_01911	GNPFBACB_00706	BFEDJGLP_02369	OMGPPDJG_01715	FJBFPLEM_01919	LMBOJPCL_00117	KNMDJAKB_01089	PKLNMAOI_01193	GFLMGHKO_01793	MLEOKNBP_01792	OAJKGOEN_00673	KEHFNKCA_01577
group_2458		hypothetical protein	49	49	1	1	6837				908	965	909	HBPFOBFE_01555	HPEIMNOJ_00295	MHFKMGFH_00291	CLLEABPI_00277	IPAJPIFN_01215	PABIDIKF_01942	MFKHNBBC_00042	GPKFNLOA_00694	NGNKDICI_01282	MDFBNDMM_01755	DKINMDDP_01506	HBGGKPJO_01265	KJHJFEAN_02307	EFEGBNDN_02180	MGNKNDBC_00348	JGFNFGEN_00288	EHKLKMIO_01664	CFHCPLEP_00324	LHOANOIJ_02400	IGBNLKPJ_00672	EJMCKJGF_00182	BEAILEPA_01415	ADLPBGKJ_02110	LFDACIMN_00988	NFFDMFAA_01910	GNPFBACB_00705	BFEDJGLP_02370	OMGPPDJG_01716	FJBFPLEM_01918	LMBOJPCL_00118	KNMDJAKB_01088	PKLNMAOI_01194	GFLMGHKO_01792	MLEOKNBP_01793	OAJKGOEN_00674	KEHFNKCA_01578
miaB		tRNA-2-methylthio-N(6)-dimethylallyladenosine synthase	49	49	1	1	6836				1295	1331	1330	HBPFOBFE_01556	HPEIMNOJ_00294	MHFKMGFH_00290	CLLEABPI_00278	IPAJPIFN_01216	PABIDIKF_01943	MFKHNBBC_00041	GPKFNLOA_00695	NGNKDICI_01281	MDFBNDMM_01754	DKINMDDP_01505	HBGGKPJO_01266	KJHJFEAN_02308	EFEGBNDN_02181	MGNKNDBC_00347	JGFNFGEN_00289	EHKLKMIO_01665	CFHCPLEP_00323	LHOANOIJ_02468	IGBNLKPJ_00673	EJMCKJGF_00181	BEAILEPA_01414	ADLPBGKJ_02111	LFDACIMN_00989	NFFDMFAA_01909	GNPFBACB_00704	BFEDJGLP_02371	OMGPPDJG_01717	FJBFPLEM_01917	LMBOJPCL_00119	KNMDJAKB_01087	PKLNMAOI_01195	GFLMGHKO_01791	MLEOKNBP_01794	OAJKGOEN_00675	KEHFNKCA_01579
hndC		hypothetical protein	49	49	1	1	6827				1301	1544	1539	HBPFOBFE_01563	HPEIMNOJ_00287	MHFKMGFH_00284	CLLEABPI_00285	IPAJPIFN_01223	PABIDIKF_01951	MFKHNBBC_00034	GPKFNLOA_00702	NGNKDICI_01274	MDFBNDMM_01747	DKINMDDP_01498	HBGGKPJO_01273	KJHJFEAN_02315	EFEGBNDN_02188	MGNKNDBC_00340	JGFNFGEN_00296	EHKLKMIO_01672	CFHCPLEP_02646	LHOANOIJ_02475	IGBNLKPJ_00680	EJMCKJGF_00174	BEAILEPA_01407	ADLPBGKJ_02118	LFDACIMN_00996	NFFDMFAA_01902	GNPFBACB_00697	BFEDJGLP_02378	OMGPPDJG_01724	FJBFPLEM_01910	LMBOJPCL_00126	KNMDJAKB_01080	PKLNMAOI_01202	GFLMGHKO_01784	MLEOKNBP_01801	OAJKGOEN_00682	KEHFNKCA_01586
rplR		50S ribosomal protein L18	49	49	1	1	6812				287	353	342	HBPFOBFE_01578	HPEIMNOJ_00272	MHFKMGFH_00269	CLLEABPI_00300	IPAJPIFN_01238	PABIDIKF_01966	MFKHNBBC_00019	GPKFNLOA_00718	NGNKDICI_01258	MDFBNDMM_01732	DKINMDDP_01483	HBGGKPJO_01288	KJHJFEAN_02331	EFEGBNDN_02204	MGNKNDBC_00325	JGFNFGEN_00311	EHKLKMIO_01687	CFHCPLEP_02631	LHOANOIJ_02490	IGBNLKPJ_00695	EJMCKJGF_00159	BEAILEPA_01392	ADLPBGKJ_02134	LFDACIMN_01011	NFFDMFAA_01887	GNPFBACB_00681	BFEDJGLP_02393	OMGPPDJG_01739	FJBFPLEM_01895	LMBOJPCL_00141	KNMDJAKB_01065	PKLNMAOI_01217	GFLMGHKO_01768	MLEOKNBP_01816	OAJKGOEN_00697	KEHFNKCA_01602
tdeA		Toxin and drug export protein A	49	49	1	1	5360				1367	1367	1367	HBPFOBFE_01604	HPEIMNOJ_00217	MHFKMGFH_00214	CLLEABPI_01995	IPAJPIFN_01607	PABIDIKF_02046	MFKHNBBC_01293	GPKFNLOA_01440	NGNKDICI_02872	MDFBNDMM_02032	DKINMDDP_02794	HBGGKPJO_01654	KJHJFEAN_01472	EFEGBNDN_02702	MGNKNDBC_01845	JGFNFGEN_01425	EHKLKMIO_01291	CFHCPLEP_02420	LHOANOIJ_01632	IGBNLKPJ_02039	EJMCKJGF_02152	BEAILEPA_02587	ADLPBGKJ_01318	LFDACIMN_00452	NFFDMFAA_02304	GNPFBACB_01491	BFEDJGLP_02495	OMGPPDJG_01818	FJBFPLEM_02428	LMBOJPCL_02482	KNMDJAKB_02269	PKLNMAOI_01790	GFLMGHKO_02636	MLEOKNBP_01372	OAJKGOEN_01082	KEHFNKCA_02493
group_2464		Long-chain-fatty-acid--CoA ligase FadD15	49	49	1	1	5347				605	1985	1956	HBPFOBFE_01616	HPEIMNOJ_00205	MHFKMGFH_00202	CLLEABPI_01983	IPAJPIFN_01619	PABIDIKF_02034	MFKHNBBC_01281	GPKFNLOA_01452	NGNKDICI_01995	MDFBNDMM_02044	DKINMDDP_02500	HBGGKPJO_01642	KJHJFEAN_01460	EFEGBNDN_02714	MGNKNDBC_01857	JGFNFGEN_01437	EHKLKMIO_02750	CFHCPLEP_02408	LHOANOIJ_01644	IGBNLKPJ_02051	EJMCKJGF_02164	BEAILEPA_01498	ADLPBGKJ_01306	LFDACIMN_00440	NFFDMFAA_02292	GNPFBACB_01503	BFEDJGLP_02483	OMGPPDJG_01830	FJBFPLEM_02440	LMBOJPCL_02494	KNMDJAKB_02257	PKLNMAOI_01802	GFLMGHKO_02648	MLEOKNBP_01384	OAJKGOEN_01070	KEHFNKCA_02505
ttrS_2		Tetrathionate sensor histidine kinase TtrS	49	49	1	1	5342				1793	1793	1793	HBPFOBFE_01620	HPEIMNOJ_00201	MHFKMGFH_00198	CLLEABPI_01979	IPAJPIFN_01623	PABIDIKF_02030	MFKHNBBC_01277	GPKFNLOA_01456	NGNKDICI_01999	MDFBNDMM_02048	DKINMDDP_02496	HBGGKPJO_01638	KJHJFEAN_01456	EFEGBNDN_02718	MGNKNDBC_01861	JGFNFGEN_01441	EHKLKMIO_02746	CFHCPLEP_02404	LHOANOIJ_01648	IGBNLKPJ_02055	EJMCKJGF_02168	BEAILEPA_01494	ADLPBGKJ_01302	LFDACIMN_00436	NFFDMFAA_02288	GNPFBACB_01507	BFEDJGLP_02479	OMGPPDJG_01834	FJBFPLEM_02444	LMBOJPCL_02498	KNMDJAKB_02253	PKLNMAOI_01806	GFLMGHKO_02652	MLEOKNBP_01388	OAJKGOEN_01066	KEHFNKCA_02509
rstB		Sensor protein RstB	49	49	1	1	5338				284	1313	1292	HBPFOBFE_01624	HPEIMNOJ_00197	MHFKMGFH_00194	CLLEABPI_01975	IPAJPIFN_01627	PABIDIKF_02026	MFKHNBBC_01273	GPKFNLOA_01460	NGNKDICI_02003	MDFBNDMM_02052	DKINMDDP_02492	HBGGKPJO_01634	KJHJFEAN_01452	EFEGBNDN_02722	MGNKNDBC_01865	JGFNFGEN_01445	EHKLKMIO_02742	CFHCPLEP_02400	LHOANOIJ_01652	IGBNLKPJ_02059	EJMCKJGF_02172	BEAILEPA_01490	ADLPBGKJ_01298	LFDACIMN_00432	NFFDMFAA_02360	GNPFBACB_01511	BFEDJGLP_02475	OMGPPDJG_01838	FJBFPLEM_02448	LMBOJPCL_02502	KNMDJAKB_02249	PKLNMAOI_01810	GFLMGHKO_02656	MLEOKNBP_01392	OAJKGOEN_01062	KEHFNKCA_02513
blh		Beta-lactamase hydrolase-like protein	49	49	1	1	5334				347	359	358	HBPFOBFE_01627	HPEIMNOJ_00194	MHFKMGFH_00191	CLLEABPI_01972	IPAJPIFN_01630	PABIDIKF_02023	MFKHNBBC_01270	GPKFNLOA_01463	NGNKDICI_02006	MDFBNDMM_02055	DKINMDDP_02489	HBGGKPJO_01631	KJHJFEAN_01449	EFEGBNDN_02725	MGNKNDBC_01868	JGFNFGEN_01448	EHKLKMIO_03146	CFHCPLEP_02397	LHOANOIJ_01655	IGBNLKPJ_02062	EJMCKJGF_02175	BEAILEPA_01487	ADLPBGKJ_01295	LFDACIMN_00429	NFFDMFAA_02357	GNPFBACB_01514	BFEDJGLP_02472	OMGPPDJG_01841	FJBFPLEM_02451	LMBOJPCL_02505	KNMDJAKB_02246	PKLNMAOI_01813	GFLMGHKO_02659	MLEOKNBP_01395	OAJKGOEN_01059	KEHFNKCA_02516
ycgR		Flagellar brake protein YcgR	49	49	1	1	5317				797	815	814	HBPFOBFE_01644	HPEIMNOJ_00177	MHFKMGFH_00174	CLLEABPI_01955	IPAJPIFN_01647	PABIDIKF_02006	MFKHNBBC_01253	GPKFNLOA_01480	NGNKDICI_02023	MDFBNDMM_02072	DKINMDDP_01293	HBGGKPJO_01614	KJHJFEAN_01432	EFEGBNDN_01961	MGNKNDBC_01885	JGFNFGEN_01465	EHKLKMIO_03038	CFHCPLEP_01558	LHOANOIJ_01672	IGBNLKPJ_01890	EJMCKJGF_02301	BEAILEPA_01470	ADLPBGKJ_01278	LFDACIMN_00412	NFFDMFAA_02340	GNPFBACB_01531	BFEDJGLP_01600	OMGPPDJG_01858	FJBFPLEM_02468	LMBOJPCL_01720	KNMDJAKB_00576	PKLNMAOI_01830	GFLMGHKO_02160	MLEOKNBP_01412	OAJKGOEN_01042	KEHFNKCA_01532
group_2469		hypothetical protein	49	49	1	1	5311				200	200	200	HBPFOBFE_01650	HPEIMNOJ_00171	MHFKMGFH_00168	CLLEABPI_01949	IPAJPIFN_00622	PABIDIKF_02000	MFKHNBBC_01247	GPKFNLOA_01486	NGNKDICI_02029	MDFBNDMM_02078	DKINMDDP_01299	HBGGKPJO_01608	KJHJFEAN_01426	EFEGBNDN_01955	MGNKNDBC_01891	JGFNFGEN_01471	EHKLKMIO_00762	CFHCPLEP_01564	LHOANOIJ_01678	IGBNLKPJ_01896	EJMCKJGF_02295	BEAILEPA_01464	ADLPBGKJ_01272	LFDACIMN_00406	NFFDMFAA_02334	GNPFBACB_01537	BFEDJGLP_01606	OMGPPDJG_01864	FJBFPLEM_02474	LMBOJPCL_01726	KNMDJAKB_00582	PKLNMAOI_01836	GFLMGHKO_02166	MLEOKNBP_01418	OAJKGOEN_01036	KEHFNKCA_01526
group_2470		hypothetical protein	49	49	1	1	5305				1058	1115	1096	HBPFOBFE_01656	HPEIMNOJ_00165	MHFKMGFH_00162	CLLEABPI_01943	IPAJPIFN_00616	PABIDIKF_01994	MFKHNBBC_01241	GPKFNLOA_01492	NGNKDICI_02035	MDFBNDMM_02084	DKINMDDP_01305	HBGGKPJO_01602	KJHJFEAN_01420	EFEGBNDN_01949	MGNKNDBC_01897	JGFNFGEN_01477	EHKLKMIO_00768	CFHCPLEP_01570	LHOANOIJ_01684	IGBNLKPJ_01902	EJMCKJGF_02289	BEAILEPA_01458	ADLPBGKJ_01266	LFDACIMN_00400	NFFDMFAA_02328	GNPFBACB_01543	BFEDJGLP_01612	OMGPPDJG_01870	FJBFPLEM_02480	LMBOJPCL_01732	KNMDJAKB_00588	PKLNMAOI_01842	GFLMGHKO_02172	MLEOKNBP_01424	OAJKGOEN_01030	KEHFNKCA_01520
group_2471		hypothetical protein	49	49	1	1	5288				485	584	579	HBPFOBFE_01672	HPEIMNOJ_00149	MHFKMGFH_00146	CLLEABPI_01927	IPAJPIFN_00600	PABIDIKF_03014	MFKHNBBC_01225	GPKFNLOA_01508	NGNKDICI_02051	MDFBNDMM_02100	DKINMDDP_01321	HBGGKPJO_01586	KJHJFEAN_01404	EFEGBNDN_01933	MGNKNDBC_01913	JGFNFGEN_01493	EHKLKMIO_00784	CFHCPLEP_01586	LHOANOIJ_01700	IGBNLKPJ_01918	EJMCKJGF_02337	BEAILEPA_02128	ADLPBGKJ_01250	LFDACIMN_00384	NFFDMFAA_02312	GNPFBACB_01559	BFEDJGLP_01628	OMGPPDJG_01886	FJBFPLEM_02634	LMBOJPCL_01748	KNMDJAKB_00604	PKLNMAOI_01858	GFLMGHKO_02189	MLEOKNBP_01440	OAJKGOEN_01014	KEHFNKCA_01503
rlmH		Ribosomal RNA large subunit methyltransferase H	49	49	1	1	5280				470	470	470	HBPFOBFE_01679	HPEIMNOJ_00142	MHFKMGFH_00139	CLLEABPI_01920	IPAJPIFN_00593	PABIDIKF_02247	MFKHNBBC_01218	GPKFNLOA_01515	NGNKDICI_02058	MDFBNDMM_02107	DKINMDDP_01328	HBGGKPJO_01579	KJHJFEAN_01397	EFEGBNDN_01926	MGNKNDBC_01920	JGFNFGEN_01500	EHKLKMIO_00791	CFHCPLEP_01593	LHOANOIJ_02334	IGBNLKPJ_02783	EJMCKJGF_02330	BEAILEPA_02121	ADLPBGKJ_01243	LFDACIMN_00377	NFFDMFAA_02932	GNPFBACB_02731	BFEDJGLP_01635	OMGPPDJG_02964	FJBFPLEM_02641	LMBOJPCL_01755	KNMDJAKB_00611	PKLNMAOI_01865	GFLMGHKO_02196	MLEOKNBP_02611	OAJKGOEN_01007	KEHFNKCA_01496
group_2473		hypothetical protein	49	49	1	1	5263				248	3125	3063	HBPFOBFE_01692	HPEIMNOJ_00129	MHFKMGFH_00126	CLLEABPI_01907	IPAJPIFN_00580	PABIDIKF_02234	MFKHNBBC_01205	GPKFNLOA_01528	NGNKDICI_02071	MDFBNDMM_02643	DKINMDDP_01341	HBGGKPJO_01566	KJHJFEAN_02715	EFEGBNDN_02854	MGNKNDBC_01933	JGFNFGEN_02854	EHKLKMIO_02784	CFHCPLEP_01607	LHOANOIJ_02321	IGBNLKPJ_02159	EJMCKJGF_02317	BEAILEPA_02108	ADLPBGKJ_01230	LFDACIMN_00364	NFFDMFAA_02565	GNPFBACB_02718	BFEDJGLP_02629	OMGPPDJG_02958	FJBFPLEM_02096	LMBOJPCL_02860	KNMDJAKB_00624	PKLNMAOI_02863	GFLMGHKO_02763	MLEOKNBP_02598	OAJKGOEN_00994	KEHFNKCA_01483
rhaR_2		HTH-type transcriptional activator RhaR	49	49	1	1	5258				392	860	850	HBPFOBFE_01694	HPEIMNOJ_00127	MHFKMGFH_00124	CLLEABPI_01905	IPAJPIFN_00578	PABIDIKF_02232	MFKHNBBC_01203	GPKFNLOA_01530	NGNKDICI_02073	MDFBNDMM_02645	DKINMDDP_01343	HBGGKPJO_01564	KJHJFEAN_02713	EFEGBNDN_02856	MGNKNDBC_01935	JGFNFGEN_02852	EHKLKMIO_02786	CFHCPLEP_01609	LHOANOIJ_02319	IGBNLKPJ_02157	EJMCKJGF_02673	BEAILEPA_02106	ADLPBGKJ_01228	LFDACIMN_00362	NFFDMFAA_02567	GNPFBACB_02716	BFEDJGLP_02631	OMGPPDJG_02753	FJBFPLEM_02098	LMBOJPCL_02858	KNMDJAKB_00626	PKLNMAOI_02861	GFLMGHKO_02765	MLEOKNBP_02596	OAJKGOEN_00992	KEHFNKCA_01481
group_2475		hypothetical protein	49	49	1	1	5252				407	407	407	HBPFOBFE_01700	HPEIMNOJ_00121	MHFKMGFH_00118	CLLEABPI_01899	IPAJPIFN_00572	PABIDIKF_02225	MFKHNBBC_01197	GPKFNLOA_01536	NGNKDICI_02079	MDFBNDMM_02651	DKINMDDP_01349	HBGGKPJO_01558	KJHJFEAN_02707	EFEGBNDN_02862	MGNKNDBC_01941	JGFNFGEN_02846	EHKLKMIO_02792	CFHCPLEP_01615	LHOANOIJ_02313	IGBNLKPJ_02151	EJMCKJGF_02667	BEAILEPA_02100	ADLPBGKJ_01222	LFDACIMN_00356	NFFDMFAA_02573	GNPFBACB_02709	BFEDJGLP_02637	OMGPPDJG_02747	FJBFPLEM_02104	LMBOJPCL_02852	KNMDJAKB_00632	PKLNMAOI_02855	GFLMGHKO_02772	MLEOKNBP_02590	OAJKGOEN_00986	KEHFNKCA_01474
holA		DNA polymerase III subunit delta	49	49	1	1	5249				395	1007	994	HBPFOBFE_01703	HPEIMNOJ_00118	MHFKMGFH_00115	CLLEABPI_01896	IPAJPIFN_00569	PABIDIKF_02222	MFKHNBBC_01194	GPKFNLOA_01539	NGNKDICI_02082	MDFBNDMM_02654	DKINMDDP_01352	HBGGKPJO_01555	KJHJFEAN_03056	EFEGBNDN_02865	MGNKNDBC_01944	JGFNFGEN_02843	EHKLKMIO_02795	CFHCPLEP_01618	LHOANOIJ_02310	IGBNLKPJ_02148	EJMCKJGF_02664	BEAILEPA_02097	ADLPBGKJ_01219	LFDACIMN_00353	NFFDMFAA_02576	GNPFBACB_02706	BFEDJGLP_02640	OMGPPDJG_02744	FJBFPLEM_02107	LMBOJPCL_02849	KNMDJAKB_00635	PKLNMAOI_02852	GFLMGHKO_02775	MLEOKNBP_02587	OAJKGOEN_00983	KEHFNKCA_01471
yqjF		Inner membrane protein YqjF	49	49	1	1	5241				392	392	392	HBPFOBFE_01710	HPEIMNOJ_00111	MHFKMGFH_00108	CLLEABPI_01889	IPAJPIFN_00562	PABIDIKF_01353	MFKHNBBC_02469	GPKFNLOA_01706	NGNKDICI_02921	MDFBNDMM_02714	DKINMDDP_01731	HBGGKPJO_01548	KJHJFEAN_02991	EFEGBNDN_02974	MGNKNDBC_00590	JGFNFGEN_00681	EHKLKMIO_03130	CFHCPLEP_02667	LHOANOIJ_02783	IGBNLKPJ_01114	EJMCKJGF_02785	BEAILEPA_01277	ADLPBGKJ_03072	LFDACIMN_01242	NFFDMFAA_02896	GNPFBACB_02253	BFEDJGLP_01309	OMGPPDJG_02266	FJBFPLEM_02114	LMBOJPCL_02180	KNMDJAKB_02168	PKLNMAOI_02955	GFLMGHKO_01990	MLEOKNBP_02831	OAJKGOEN_02051	KEHFNKCA_02060
luxQ		Autoinducer 2 sensor kinase/phosphatase LuxQ	49	49	1	1	5238				1223	1370	1367	HBPFOBFE_01713	HPEIMNOJ_00108	MHFKMGFH_00105	CLLEABPI_01886	IPAJPIFN_00559	PABIDIKF_01356	MFKHNBBC_02466	GPKFNLOA_01709	NGNKDICI_02918	MDFBNDMM_02717	DKINMDDP_01734	HBGGKPJO_01545	KJHJFEAN_02988	EFEGBNDN_02971	MGNKNDBC_00593	JGFNFGEN_00684	EHKLKMIO_03133	CFHCPLEP_02664	LHOANOIJ_02780	IGBNLKPJ_01117	EJMCKJGF_02782	BEAILEPA_01280	ADLPBGKJ_03075	LFDACIMN_01245	NFFDMFAA_02893	GNPFBACB_02250	BFEDJGLP_01312	OMGPPDJG_02269	FJBFPLEM_02117	LMBOJPCL_02177	KNMDJAKB_02171	PKLNMAOI_02958	GFLMGHKO_01993	MLEOKNBP_02834	OAJKGOEN_02048	KEHFNKCA_02063
qorA		Quinone oxidoreductase 1	49	49	1	1	5236				752	980	975	HBPFOBFE_01715	HPEIMNOJ_00106	MHFKMGFH_00103	CLLEABPI_01884	IPAJPIFN_00557	PABIDIKF_01358	MFKHNBBC_02464	GPKFNLOA_01711	NGNKDICI_02916	MDFBNDMM_02719	DKINMDDP_01736	HBGGKPJO_01543	KJHJFEAN_02986	EFEGBNDN_02969	MGNKNDBC_00595	JGFNFGEN_00686	EHKLKMIO_03135	CFHCPLEP_02662	LHOANOIJ_02778	IGBNLKPJ_01119	EJMCKJGF_01862	BEAILEPA_01282	ADLPBGKJ_03229	LFDACIMN_01247	NFFDMFAA_02891	GNPFBACB_02248	BFEDJGLP_01314	OMGPPDJG_02271	FJBFPLEM_02119	LMBOJPCL_02175	KNMDJAKB_02173	PKLNMAOI_02960	GFLMGHKO_01995	MLEOKNBP_02836	OAJKGOEN_02046	KEHFNKCA_02065
bioB_2		Biotin synthase	49	49	1	1	5230				455	1037	1023	HBPFOBFE_01721	HPEIMNOJ_00100	MHFKMGFH_00097	CLLEABPI_01878	IPAJPIFN_00551	PABIDIKF_01364	MFKHNBBC_02458	GPKFNLOA_01717	NGNKDICI_02721	MDFBNDMM_02747	DKINMDDP_01742	HBGGKPJO_01537	KJHJFEAN_01817	EFEGBNDN_02731	MGNKNDBC_00601	JGFNFGEN_00692	EHKLKMIO_02236	CFHCPLEP_02656	LHOANOIJ_02772	IGBNLKPJ_01125	EJMCKJGF_01868	BEAILEPA_01288	ADLPBGKJ_02917	LFDACIMN_01253	NFFDMFAA_02788	GNPFBACB_02242	BFEDJGLP_01320	OMGPPDJG_02277	FJBFPLEM_02125	LMBOJPCL_02169	KNMDJAKB_02179	PKLNMAOI_02245	GFLMGHKO_02001	MLEOKNBP_00601	OAJKGOEN_02040	KEHFNKCA_02071
arcD_2		Arginine/ornithine antiporter	49	49	1	1	5221				506	1421	1382	HBPFOBFE_01727	HPEIMNOJ_00092	MHFKMGFH_00091	CLLEABPI_01871	IPAJPIFN_00543	PABIDIKF_01372	MFKHNBBC_02450	GPKFNLOA_01725	NGNKDICI_02713	MDFBNDMM_02739	DKINMDDP_01750	HBGGKPJO_01529	KJHJFEAN_01809	EFEGBNDN_02739	MGNKNDBC_00609	JGFNFGEN_00700	EHKLKMIO_02381	CFHCPLEP_02454	LHOANOIJ_02764	IGBNLKPJ_01133	EJMCKJGF_01876	BEAILEPA_01296	ADLPBGKJ_02925	LFDACIMN_01261	NFFDMFAA_02796	GNPFBACB_02234	BFEDJGLP_01328	OMGPPDJG_02285	FJBFPLEM_02133	LMBOJPCL_02161	KNMDJAKB_02187	PKLNMAOI_02253	GFLMGHKO_02009	MLEOKNBP_00609	OAJKGOEN_02032	KEHFNKCA_02079
yhdE		dTTP/UTP pyrophosphatase	49	49	1	1	5199				425	608	604	HBPFOBFE_01743	HPEIMNOJ_00075	MHFKMGFH_00075	CLLEABPI_01855	IPAJPIFN_02661	PABIDIKF_01389	MFKHNBBC_02484	GPKFNLOA_01741	NGNKDICI_01807	MDFBNDMM_00912	DKINMDDP_01767	HBGGKPJO_01512	KJHJFEAN_01793	EFEGBNDN_01548	MGNKNDBC_00626	JGFNFGEN_00717	EHKLKMIO_01829	CFHCPLEP_02437	LHOANOIJ_02576	IGBNLKPJ_01150	EJMCKJGF_01893	BEAILEPA_01313	ADLPBGKJ_03012	LFDACIMN_01277	NFFDMFAA_01158	GNPFBACB_02217	BFEDJGLP_01345	OMGPPDJG_02995	FJBFPLEM_01175	LMBOJPCL_02883	KNMDJAKB_02399	PKLNMAOI_00930	GFLMGHKO_02025	MLEOKNBP_00625	OAJKGOEN_02598	KEHFNKCA_02095
sseB		Putative thiosulfate sulfurtransferase SseB	49	49	1	1	5196				575	845	839	HBPFOBFE_01746	HPEIMNOJ_00072	MHFKMGFH_00072	CLLEABPI_01852	IPAJPIFN_02664	PABIDIKF_01392	MFKHNBBC_02481	GPKFNLOA_01744	NGNKDICI_01804	MDFBNDMM_00909	DKINMDDP_01770	HBGGKPJO_01509	KJHJFEAN_01790	EFEGBNDN_01545	MGNKNDBC_00629	JGFNFGEN_00720	EHKLKMIO_01826	CFHCPLEP_02434	LHOANOIJ_02579	IGBNLKPJ_01153	EJMCKJGF_01896	BEAILEPA_01316	ADLPBGKJ_03015	LFDACIMN_01280	NFFDMFAA_01161	GNPFBACB_02214	BFEDJGLP_01348	OMGPPDJG_01421	FJBFPLEM_01172	LMBOJPCL_02886	KNMDJAKB_02402	PKLNMAOI_00933	GFLMGHKO_02028	MLEOKNBP_00628	OAJKGOEN_02595	KEHFNKCA_02098
hemD		Uroporphyrinogen-III synthase	49	49	1	1	5195				746	746	746	HBPFOBFE_01747	HPEIMNOJ_00071	MHFKMGFH_00071	CLLEABPI_01851	IPAJPIFN_02665	PABIDIKF_01393	MFKHNBBC_02480	GPKFNLOA_01745	NGNKDICI_01803	MDFBNDMM_00908	DKINMDDP_01771	HBGGKPJO_01508	KJHJFEAN_01789	EFEGBNDN_01544	MGNKNDBC_00630	JGFNFGEN_00721	EHKLKMIO_01825	CFHCPLEP_02433	LHOANOIJ_02580	IGBNLKPJ_01154	EJMCKJGF_01897	BEAILEPA_01317	ADLPBGKJ_03016	LFDACIMN_01281	NFFDMFAA_01162	GNPFBACB_02213	BFEDJGLP_01349	OMGPPDJG_01420	FJBFPLEM_01171	LMBOJPCL_02887	KNMDJAKB_02403	PKLNMAOI_00934	GFLMGHKO_02029	MLEOKNBP_00629	OAJKGOEN_02594	KEHFNKCA_02099
ypdB		Transcriptional regulatory protein YpdB	49	49	1	1	5185				533	710	706	HBPFOBFE_01755	HPEIMNOJ_00062	MHFKMGFH_00062	CLLEABPI_01843	IPAJPIFN_02184	PABIDIKF_01401	MFKHNBBC_02731	GPKFNLOA_01754	NGNKDICI_01794	MDFBNDMM_00899	DKINMDDP_01779	HBGGKPJO_01500	KJHJFEAN_01780	EFEGBNDN_01535	MGNKNDBC_00639	JGFNFGEN_00730	EHKLKMIO_01816	CFHCPLEP_01781	LHOANOIJ_01824	IGBNLKPJ_01162	EJMCKJGF_02861	BEAILEPA_01270	ADLPBGKJ_03103	LFDACIMN_01290	NFFDMFAA_01171	GNPFBACB_02205	BFEDJGLP_01358	OMGPPDJG_01412	FJBFPLEM_01163	LMBOJPCL_02927	KNMDJAKB_02411	PKLNMAOI_00942	GFLMGHKO_02625	MLEOKNBP_00637	OAJKGOEN_02586	KEHFNKCA_02185
sasA_3		Adaptive-response sensory-kinase SasA	49	49	1	1	5181				1454	2120	2106	HBPFOBFE_01759	HPEIMNOJ_00058	MHFKMGFH_00058	CLLEABPI_01839	IPAJPIFN_02188	PABIDIKF_01405	MFKHNBBC_02735	GPKFNLOA_01758	NGNKDICI_01790	MDFBNDMM_00895	DKINMDDP_01783	HBGGKPJO_01496	KJHJFEAN_01776	EFEGBNDN_01531	MGNKNDBC_00643	JGFNFGEN_00734	EHKLKMIO_01812	CFHCPLEP_01785	LHOANOIJ_01820	IGBNLKPJ_01166	EJMCKJGF_02087	BEAILEPA_01266	ADLPBGKJ_03099	LFDACIMN_01294	NFFDMFAA_01175	GNPFBACB_02201	BFEDJGLP_01362	OMGPPDJG_01408	FJBFPLEM_01159	LMBOJPCL_02931	KNMDJAKB_02415	PKLNMAOI_00946	GFLMGHKO_02621	MLEOKNBP_00641	OAJKGOEN_02582	KEHFNKCA_02189
fadH		2,4-dienoyl-CoA reductase	49	49	1	1	5170				2021	2021	2021	HBPFOBFE_01769	HPEIMNOJ_00048	MHFKMGFH_00048	CLLEABPI_01829	IPAJPIFN_02198	PABIDIKF_01415	MFKHNBBC_01858	GPKFNLOA_01768	NGNKDICI_01780	MDFBNDMM_00885	DKINMDDP_01586	HBGGKPJO_01486	KJHJFEAN_01766	EFEGBNDN_01521	MGNKNDBC_00653	JGFNFGEN_00744	EHKLKMIO_02307	CFHCPLEP_01795	LHOANOIJ_01810	IGBNLKPJ_01176	EJMCKJGF_02097	BEAILEPA_01256	ADLPBGKJ_02394	LFDACIMN_01304	NFFDMFAA_01185	GNPFBACB_02191	BFEDJGLP_01372	OMGPPDJG_01398	FJBFPLEM_01149	LMBOJPCL_01773	KNMDJAKB_02425	PKLNMAOI_00956	GFLMGHKO_02611	MLEOKNBP_00651	OAJKGOEN_01683	KEHFNKCA_02199
moaE		Molybdopterin synthase catalytic subunit	49	49	1	1	5161				455	455	455	HBPFOBFE_01778	HPEIMNOJ_00039	MHFKMGFH_00039	CLLEABPI_01819	IPAJPIFN_02208	PABIDIKF_02458	MFKHNBBC_01849	GPKFNLOA_01777	NGNKDICI_01771	MDFBNDMM_00876	DKINMDDP_01596	HBGGKPJO_01477	KJHJFEAN_01757	EFEGBNDN_01512	MGNKNDBC_00662	JGFNFGEN_00753	EHKLKMIO_02298	CFHCPLEP_01804	LHOANOIJ_01801	IGBNLKPJ_01185	EJMCKJGF_02106	BEAILEPA_01247	ADLPBGKJ_02385	LFDACIMN_01313	NFFDMFAA_01194	GNPFBACB_02181	BFEDJGLP_01381	OMGPPDJG_01389	FJBFPLEM_01140	LMBOJPCL_01782	KNMDJAKB_02434	PKLNMAOI_00965	GFLMGHKO_02602	MLEOKNBP_00660	OAJKGOEN_01674	KEHFNKCA_02208
proC		Pyrroline-5-carboxylate reductase	49	49	1	1	5155				806	809	808	HBPFOBFE_01784	HPEIMNOJ_00033	MHFKMGFH_00033	CLLEABPI_01813	IPAJPIFN_02214	PABIDIKF_02452	MFKHNBBC_01843	GPKFNLOA_01783	NGNKDICI_01765	MDFBNDMM_00870	DKINMDDP_01602	HBGGKPJO_01471	KJHJFEAN_01751	EFEGBNDN_01506	MGNKNDBC_00668	JGFNFGEN_00759	EHKLKMIO_02292	CFHCPLEP_01810	LHOANOIJ_01795	IGBNLKPJ_01191	EJMCKJGF_02112	BEAILEPA_01241	ADLPBGKJ_02379	LFDACIMN_01319	NFFDMFAA_01200	GNPFBACB_02175	BFEDJGLP_01387	OMGPPDJG_01383	FJBFPLEM_01134	LMBOJPCL_01788	KNMDJAKB_02440	PKLNMAOI_00971	GFLMGHKO_02596	MLEOKNBP_00666	OAJKGOEN_01668	KEHFNKCA_02214
glnQ_2		Glutamine transport ATP-binding protein GlnQ	49	49	1	1	5146				500	737	732	HBPFOBFE_01793	HPEIMNOJ_00025	MHFKMGFH_00025	CLLEABPI_01805	IPAJPIFN_02222	PABIDIKF_02444	MFKHNBBC_01835	GPKFNLOA_01791	NGNKDICI_01757	MDFBNDMM_00862	DKINMDDP_01610	HBGGKPJO_01463	KJHJFEAN_01743	EFEGBNDN_01498	MGNKNDBC_00676	JGFNFGEN_00767	EHKLKMIO_02284	CFHCPLEP_01818	LHOANOIJ_01787	IGBNLKPJ_01199	EJMCKJGF_02120	BEAILEPA_01233	ADLPBGKJ_02371	LFDACIMN_01327	NFFDMFAA_01208	GNPFBACB_02167	BFEDJGLP_01395	OMGPPDJG_01375	FJBFPLEM_01126	LMBOJPCL_01796	KNMDJAKB_02448	PKLNMAOI_00979	GFLMGHKO_02588	MLEOKNBP_00674	OAJKGOEN_01660	KEHFNKCA_02222
cyaY		Iron-sulfur cluster assembly protein CyaY	49	49	1	1	5143				308	353	315	HBPFOBFE_01796	HPEIMNOJ_00022	MHFKMGFH_00022	CLLEABPI_01802	IPAJPIFN_02225	PABIDIKF_02441	MFKHNBBC_01832	GPKFNLOA_01794	NGNKDICI_01754	MDFBNDMM_00859	DKINMDDP_01613	HBGGKPJO_01460	KJHJFEAN_01740	EFEGBNDN_01495	MGNKNDBC_00679	JGFNFGEN_00770	EHKLKMIO_02470	CFHCPLEP_01821	LHOANOIJ_01784	IGBNLKPJ_01202	EJMCKJGF_02123	BEAILEPA_01230	ADLPBGKJ_02368	LFDACIMN_01330	NFFDMFAA_01211	GNPFBACB_02164	BFEDJGLP_01398	OMGPPDJG_01372	FJBFPLEM_01123	LMBOJPCL_01799	KNMDJAKB_02451	PKLNMAOI_00982	GFLMGHKO_02585	MLEOKNBP_00677	OAJKGOEN_01657	KEHFNKCA_02225
mshD		Mycothiol acetyltransferase	49	49	1	1	5140				497	497	497	HBPFOBFE_01799	HPEIMNOJ_00019	MHFKMGFH_00019	CLLEABPI_01799	IPAJPIFN_02228	PABIDIKF_02438	MFKHNBBC_01829	GPKFNLOA_01797	NGNKDICI_01751	MDFBNDMM_00856	DKINMDDP_01616	HBGGKPJO_01457	KJHJFEAN_01737	EFEGBNDN_01492	MGNKNDBC_00682	JGFNFGEN_00773	EHKLKMIO_02467	CFHCPLEP_01824	LHOANOIJ_01781	IGBNLKPJ_01205	EJMCKJGF_02126	BEAILEPA_01227	ADLPBGKJ_02365	LFDACIMN_01333	NFFDMFAA_01214	GNPFBACB_02161	BFEDJGLP_01401	OMGPPDJG_01369	FJBFPLEM_01120	LMBOJPCL_01802	KNMDJAKB_02454	PKLNMAOI_00985	GFLMGHKO_02582	MLEOKNBP_00680	OAJKGOEN_01654	KEHFNKCA_02228
group_2496		hypothetical protein	49	49	1	1	5138				416	416	416	HBPFOBFE_01801	HPEIMNOJ_00017	MHFKMGFH_00017	CLLEABPI_01797	IPAJPIFN_02230	PABIDIKF_02436	MFKHNBBC_01827	GPKFNLOA_01799	NGNKDICI_01749	MDFBNDMM_00854	DKINMDDP_01618	HBGGKPJO_01455	KJHJFEAN_01735	EFEGBNDN_01490	MGNKNDBC_00684	JGFNFGEN_00775	EHKLKMIO_02465	CFHCPLEP_01826	LHOANOIJ_01779	IGBNLKPJ_01207	EJMCKJGF_02128	BEAILEPA_01225	ADLPBGKJ_02363	LFDACIMN_01335	NFFDMFAA_01216	GNPFBACB_02159	BFEDJGLP_01403	OMGPPDJG_01367	FJBFPLEM_01118	LMBOJPCL_01804	KNMDJAKB_02456	PKLNMAOI_00987	GFLMGHKO_02580	MLEOKNBP_00682	OAJKGOEN_01652	KEHFNKCA_02230
thiD_1		Hydroxymethylpyrimidine/phosphomethylpyrimidine kinase	49	49	1	1	5137				725	917	913	HBPFOBFE_01802	HPEIMNOJ_00016	MHFKMGFH_00016	CLLEABPI_01796	IPAJPIFN_02231	PABIDIKF_02435	MFKHNBBC_01826	GPKFNLOA_01800	NGNKDICI_01748	MDFBNDMM_00853	DKINMDDP_01619	HBGGKPJO_01454	KJHJFEAN_01734	EFEGBNDN_01489	MGNKNDBC_00685	JGFNFGEN_00776	EHKLKMIO_02464	CFHCPLEP_01827	LHOANOIJ_01778	IGBNLKPJ_01208	EJMCKJGF_02129	BEAILEPA_01224	ADLPBGKJ_02362	LFDACIMN_01336	NFFDMFAA_01217	GNPFBACB_02158	BFEDJGLP_01404	OMGPPDJG_01366	FJBFPLEM_01117	LMBOJPCL_01805	KNMDJAKB_02457	PKLNMAOI_00988	GFLMGHKO_02579	MLEOKNBP_00683	OAJKGOEN_01651	KEHFNKCA_02231
rfaC		Lipopolysaccharide heptosyltransferase 1	49	49	1	1	5131				956	956	956	HBPFOBFE_01804	HPEIMNOJ_00014	MHFKMGFH_00014	CLLEABPI_01793	IPAJPIFN_02233	PABIDIKF_02433	MFKHNBBC_01824	GPKFNLOA_01802	NGNKDICI_01746	MDFBNDMM_00851	DKINMDDP_01621	HBGGKPJO_01451	KJHJFEAN_01732	EFEGBNDN_01487	MGNKNDBC_00687	JGFNFGEN_00778	EHKLKMIO_02462	CFHCPLEP_01830	LHOANOIJ_01776	IGBNLKPJ_01211	EJMCKJGF_02131	BEAILEPA_01221	ADLPBGKJ_02360	LFDACIMN_01338	NFFDMFAA_01219	GNPFBACB_02156	BFEDJGLP_01406	OMGPPDJG_01364	FJBFPLEM_01114	LMBOJPCL_01807	KNMDJAKB_02459	PKLNMAOI_00990	GFLMGHKO_02576	MLEOKNBP_00685	OAJKGOEN_01649	KEHFNKCA_02234
ung		Uracil-DNA glycosylase	49	49	1	1	5130				689	689	689	HBPFOBFE_01805	HPEIMNOJ_00013	MHFKMGFH_00013	CLLEABPI_01792	IPAJPIFN_02234	PABIDIKF_02432	MFKHNBBC_01823	GPKFNLOA_01803	NGNKDICI_01745	MDFBNDMM_00850	DKINMDDP_01622	HBGGKPJO_01450	KJHJFEAN_01731	EFEGBNDN_01486	MGNKNDBC_00688	JGFNFGEN_00779	EHKLKMIO_02461	CFHCPLEP_01831	LHOANOIJ_01775	IGBNLKPJ_01212	EJMCKJGF_02132	BEAILEPA_01220	ADLPBGKJ_02359	LFDACIMN_01339	NFFDMFAA_01220	GNPFBACB_02155	BFEDJGLP_01407	OMGPPDJG_01363	FJBFPLEM_01113	LMBOJPCL_01808	KNMDJAKB_02460	PKLNMAOI_00991	GFLMGHKO_02575	MLEOKNBP_00686	OAJKGOEN_01648	KEHFNKCA_02235
suhB_2		Fructose-1,6-bisphosphatase/inositol-1-monophosphatase	49	49	1	1	5125				446	794	786	HBPFOBFE_01810	HPEIMNOJ_00008	MHFKMGFH_00008	CLLEABPI_01787	IPAJPIFN_02239	PABIDIKF_02427	MFKHNBBC_01818	GPKFNLOA_01808	NGNKDICI_01740	MDFBNDMM_00845	DKINMDDP_01627	HBGGKPJO_01445	KJHJFEAN_01726	EFEGBNDN_01481	MGNKNDBC_00693	JGFNFGEN_00784	EHKLKMIO_02456	CFHCPLEP_01836	LHOANOIJ_01770	IGBNLKPJ_01217	EJMCKJGF_02137	BEAILEPA_01215	ADLPBGKJ_02354	LFDACIMN_01344	NFFDMFAA_01225	GNPFBACB_02150	BFEDJGLP_01412	OMGPPDJG_01358	FJBFPLEM_01108	LMBOJPCL_01813	KNMDJAKB_02465	PKLNMAOI_00996	GFLMGHKO_02570	MLEOKNBP_00691	OAJKGOEN_01643	KEHFNKCA_02240
hslV		ATP-dependent protease subunit HslV	49	49	1	1	5121				392	533	530	HBPFOBFE_01814	HPEIMNOJ_00004	MHFKMGFH_00004	CLLEABPI_01783	IPAJPIFN_02243	PABIDIKF_02423	MFKHNBBC_01814	GPKFNLOA_01812	NGNKDICI_01736	MDFBNDMM_02789	DKINMDDP_01631	HBGGKPJO_01441	KJHJFEAN_01722	EFEGBNDN_01477	MGNKNDBC_00697	JGFNFGEN_00788	EHKLKMIO_02452	CFHCPLEP_01840	LHOANOIJ_01765	IGBNLKPJ_01221	EJMCKJGF_02141	BEAILEPA_01211	ADLPBGKJ_02350	LFDACIMN_01349	NFFDMFAA_01229	GNPFBACB_02146	BFEDJGLP_01416	OMGPPDJG_01354	FJBFPLEM_01104	LMBOJPCL_01817	KNMDJAKB_02469	PKLNMAOI_01000	GFLMGHKO_02566	MLEOKNBP_00695	OAJKGOEN_01639	KEHFNKCA_02244
aroF		Phospho-2-dehydro-3-deoxyheptonate aldolase	49	49	1	1	3143				362	1019	1005	HBPFOBFE_01839	HPEIMNOJ_01797	MHFKMGFH_01519	CLLEABPI_01235	IPAJPIFN_02566	PABIDIKF_01793	MFKHNBBC_01136	GPKFNLOA_02200	NGNKDICI_00729	MDFBNDMM_00702	DKINMDDP_01788	HBGGKPJO_02244	KJHJFEAN_01216	EFEGBNDN_00183	MGNKNDBC_01478	JGFNFGEN_02037	EHKLKMIO_00607	CFHCPLEP_00239	LHOANOIJ_00165	IGBNLKPJ_00509	EJMCKJGF_00349	BEAILEPA_00263	ADLPBGKJ_00967	LFDACIMN_00648	NFFDMFAA_01105	GNPFBACB_00583	BFEDJGLP_00817	OMGPPDJG_00426	FJBFPLEM_01722	LMBOJPCL_00755	KNMDJAKB_00150	PKLNMAOI_00168	GFLMGHKO_00342	MLEOKNBP_02858	OAJKGOEN_00734	KEHFNKCA_00959
fosB		Metallothiol transferase FosB	49	49	1	1	3152				428	428	428	HBPFOBFE_01845	HPEIMNOJ_01803	MHFKMGFH_01513	CLLEABPI_01241	IPAJPIFN_02159	PABIDIKF_01799	MFKHNBBC_01142	GPKFNLOA_02206	NGNKDICI_00735	MDFBNDMM_00696	DKINMDDP_01794	HBGGKPJO_02238	KJHJFEAN_01210	EFEGBNDN_00189	MGNKNDBC_01484	JGFNFGEN_02031	EHKLKMIO_00601	CFHCPLEP_00245	LHOANOIJ_00171	IGBNLKPJ_00515	EJMCKJGF_00355	BEAILEPA_00257	ADLPBGKJ_00961	LFDACIMN_00642	NFFDMFAA_01111	GNPFBACB_00577	BFEDJGLP_00811	OMGPPDJG_00420	FJBFPLEM_01728	LMBOJPCL_00749	KNMDJAKB_00156	PKLNMAOI_00174	GFLMGHKO_00336	MLEOKNBP_00249	OAJKGOEN_00740	KEHFNKCA_00965
group_2508		hypothetical protein	49	49	1	1	3156				1181	1826	1812	HBPFOBFE_01849	HPEIMNOJ_01807	MHFKMGFH_01509	CLLEABPI_01245	IPAJPIFN_02163	PABIDIKF_01803	MFKHNBBC_01146	GPKFNLOA_02210	NGNKDICI_00739	MDFBNDMM_00692	DKINMDDP_01798	HBGGKPJO_02234	KJHJFEAN_01206	EFEGBNDN_00193	MGNKNDBC_01488	JGFNFGEN_02027	EHKLKMIO_00597	CFHCPLEP_00249	LHOANOIJ_00175	IGBNLKPJ_00519	EJMCKJGF_00359	BEAILEPA_00253	ADLPBGKJ_00957	LFDACIMN_00638	NFFDMFAA_01115	GNPFBACB_00573	BFEDJGLP_00807	OMGPPDJG_00416	FJBFPLEM_01732	LMBOJPCL_00745	KNMDJAKB_00160	PKLNMAOI_00178	GFLMGHKO_00332	MLEOKNBP_00253	OAJKGOEN_00744	KEHFNKCA_00969
ppnP		Pyrimidine/purine nucleoside phosphorylase	49	49	1	1	3162				311	311	311	HBPFOBFE_01852	HPEIMNOJ_01810	MHFKMGFH_01506	CLLEABPI_01248	IPAJPIFN_02165	PABIDIKF_01806	MFKHNBBC_01149	GPKFNLOA_02213	NGNKDICI_00742	MDFBNDMM_00689	DKINMDDP_01801	HBGGKPJO_02231	KJHJFEAN_01203	EFEGBNDN_00196	MGNKNDBC_01491	JGFNFGEN_02024	EHKLKMIO_00594	CFHCPLEP_00252	LHOANOIJ_00178	IGBNLKPJ_00522	EJMCKJGF_00362	BEAILEPA_00250	ADLPBGKJ_00954	LFDACIMN_00635	NFFDMFAA_01118	GNPFBACB_00570	BFEDJGLP_00804	OMGPPDJG_00413	FJBFPLEM_01735	LMBOJPCL_00742	KNMDJAKB_00163	PKLNMAOI_00181	GFLMGHKO_00329	MLEOKNBP_00256	OAJKGOEN_00747	KEHFNKCA_00972
[truncated: 1,644 more rows]
[truncated: 13 more columns]

## Sheet: core gene COG statistics
Gene	No. isolates	No. sequences	COG							frequency	COG
group_1704	49	49	BQ	0				C		[C] Energy production and conversion	206	METABOLISM	860
aphB	49	49	BQ	0				E		[E] Amino acid transport and metabolism	154
rsxC	49	49	C	0				P		[P] Inorganic ion transport and metabolism	149
[truncated: 2,288 more rows]
