# Supplementary material for: Pan-Genome Analysis of Laribacter hongkongensis: Virulence Gene Profiles, Carbohydrate-Active Enzyme Prediction, and Antimicrobial Resistance Characterization
Source: Front Microbiol. 2022 Mar 31;13:862776. doi: 10.3389/fmicb.2022.862776 (PMC9008761; doi:10.3389/fmicb.2022.862776)
Supplement: Supplementary Table 5 — CAZyme profiling of the 49 L. hongkongensis strains. [file Table_5.xlsx]

## Sheet: Cazy anotation of all strains
Y15	Y28	Y29	Y30	Y31	Y32	Y33	Y36	Y39	Y40	Y43	Y44	Y47	Y48	Y56	Y58	Y59	Y60	Y77	Y86	Y93	W21	W22	W24	W26	W27	W30	W32	W33	W35	W36	W37	W47	W49	W52	W53	W54	W67	W68	W69	W71	W72	W77	W102	W105	HLHK9	HKU1	HLGZ1	PW3643
AA0	AA0	AA0	AA0	AA0	AA0	AA0	AA0	AA0	AA0	AA0	AA0	AA0	AA0	AA0	AA0	AA0	AA0	AA0	AA0	AA0	AA0	AA0	AA0	AA0	AA0	AA0	AA0	AA0	AA0	AA0	AA0	AA0	AA0	AA0	AA0	AA0	AA0	AA0	AA0	AA0	AA0	AA0	AA0	AA0	AA0	AA0	AA0	AA0
AA0	AA0	AA0	AA0	AA0	AA0	AA0	AA0	AA0	AA0	AA0	AA0	AA0	AA0	AA0	AA0	AA0	AA0	AA0	AA0	AA0	AA0	AA0	AA0	AA0	AA0	AA0	AA0	AA0	AA0	AA0	AA0	AA0	AA0	AA0	AA0	AA0	AA0	AA0	AA0	AA0	AA0	AA0	AA0	AA0	AA0	AA0	AA0	AA0
AA1	AA1	AA1	AA1	AA1	AA1	AA1	AA1	AA1	AA1	AA1	AA1	AA1	AA1	AA1	AA1	AA1	AA1	AA1	AA1	AA1	AA1	AA1	AA1	AA1	AA1	AA1	AA1	AA1	AA1	AA1	AA1	AA1	AA1	AA1	AA1	AA1	AA1	AA1	AA1	AA1	AA1	AA1	AA1	AA1	AA1	AA1	AA1	AA1
AA1	AA1	AA1	AA1	AA1	AA1	AA1	AA1	AA1	AA1	AA1	AA1	AA1	AA1	AA1	AA1	AA1	AA1	AA1	AA1	AA1	AA1	AA1	AA1	AA1	AA1	AA1	AA1	AA1	AA1	AA1	AA1	AA1	AA1	AA1	AA1	AA1	AA1	AA1	AA1	AA1	AA1	AA1	AA1	AA1	AA1	AA1	AA1	AA1
AA1	AA1	AA1	AA1	AA1	AA1	AA1	AA1	AA1	AA1	AA1	AA1	AA1	AA1	AA1	AA1	AA1	AA1	AA1	AA1	AA1	AA1	AA1	AA1	AA1	AA1	AA1	AA1	AA1+C53:C78	AA1	AA1	AA1	AA1	AA1	AA1	AA1	AA1	AA1	AA1	AA1	AA1	AA1	AA1	AA1	AA1	AA1	AA1	AA1	AA1
AA3	AA3	AA3	AA3	AA3	AA3	AA3	AA3	AA3	AA3	AA3	AA3	AA3	AA3	AA3	AA1	AA3	AA3	AA3	AA3	AA3	AA3	AA3	AA3	AA3	AA3	AA3	AA3	AA3	AA3	AA3	AA3	AA3	AA3	AA3	AA3	AA3	AA3	AA3	AA3	AA3	AA3	AA3	AA3	AA3	AA3	AA3	AA3	AA4
AA4	AA4	AA4	AA4	AA4	AA4	AA4	AA4	AA4	AA4	AA4	AA4	AA4	AA4	AA4	AA3	AA4	AA4	AA4	AA4	AA4	AA4	AA4	AA4	AA4	AA4	AA4	AA4	AA4	AA4	AA4	AA4	AA4	AA4	AA4	AA4	AA4	AA4	AA4	AA4	AA4	AA4	AA4	AA4	AA4	AA4	AA4	AA4	AA6
AA6	AA6	AA6	AA6	AA6	AA6	AA6	AA6	AA6	AA6	AA6	AA6	AA6	AA6	AA6	AA4	AA6	AA6	AA6	AA6	AA6	AA6	AA6	AA6	AA6	AA6	AA6	AA6	AA6	AA6	AA6	AA6	AA6	AA6	AA6	AA6	AA6	AA6	AA6	AA6	AA6	AA6	AA6	AA6	AA6	AA6	AA6	AA6	AA6
AA6	AA6	AA6	AA6	AA6	AA6	AA6	AA6	AA6	AA6	AA6	AA6	AA6	AA6	AA6	AA6	AA6	AA6	AA6	AA6	AA6	AA6	AA6	AA6	AA6	AA6	AA6	AA6	AA6	AA6	AA6	AA6	AA6	AA6	AA6	AA6	AA6	AA6	AA6	AA6	AA6	AA6	AA6	AA6	AA6	AA6	AA6	AA6	AA7
AA7	AA7	AA7	AA7	AA7	AA7	AA7	AA7	AA7	AA7	AA7	AA7	AA7	AA7	AA7	AA6	AA7	AA7	AA7	AA7	AA7	AA7	AA7	AA7	AA7	AA7	AA7	AA7	AA7	AA7	AA7	AA7	AA7	AA7	AA7	AA7	AA7	AA7	AA7	AA7	AA7	AA7	AA7	AA7	AA7	AA7	AA7	AA7	CBM13
CBM13	CBM13	CBM13	CBM13	CBM13	CBM13	CBM13	CBM13	CBM13	CBM13	CBM13	CBM13	CBM13	CBM13	CBM13	AA7	CBM13	CBM13	CBM13	CBM13	CBM13	CBM13	CBM13	CBM13	CBM13	CBM13	CBM13	CBM13	CBM13	CBM13	CBM13	CBM13	CBM13	CBM13	CBM13	CBM13	CBM13	CBM13	CBM13	CBM13	CBM13	CBM13	CBM13	CBM13	CBM13	CBM13	CBM13	CBM13	CBM5
CBM5	CBM5	CBM5	CBM5	CBM5	CBM5	CBM5	CBM5	CBM5	CBM5	CBM5	CBM5	CBM5	CBM5	CBM5	CBM13	CBM5	CBM5	CBM5	CBM5	CBM5	CBM5	CBM5	CBM5	CBM5	CBM5	CBM5	CBM5	CBM5	CBM5	CBM5	CBM5	CBM5	CBM5	CBM5	CBM5	CBM5	CBM5	CBM5	CBM5	CBM5	CBM5	CBM5	CBM5	CBM5	CBM5	CBM5	CBM5	CBM5
CBM5	CBM5	CBM5	CBM5	CBM5	CBM5	CBM5	CBM5	CBM5	CBM5	CBM5	CBM5	CBM5	CBM5	CBM5	CBM5	CBM5	CBM5	CBM5	CBM5	CBM5	CBM5	CBM5	CBM5	CBM5	CBM5	CBM5	CBM5	CBM5	CBM5	CBM5	CBM5	CBM5	CBM5	CBM5	CBM5	CBM5	CBM5	CBM5	CBM5	CBM5	CBM5	CBM5	CBM5	CBM5	CBM5	CBM5	CBM5	CBM50
CBM50	CBM50	CBM50	CBM50	CBM50	CBM50	CBM50	CBM50	CBM50	CBM50	CBM50	CBM50	CBM50	CBM50	CBM50	CBM5	CBM50	CBM50	CBM50	CBM50	CBM50	CBM50	CBM50	CBM50	CBM50	CBM50	CBM50	CBM50	CBM50	CBM50	CBM50	CBM50	CBM50	CBM50	CBM50	CBM50	CBM50	CBM50	CBM50	CBM50	CBM50	CBM50	CBM50	CBM50	CBM50	CBM50	CBM50	CBM50	CBM50
CBM50	CBM50	CBM50	CBM50	CBM50	CBM50	CBM50	CBM50	CBM50	CBM50	CBM50	CBM50	CBM50	CBM50	CBM50	CBM50	CBM50	CBM50	CBM50	CBM50	CBM50	CBM50	CBM50	CBM50	CBM50	CBM50	CBM50	CBM50	CBM50	CBM50	CBM50	CBM50	CBM50	CBM50	CBM50	CBM50	CBM50	CBM50	CBM50	CBM50	CBM50	CBM50	CBM50	CBM50	CBM50	CBM50	CBM50	CBM50	CBM50
CBM50	CBM50	CBM50	CBM50	CBM50	CBM50	CBM50	CBM50	CBM50	CBM50	CBM50	CBM50	CBM50	CBM50	CBM50	CBM50	CBM50	CBM50	CBM50	CBM50	CBM50	CBM50	CBM50	CBM50	CBM50	CBM50	CBM50	CBM50	CBM50	CBM50	CBM50	CBM50	CBM50	CBM50	CBM50	CBM50	CBM50	CBM50	CBM50	CBM50	CBM50	CBM50	CBM50	CBM50	CBM50	CBM50	CBM50	CBM50	CBM50
CBM50	CBM50	CBM50	CBM50	CBM50	CBM50	CBM50	CBM50	CBM50	CBM50	CBM50	CBM50	CBM50	CBM50	CBM50	CBM50	CBM50	CBM50	CBM50	CBM50	CBM50	CBM50	CBM50	CBM50	CBM50	CBM50	CBM50	CBM50	CBM50	CBM50	CBM50	CBM50	CBM50	CBM50	CBM50	CBM50	CBM50	CBM50	CBM50	CBM50	CBM50	CBM50	CBM50	CBM50	CBM50	CBM50	CBM50	CBM50	CBM50
CBM50	CBM50	CBM50	CBM50	CBM50	CBM50	CBM50	CBM50	CBM50	CBM50	CBM50	CBM50	CBM50	CBM50	CBM50	CBM50	CBM50	CBM50	CBM50	CBM50	CBM50	CBM50	CBM50	CBM50	CBM50	CBM50	CBM50	CBM50	CBM50	CBM50	CBM50	CBM50	CBM50	CBM50	CBM50	CBM50	CBM50	CBM50	CBM50	CBM50	CBM50	CBM50	CBM50	CBM50	CBM50	CBM50	CBM50	CBM50	CBM50+GH23
CBM50+GH23	CBM50+GH23	CBM50+GH23	CBM50+GH23	CBM50+GH23	CBM50+GH23	CBM50+GH23	CBM50+GH23	CBM50+GH23	CBM50+GH23	CBM50+GH23	CBM50+GH23	CBM50+GH23	CBM50+GH23	CBM50+GH23	CBM50	CBM50+GH23	CBM50+GH23	CBM50+GH23	CBM50+GH23	CBM50+GH23	CBM50+GH23	CBM50+GH23	CBM50+GH23	CBM50+GH23	CBM50+GH23	CBM50+GH23	CBM50+GH23	CBM50+GH23	CBM50+GH23	CBM50+GH23	CBM50+GH23	CBM50+GH23	CBM50+GH23	CBM50+GH23	CBM50+GH23	CBM50+GH23	CBM50+GH23	CBM50+GH23	CBM50+GH23	CBM50+GH23	CBM50+GH23	CBM50+GH23	CBM50+GH23	CBM50+GH23	CBM50+GH23	CBM50+GH23	CBM50+GH23	CE1
CE1	CE1	CE1	CE1	CE1	CE1	CE1	CE1	CE1	CE1	CE1	CE1	CE1	CE1	CE1	CBM50+GH23	CE1	CE1	CE1	CE1	CE1	CE1	CE1	CE1	CE1	CE1	CE1	CE1	CE1	CE1	CE1	CE1	CE1	CE1	CE1	CE1	CE1	CE1	CE1	CE1	CE1	CE1	CE1	CE1	CE1	CE1	CE1	CE1	CE11
CE11	CE11	CE11	CE11	CE11	CE11	CE11	CE11	CE11	CE11	CE11	CE11	CE11	CE11	CE11	CE1	CE11	CE11	CE11	CE11	CE11	CE11	CE11	CE11	CE11	CE11	CE11	CE11	CE11	CE11	CE11	CE11	CE11	CE11	CE11	CE11	CE11	CE11	CE11	CE11	CE11	CE11	CE11	CE11	CE11	CE11	CE11	CE11	CE11
CE11	CE11	CE11	CE11	CE11	CE11	CE11	CE11	CE11	CE11	CE11	CE11	CE11	CE11	CE11	CE11	CE11	CE11	CE11	CE11	CE11	CE11	CE11	CE11	CE11	CE11	CE11	CE11	CE11	CE11	CE11	CE11	CE11	CE11	CE11	CE11	CE11	CE11	CE11	CE11	CE11	CE11	CE11	CE11	CE11	CE11	CE11	CE11	CE4
GH102	GH102	GH102	GH102	GH102	GH102	GH102	GH102	GH102	GH102	GH102	GH102	GH102	GH102	GH102	CE11	GH102	GH102	GH102	GH102	GH102	GH102	GH102	GH102	GH102	GH102	GH102	GH102	GH102	GH102	GH102	GH102	GH102	GH102	GH102	GH102	GH102	GH102	GH102	GH102	GH102	GH102	GH102	GH102	GH102	GH102	CE4	GH102	GH102
GH103	GH103	GH103	GH103	GH103	GH103	GH103	GH103	GH103	GH103	GH103	GH103	GH103	GH103	GH103	GH102	GH103	GH103	GH103	GH103	GH103	GH103	GH103	GH103	GH103	GH103	GH103	GH103	GH103	GH103	GH103	GH103	GH103	GH103	GH103	GH103	GH103	GH103	GH103	GH103	GH103	GH103	GH103	GH103	GH103	GH103	GH102	GH103	GH103
GH108	GH104	GH104	GH104	GH108	GH104	GH104	GH108	GH104	GH104	GH104	GH104	GH104	GH104	GH104	GH103	GH104	GH104	GH108	GH108	GH108	GH104	GH104	GH104	GH108	GH104	GH104	GH104	GH104	GH13	GH13	GH13	GH104	GH104	GH104	GH104	GH104	GH104	GH104	GH13	GH104	GH13	GH104	GH108	GH104	GH108	GH103	GH13	GH104
GH13_11	GH104	GH104	GH104	GH108	GH104	GH104	GH13	GH104	GH104	GH104	GH104	GH104	GH104	GH104	GH104	GH104	GH104	GH108	GH13	GH13	GH109	GH104	GH104	GH13	GH104	GH108	GH104	GH104	GH13	GH13	GH13	GH104	GH13	GH13	GH13	GH13	GH104	GH13	GH13	GH104	GH13	GH108	GH13	GH108	GH109	GH108	GH13	GH104
GH13_30	GH108	GH108	GH108	GH13	GH108	GH108	GH13	GH108	GH108	GH13	GH108	GH13	GH108	GH108	GH104	GH108	GH108	GH13	GH13	GH13	GH13	GH108	GH108	GH13	GH108	GH109	GH108	GH108	GH19	GH19	GH19	GH108	GH13	GH13	GH13	GH13	GH108	GH13	GH19	GH108	GH19	GH13	GH13	GH13	GH13	GH13	GH19	GH108
GH19	GH13	GH13	GH13	GH13	GH13	GH13	GH19	GH13	GH13	GH13	GH13	GH13	GH13	GH13	GH108	GH108	GH108	GH13	GH19	GH19	GH13	GH13	GH13	GH19	GH13	GH13	GH13	GH13	GH23	GH23	GH23	GH13	GH19	GH19	GH19	GH19	GH109	GH19	GH23	GH109	GH23	GH13	GH19	GH13	GH19	GH13	GH23	GH108
GH23	GH13	GH13	GH13	GH19	GH13	GH13	GH23	GH13	GH13	GH19	GH13	GH19	GH13	GH13	GH13	GH13	GH13	GH19	GH23	GH23	GH19	GH13	GH13	GH23	GH13	GH13	GH13	GH13	GH23	GH23	GH23	GH13	GH23	GH23	GH23	GH23	GH13	GH23	GH23	GH13	GH23	GH19	GH23	GH19	GH19	GH19	GH23	GH13
GH23	GH19	GH19	GH19	GH23	GH19	GH19	GH23	GH19	GH19	GH19	GH19	GH19	GH19	GH19	GH13	GH13	GH13	GH23	GH23	GH23	GH23	GH19	GH19	GH23	GH19	GH19	GH19	GH19	GH23	GH23	GH23	GH19	GH23	GH23	GH23	GH23	GH13	GH23	GH23	GH13	GH23	GH23	GH23	GH23	GH23	GH19	GH23	GH13
GH23	GH19	GH19	GH19	GH23	GH19	GH19	GH23	GH19	GH19	GH23	GH19	GH23	GH19	GH19	GH19	GH19	GH19	GH23	GH23	GH23	GH23	GH23	GH23	GH23	GH23	GH23	GH23	GH23	GH23	GH23	GH23	GH23	GH23	GH23	GH23	GH23	GH19	GH23	GH23	GH19	GH23	GH23	GH23	GH23	GH23	GH23	GH23	GH19
GH23	GH23	GH23	GH23	GH23	GH23	GH23	GH23	GH23	GH23	GH23	GH23	GH23	GH23	GH23	GH19	GH19	GH19	GH23	GH23	GH23	GH23	GH23	GH23	GH23	GH23	GH23	GH23	GH23	GH23	GH23	GH23	GH23	GH23	GH23	GH23	GH23	GH23	GH23	GH23	GH23	GH23	GH23	GH23	GH23	GH23	GH23	GH23	GH23
GH23	GH23	GH23	GH23	GH23	GH23	GH23	GH23	GH23	GH23	GH23	GH23	GH23	GH23	GH23	GH23	GH23	GH23	GH23	GH23	GH23	GH23	GH23	GH23	GH23	GH23	GH23	GH23	GH23	GH24	GH24	GH24	GH23	GH24	GH23	GH23	GH23	GH23	GH23	GH24	GH23	GH24	GH23	GH23	GH23	GH23	GH23	GH24	GH23
GH24	GH23	GH23	GH23	GH23	GH23	GH23	GH24	GH23	GH23	GH23	GH23	GH23	GH23	GH23	GH23	GH23	GH23	GH23	GH24	GH24	GH23	GH23	GH23	GH24	GH23	GH23	GH23	GH23	GH24	GH24	GH24	GH23	GH24	GH24	GH28	GH24	GH23	GH24	GH24	GH23	GH24	GH23	GH24	GH23	GH23	GH23	GH24	GH23
GH24	GH23	GH23	GH23	GH24	GH23	GH23	GH28	GH23	GH23	GH23	GH23	GH23	GH23	GH23	GH23	GH23	GH23	GH24	GH28	GH24	GH24	GH23	GH23	GH28	GH23	GH23	GH23	GH23	GH24	GH24	GH24	GH23	GH24	GH24	GH3	GH24	GH23	GH24	GH28	GH23	GH28	GH24	GH24	GH24	GH24	GH23	GH24	GH23
GH24	GH23	GH23	GH23	GH24	GH23	GH23	GH3	GH23	GH23	GH24	GH23	GH24	GH23	GH23	GH23	GH23	GH23	GH24	GH3	GH28	GH28	GH24	GH24	GH3	GH24	GH24	GH24	GH24	GH28	GH24	GH24	GH23	GH28	GH28	GH6	GH28	GH23	GH24	GH3	GH23	GH3	GH24	GH28	GH24	GH24	GH24	GH24	GH23
GH24	GH24	GH24	GH24	GH24	GH24	GH24	GH6	GH24	GH24	GH24	GH24	GH24	GH24	GH24	GH23	GH23	GH23	GH28	GH6	GH3	GH3	GH24	GH24	GH6	GH24	GH24	GH24	GH24	GH3	GH28	GH28	GH23	GH3	GH3	GH6	GH3	GH24	GH28	GH6	GH24	GH6	GH24	GH3	GH24	GH24	GH24	GH28	GH24
GH28	GH24	GH24	GH24	GH28	GH24	GH24	GH6	GH24	GH24	GH28	GH24	GH28	GH24	GH24	GH23	GH24	GH24	GH3	GH6	GH6	GH6	GH24	GH24	GH6	GH28	GH28	GH24	GH24	GH6	GH3	GH3	GH24	GH6	GH6	GH73	GH6	GH24	GH3	GH6	GH24	GH6	GH24	GH6	GH28	GH24	GH24	GH3	GH24
GH3	GH24	GH24	GH24	GH3	GH24	GH24	GH73	GH24	GH24	GH3	GH24	GH3	GH24	GH24	GH24	GH24	GH24	GH6	GH73	GH6	GH6	GH24	GH24	GH73	GH3	GH3	GH24	GH24	GH6	GH6	GH6	GH28	GH6	GH6	GH76	GH6	GH24	GH6	GH73	GH24	GH73	GH24	GH6	GH3	GH24	GH24	GH6	GH24
GH6	GH28	GH28	GH28	GH6	GH28	GH28	GH76	GH28	GH28	GH6	GH28	GH6	GH28	GH28	GH24	GH24	GH24	GH6	GH76	GH73	GH73	GH24	GH24	GH76	GH6	GH6	GH24	GH24	GH73	GH6	GH6	GH3	GH73	GH73	GT0	GH73	GH24	GH6	GH76	GH28	GH76	GH28	GH73	GH6	GH28	GH24	GH6	GH24
GH6	GH3	GH3	GH3	GH6	GH3	GH3	GT0	GH3	GH3	GH6	GH3	GH6	GH3	GH3	GH24	GH24	GH24	GH73	GT0	GH76	GH76	GH28	GH28	GT0	GH6	GH6	GH24	GH24	GH76	GH73	GH73	GH3	GH76	GH76	GT0	GH76	GH24	GH73	GT0	GH3	GT0	GH3	GH76	GH6	GH3	GH24	GH73	GH28
GH73	GH6	GH6	GH6	GH73	GH6	GH6	GT0	GH6	GH6	GH73	GH6	GH73	GH6	GH6	GH28	GH28	GH28	GH76	GT0	GT0	GT0	GH3	GH3	GT0	GH73	GH73	GH28	GH28	GT0	GH76	GH76	GH6	GT0	GT0	GT1	GT0	GH24	GH76	GT0	GH6	GT0	GH6	GT0	GH73	GH6	GH24	GH76	GH3
GH76	GH6	GH6	GH6	GH76	GH6	GH6	GT1	GH6	GH6	GH76	GH6	GH76	GH6	GH6	GH3	GH3	GH3	GT0	GT0	GT0	GT0	GH6	GH6	GT1	GH76	GH76	GH3	GH3	GT0	GT0	GT0	GH6	GT0	GT0	GT1	GT0	GH28	GT0	GT0	GH6	GT0	GH6	GT0	GH76	GH6	GH28	GT0	GH6
GT0	GH73	GH73	GH73	GT0	GH73	GH73	GT1	GH73	GH73	GT0	GH73	GT0	GH73	GH73	GH6	GH6	GH6	GT0	GT1	GT1	GT0	GH6	GH6	GT1	GT0	GT0	GH6	GH6	GT0	GT0	GT0	GH73	GT0	GT1	GT104	GT1	GH3	GT0	GT0	GH73	GT0	GH73	GT1	GT0	GH73	GH3	GT0	GH6
GT0	GH76	GH76	GH76	GT0	GH76	GH76	GT104	GH76	GH76	GT0	GH76	GT0	GH76	GH76	GH73	GH6	GH6	GT1	GT1	GT1	GT1	GH73	GH73	GT104	GT0	GT0	GH6	GH6	GT1	GT0	GT0	GH76	GT1	GT1	GT112	GT1	GH6	GT0	GT1	GH76	GT1	GH76	GT1	GT0	GH76	GH6	GT0	GH73
GT0	GT0	GT0	GT0	GT1	GT0	GT0	GT112	GT0	GT0	GT0	GT0	GT0	GT0	GT0	GH76	GH73	GH73	GT1	GT104	GT104	GT1	GH76	GH76	GT112	GT1	GT0	GH73	GH73	GT1	GT0	GT1	GT0	GT1	GT104	GT13	GT104	GH6	GT1	GT1	GT0	GT1	GT0	GT104	GT1	GT0	GH6	GT0	GH76
GT0	GT0	GT0	GT0	GT1	GT0	GT0	GT13	GT0	GT0	GT0	GT0	GT0	GT0	GT0	GT0	GH76	GH76	GT104	GT112	GT112	GT104	GT0	GT0	GT13	GT1	GT1	GH76	GH76	GT104	GT1	GT1	GT0	GT104	GT112	GT19	GT112	GH73	GT1	GT104	GT0	GT104	GT0	GT112	GT1	GT0	GH73	GT1	GT0
GT0	GT0	GT0	GT0	GT104	GT0	GT0	GT19	GT0	GT0	GT0	GT0	GT0	GT0	GT0	GT0	GT0	GT0	GT112	GT13	GT13	GT112	GT0	GT0	GT19	GT104	GT1	GT0	GT0	GT112	GT1	GT104	GT0	GT112	GT13	GT2	GT13	GH76	GT104	GT112	GT0	GT112	GT0	GT13	GT104	GT0	GH76	GT1	GT0
GT1	GT0	GT0	GT0	GT112	GT0	GT0	GT2	GT0	GT0	GT1	GT0	GT1	GT0	GT0	GT0	GT0	GT0	GT13	GT19	GT19	GT13	GT0	GT1	GT2	GT112	GT104	GT0	GT0	GT13	GT104	GT112	GT0	GT13	GT19	GT2	GT19	GT0	GT112	GT13	GT1	GT13	GT0	GT19	GT112	GT1	GT0	GT104	GT0
GT1	GT1	GT0	GT1	GT13	GT1	GT1	GT2	GT0	GT0	GT1	GT0	GT1	GT0	GT0	GT0	GT0	GT0	GT19	GT2	GT2	GT19	GT1	GT1	GT2	GT13	GT112	GT0	GT0	GT19	GT112	GT13	GT1	GT19	GT2	GT2	GT2	GT0	GT13	GT19	GT1	GT19	GT0	GT2	GT13	GT1	GT0	GT112	GT1
GT104	GT1	GT1	GT1	GT19	GT1	GT1	GT2	GT1	GT1	GT104	GT1	GT104	GT1	GT1	GT0	GT0	GT0	GT2	GT2	GT2	GT2	GT1	GT104	GT2	GT19	GT13	GT1	GT1	GT2	GT13	GT19	GT1	GT2	GT2	GT2	GT2	GT0	GT19	GT2	GT104	GT2	GT1	GT2	GT19	GT104	GT0	GT13	GT1
GT112	GT104	GT1	GT104	GT2	GT104	GT104	GT2	GT1	GT1	GT112	GT1	GT112	GT1	GT1	GT1	GT0	GT0	GT2	GT2	GT2	GT2	GT104	GT112	GT2	GT2	GT19	GT1	GT1	GT2	GT19	GT2	GT104	GT2	GT2	GT2	GT2	GT1	GT2	GT2	GT112	GT2	GT1	GT2	GT2	GT112	GT0	GT19	GT104
GT13	GT112	GT104	GT112	GT2	GT112	GT112	GT2	GT104	GT104	GT13	GT104	GT13	GT104	GT104	GT1	GT1	GT1	GT2	GT2	GT2	GT2	GT112	GT13	GT2	GT2	GT2	GT104	GT104	GT2	GT2	GT2	GT112	GT2	GT2	GT2	GT2	GT1	GT2	GT2	GT13	GT2	GT104	GT2	GT2	GT13	GT1	GT2	GT112
GT19	GT13	GT112	GT13	GT2	GT13	GT13	GT26	GT112	GT112	GT19	GT112	GT19	GT112	GT112	GT104	GT1	GT1	GT2	GT26	GT2	GT2	GT13	GT19	GT26	GT2	GT2	GT112	GT112	GT2	GT2	GT2	GT13	GT2	GT2	GT26	GT2	GT104	GT2	GT2	GT19	GT2	GT112	GT2	GT2	GT19	GT1	GT2	GT13
GT2	GT19	GT13	GT19	GT2	GT19	GT19	GT26	GT13	GT13	GT2	GT13	GT2	GT13	GT13	GT112	GT104	GT104	GT2	GT26	GT26	GT2	GT19	GT2	GT26	GT2	GT2	GT13	GT13	GT2	GT2	GT2	GT19	GT2	GT2	GT26	GT2	GT112	GT2	GT2	GT2	GT2	GT13	GT2	GT2	GT2	GT104	GT2	GT19
GT2	GT2	GT19	GT2	GT2	GT2	GT2	GT28	GT19	GT19	GT2	GT19	GT2	GT19	GT19	GT13	GT112	GT112	GT26	GT28	GT26	GT2	GT2	GT2	GT28	GT2	GT2	GT19	GT19	GT26	GT2	GT2	GT2	GT26	GT2	GT28	GT2	GT13	GT2	GT2	GT2	GT2	GT19	GT26	GT26	GT2	GT112	GT2	GT2
GT2	GT2	GT2	GT2	GT2	GT2	GT2	GT30	GT2	GT2	GT2	GT2	GT2	GT2	GT2	GT19	GT13	GT13	GT26	GT30	GT28	GT26	GT2	GT2	GT30	GT2	GT2	GT2	GT2	GT26	GT2	GT26	GT2	GT26	GT2	GT30	GT2	GT19	GT26	GT26	GT2	GT26	GT2	GT26	GT26	GT2	GT13	GT2	GT2
GT2	GT2	GT2	GT2	GT2	GT2	GT2	GT4	GT2	GT2	GT2	GT2	GT2	GT2	GT2	GT2	GT19	GT19	GT28	GT4	GT30	GT26	GT2	GT2	GT4	GT26	GT2	GT2	GT2	GT28	GT26	GT26	GT2	GT26	GT26	GT4	GT26	GT2	GT26	GT26	GT2	GT26	GT2	GT28	GT26	GT2	GT19	GT26	GT2
GT2	GT28	GT28	GT28	GT26	GT28	GT28	GT4	GT2	GT2	GT2	GT28	GT2	GT28	GT28	GT2	GT2	GT2	GT30	GT4	GT4	GT28	GT2	GT2	GT4	GT26	GT26	GT2	GT2	GT30	GT26	GT28	GT2	GT28	GT26	GT4	GT26	GT2	GT26	GT28	GT26	GT28	GT2	GT30	GT28	GT2	GT2	GT26	GT2
GT2	GT30	GT30	GT30	GT26	GT30	GT30	GT4	GT2	GT2	GT26	GT30	GT26	GT30	GT30	GT28	GT2	GT2	GT4	GT4	GT4	GT30	GT2	GT2	GT4	GT28	GT26	GT2	GT2	GT4	GT28	GT30	GT2	GT30	GT28	GT4	GT28	GT2	GT28	GT30	GT26	GT30	GT2	GT4	GT30	GT2	GT2	GT28	GT26
GT2	GT4	GT4	GT4	GT28	GT4	GT4	GT4	GT2	GT2	GT26	GT4	GT26	GT4	GT4	GT30	GT28	GT28	GT4	GT4	GT4	GT4	GT2	GT2	GT4	GT30	GT28	GT2	GT2	GT4	GT30	GT4	GT26	GT4	GT30	GT4	GT30	GT2	GT30	GT4	GT28	GT4	GT2	GT4	GT4	GT2	GT2	GT30	GT26
GT26	GT4	GT4	GT4	GT30	GT4	GT4	GT4	GT26	GT26	GT28	GT4	GT28	GT4	GT4	GT4	GT30	GT30	GT4	GT4	GT4	GT4	GT2	GT26	GT4	GT4	GT30	GT2	GT2	GT4	GT4	GT4	GT26	GT4	GT4	GT4	GT4	GT2	GT4	GT4	GT30	GT4	GT2	GT4	GT4	GT26	GT2	GT4	GT28
GT26	GT4	GT4	GT4	GT4	GT4	GT4	GT4	GT26	GT26	GT30	GT4	GT30	GT4	GT4	GT4	GT4	GT4	GT4	GT4	GT4	GT4	GT26	GT26	GT4	GT4	GT4	GT2	GT2	GT4	GT4	GT4	GT28	GT4	GT4	GT4	GT4	GT2	GT4	GT4	GT4	GT4	GT28	GT4	GT4	GT26	GT2	GT4	GT30
GT26	GT4	GT4	GT4	GT4	GT4	GT4	GT4	GT28	GT28	GT4	GT4	GT4	GT4	GT4	GT4	GT4	GT4	GT4	GT4	GT4	GT4	GT26	GT28	GT4	GT4	GT4	GT26	GT26	GT4	GT4	GT4	GT30	GT4	GT4	GT4	GT4	GT2	GT4	GT4	GT4	GT4	GT30	GT4	GT4	GT28	GT2	GT4	GT4
GT28	GT4	GT51	GT4	GT4	GT4	GT4	GT4	GT30	GT30	GT4	GT51	GT4	GT51	GT51	GT4	GT4	GT4	GT4	GT51	GT4	GT4	GT28	GT30	GT41	GT4	GT4	GT26	GT26	GT4	GT4	GT4	GT4	GT4	GT4	GT4	GT4	GT2	GT4	GT4	GT4	GT4	GT4	GT4	GT4	GT30	GT2	GT4	GT4
GT30	GT4	GT51	GT4	GT4	GT4	GT4	GT4	GT4	GT4	GT4	GT51	GT4	GT51	GT51	GT51	GT4	GT4	GT4	GT51	GT4	GT4	GT30	GT4	GT51	GT4	GT4	GT28	GT28	GT4	GT4	GT4	GT4	GT4	GT4	GT41	GT4	GT26	GT4	GT4	GT4	GT4	GT4	GT4	GT4	GT4	GT26	GT4	GT4
GT4	GT51	GT51	GT51	GT4	GT51	GT51	GT51	GT4	GT4	GT4	GT51	GT4	GT51	GT51	GT51	GT51	GT51	GT4	GT51	GT4	GT4	GT4	GT4	GT51	GT4	GT4	GT30	GT30	GT4	GT4	GT4	GT4	GT4	GT4	GT51	GT4	GT26	GT4	GT4	GT4	GT4	GT4	GT4	GT4	GT4	GT26	GT4	GT4
GT4	GT51	GT83	GT51	GT4	GT51	GT51	GT51	GT4	GT4	GT4	GT83	GT4	GT83	GT83	GT51	GT51	GT51	GT4	GT83	GT51	GT4	GT4	GT4	GT51	GT4	GT4	GT4	GT4	GT51	GT4	GT4	GT4	GT4	GT4	GT51	GT4	GT28	GT4	GT51	GT51	GT51	GT4	GT4	GT4	GT4	GT28	GT4	GT4
GT4	GT51	GT87	GT51	GT4	GT51	GT51	GT51	GT4	GT4	GT4	GT87	GT4	GT87	GT87	GT83	GT51	GT51	GT51	GT83	GT51	GT4	GT4	GT4	GT83	GT4	GT4	GT4	GT4	GT51	GT4	GT51	GT4	GT51	GT51	GT51	GT51	GT30	GT4	GT51	GT51	GT51	GT4	GT51	GT51	GT4	GT30	GT4	GT4
GT4	GT83	GT9	GT83	GT4	GT83	GT51	GT83	GT4	GT4	GT51	GT9	GT51	GT9	GT9	GT87	GT83	GT83	GT51	GT87	GT51	GT4	GT4	GT4	GT87	GT51	GT4	GT4	GT4	GT51	GT51	GT51	GT4	GT51	GT51	GT83	GT51	GT4	GT51	GT51	GT51	GT51	GT51	GT51	GT51	GT4	GT4	GT51	GT4
GT4	GT87	GT9	GT87	GT4	GT87	GT83	GT83	GT4	GT4	GT51	GT9	GT51	GT9	GT9	GT9	GT87	GT87	GT51	GT87	GT83	GT51	GT4	GT4	GT9	GT51	GT4	GT4	GT4	GT83	GT51	GT51	GT4	GT51	GT51	GT83	GT51	GT4	GT51	GT83	GT83	GT83	GT51	GT51	GT51	GT4	GT4	GT51	GT4
GT4	GT9	PL0	GT9	GT51	GT9	GT87	GT87	GT51	GT51	GT51	PL0	GT51	PL0	PL0	GT9	GT9	GT9	GT83	GT9	GT83	GT51	GT4	GT4	GT9	GT51	GT51	GT4	GT4	GT87	GT51	GT83	GT4	GT83	GT83	GT87	GT83	GT4	GT51	GT87	GT87	GT87	GT51	GT51	GT83	GT4	GT4	GT51	GT4
GT4	GT9	PL12	GT9	GT51	GT9	GT9	GT87	GT51	GT51	GT83	PL12	GT83	PL12	PL12	PL0	GT9	GT9	GT83	GT9	GT87	GT51	GT4	GT4		GT83	GT51	GT4	GT4	GT9	GT83	GT87	GT51	GT87	GT83	GT87	GT83	GT4	GT83	GT9	GT9	GT9	GT83	GT83	GT83	GT4	GT4	GT83	GT4
GT51				GT51		GT9	GT9	GT51	GT51	GT83		GT83			PL12	PL0	PL0	GT87		GT87	GT83	GT4	GT4		GT83	GT51	GT4	GT4	GT9	GT87	GT9	GT51	GT9	GT87	GT9	GT87	GT4	GT87	GT9	GT9	GT9	GT87	GT87	GT87	GT41	GT4	GT87	GT51
GT51				GT83			GT9	GT83	GT83	GT87		GT87				PL12	PL12	GT87		GT9	GT83	GT4	GT41		GT87	GT51	GT4	GT4		GT9	GT9	GT51	GT9	GT87	GT9	GT87	GT4	GT9				GT9	GT9	GT87	GT51	GT4	GT9	GT51
GT51				GT83				GT83	GT83	GT87		GT87						GT9		GT9	GT87	GT4	GT51		GT87	GT83	GT4	GT4		GT9		GT51	PL12	GT9		GT9	GT4	GT9				GT9	GT9	GT9	GT51	GT4	GT9	GT51
GT83				GT87				GT87	GT87	GT9		GT9						GT9			GT87	GT41	GT51		GT9	GT87	GT4	GT41				GT83		GT9		GT9	GT4	PL12				PL12		GT9	GT51	GT4		GT83
GT83				GT87				GT87	GT87	GT9		GT9									GT9	GT51	GT51		GT9	GT9	GT41	GT51				GT83					GT4								GT83	GT4		GT87
GT87				GT9				GT9	GT9	PL0		PL0									GT9	GT51	GT83			GT9	GT51	GT51				GT87					GT4								GT83	GT51		GT9
GT87				GT9				GT9	GT9	PL12		PL12									PL0	GT51	GT87			PL12	GT51	GT51				GT87					GT41								GT87	GT51		GT9
GT9								PL0	PL0													GT83	GT9				GT51	GT83				GT9					GT51								GT87	GT51		PL22
GT9								PL12	PL12													GT87	GT9				GT83	GT87				GT9					GT51								GT9	GT83
																						GT9	GT94				GT87	GT9				GT94					GT51								GT9	GT83
																						GT9					GT9	GT9									GT83									GT87
																						GT94					GT9	GT94									GT87									GT87
																											GT94										GT9									GT9
																																					GT9									GT9
																																					PL0

## Sheet: Cazy gene matrix 
Enzyme	Y15	Y28	Y29	Y30	Y31	Y32	Y33	Y36	Y39	Y40	Y43	Y44	Y47	Y48	Y56	Y58	Y59	Y60	Y77	Y86	Y93	W21	W22	W24	W26	W27	W30	W32	W33	W35	W36	W37	W47	W49	W52	W53	W54	W67	W68	W69	W71	W72	W77	W102	W105	HLHK9	HKU1	HLGZ1	PW3643
AA0	2	2	2	2	2	2	2	2	2	2	2	2	2	2	2	2	2	2	2	2	2	2	2	2	2	2	2	2	2	2	2	2	2	2	2	2	2	2	2	2	2	2	2	2	2	2	2	2	2
AA1	3	3	3	3	3	3	3	3	3	3	3	3	3	3	3	4	3	3	3	3	3	3	3	3	3	3	3	3	3	3	3	3	3	3	3	3	3	3	3	3	3	3	3	3	3	3	3	3	3
AA3	1	1	1	1	1	1	1	1	1	1	1	1	1	1	1	1	1	1	1	1	1	1	1	1	1	1	1	1	1	1	1	1	1	1	1	1	1	1	1	1	1	1	1	1	1	1	1	1	0
AA4	1	1	1	1	1	1	1	1	1	1	1	1	1	1	1	1	1	1	1	1	1	1	1	1	1	1	1	1	1	1	1	1	1	1	1	1	1	1	1	1	1	1	1	1	1	1	1	1	1
AA6	2	2	2	2	2	2	2	2	2	2	2	2	2	2	2	2	2	2	2	2	2	2	2	2	2	2	2	2	2	2	2	2	2	2	2	2	2	2	2	2	2	2	2	2	2	2	2	2	2
AA7	1	1	1	1	1	1	1	1	1	1	1	1	1	1	1	1	1	1	1	1	1	1	1	1	1	1	1	1	1	1	1	1	1	1	1	1	1	1	1	1	1	1	1	1	1	1	1	1	1
CBM13	1	1	1	1	1	1	1	1	1	1	1	1	1	1	1	1	1	1	1	1	1	1	1	1	1	1	1	1	1	1	1	1	1	1	1	1	1	1	1	1	1	1	1	1	1	1	1	1	1
CBM5	2	2	2	2	2	2	2	2	2	2	2	2	2	2	2	2	2	2	2	2	2	2	2	2	2	2	2	2	2	2	2	2	2	2	2	2	2	2	2	2	2	2	2	2	2	2	2	2	2
CBM50	6	6	6	6	6	6	6	6	6	6	6	6	6	6	6	6	6	6	6	6	6	6	6	6	6	6	6	6	6	6	6	6	6	6	6	6	6	6	6	6	6	6	6	6	6	6	6	6	6
CE1	1	1	1	1	1	1	1	1	1	1	1	1	1	1	1	1	1	1	1	1	1	1	1	1	1	1	1	1	1	1	1	1	1	1	1	1	1	1	1	1	1	1	1	1	1	1	1	1	1
CE11	2	2	2	2	2	2	2	2	2	2	2	2	2	2	2	2	2	2	2	2	2	2	2	2	2	2	2	2	2	2	2	2	2	2	2	2	2	2	2	2	2	2	2	2	2	2	2	2	2
CE4	0	0	0	0	0	0	0	0	0	0	0	0	0	0	0	0	0	0	0	0	0	0	0	0	0	0	0	0	0	0	0	0	0	0	0	0	0	0	0	0	0	0	0	0	0	0	1	0	1
GH102	1	1	1	1	1	1	1	1	1	1	1	1	1	1	1	1	1	1	1	1	1	1	1	1	1	1	1	1	1	1	1	1	1	1	1	1	1	1	1	1	1	1	1	1	1	1	1	1	1
GH103	1	1	1	1	1	1	1	1	1	1	1	1	1	1	1	1	1	1	1	1	1	1	1	1	1	1	1	1	1	1	1	1	1	1	1	1	1	1	1	1	1	1	1	1	1	1	1	1	1
GH104	0	2	2	2	0	2	2	0	2	2	2	2	2	2	2	2	2	2	0	0	0	1	2	2	0	2	1	2	2	0	0	0	2	1	1	1	1	2	1	0	2	0	1	0	1	0	0	0	2
GH108	1	1	1	1	2	1	1	1	1	1	0	1	0	1	1	1	2	2	2	1	1	1	1	1	1	1	1	1	1	0	0	0	1	0	0	0	0	1	0	0	1	0	1	1	1	1	1	0	2
GH109	0	0	0	0	0	0	0	0	0	0	0	0	0	0	0	0	0	0	0	0	0	0	0	0	0	0	0	0	0	0	0	0	0	0	0	0	0	1	0	0	1	0	0	0	0	1	0	0	0
GH13	2	2	2	2	2	2	2	2	2	2	2	2	2	2	2	2	2	2	2	2	2	2	2	2	2	2	1	2	2	2	2	2	2	2	2	2	2	2	2	2	2	2	2	2	2	1	2	2	2
GH19	1	2	2	2	1	2	2	1	2	2	2	2	2	2	2	2	2	2	1	1	1	1	1	1	1	1	2	1	1	1	1	1	1	1	1	1	1	1	1	1	1	1	1	1	1	2	2	1	1
GH23	6	6	6	6	6	6	6	6	6	6	6	6	6	6	6	7	6	6	6	6	6	6	6	6	6	6	2	6	6	6	6	6	8	5	6	6	6	6	6	6	6	6	6	6	6	6	6	6	6
GH24	4	3	3	3	3	3	3	1	3	3	2	3	2	3	3	3	4	4	2	1	2	1	5	5	1	2	5	6	6	3	4	4	1	3	2	0	2	6	3	2	3	2	5	2	3	5	7	4	4
GH28	1	1	1	1	1	1	1	1	1	1	1	1	1	1	1	1	1	1	1	1	1	1	1	1	1	1	2	1	1	1	1	1	1	1	1	1	1	1	1	1	1	1	1	1	1	1	1	1	1
GH3	1	1	1	1	1	1	1	1	1	1	1	1	1	1	1	1	1	1	1	1	1	1	1	1	1	1	1	1	1	1	1	1	2	1	1	1	1	1	1	1	1	1	1	1	1	1	1	1	1
GH6	2	2	2	2	2	2	2	2	2	2	2	2	2	2	2	1	2	2	2	2	2	2	2	2	2	2	1	2	2	2	2	2	2	2	2	2	2	2	2	2	2	2	2	2	2	2	2	2	2
GH73	1	1	1	1	1	1	1	1	1	1	1	1	1	1	1	1	1	1	1	1	1	1	1	1	1	1	2	1	1	1	1	1	1	1	1	1	1	1	1	1	1	1	1	1	1	1	1	1	1
GH76	1	1	1	1	1	1	1	1	1	1	1	1	1	1	1	1	1	1	1	1	1	1	1	1	1	1	1	1	1	1	1	1	1	1	1	1	1	1	1	1	1	1	1	1	1	1	1	1	1
GT0	5	4	5	4	2	4	4	2	5	5	5	5	5	5	5	5	5	5	2	3	2	3	3	2	2	2	1	3	3	3	4	3	4	3	2	2	2	3	3	4	3	4	5	2	2	3	4	4	3
GT1	2	2	2	2	2	2	2	2	2	2	2	2	2	2	2	2	2	2	2	2	2	2	2	2	2	2	3	2	2	2	2	2	2	2	2	2	2	2	2	2	2	2	2	2	2	2	2	2	2
GT104	1	1	1	1	1	1	1	1	1	1	1	1	1	1	1	1	1	1	1	1	1	1	1	1	1	1	2	1	1	1	1	1	1	1	1	1	1	1	1	1	1	1	1	1	1	1	1	1	1
GT112	1	1	1	1	1	1	1	1	1	1	1	1	1	1	1	1	1	1	1	1	1	1	1	1	1	1	1	1	1	1	1	1	1	1	1	1	1	1	1	1	1	1	1	1	1	1	1	1	1
GT13	1	1	1	1	1	1	1	1	1	1	1	1	1	1	1	1	1	1	1	1	1	1	1	1	1	1	1	1	1	1	1	1	1	1	1	1	1	1	1	1	1	1	1	1	1	1	1	1	1
GT19	1	1	1	1	1	1	1	1	1	1	1	1	1	1	1	1	1	1	1	1	1	1	1	1	1	1	1	1	1	1	1	1	1	1	1	1	1	1	1	1	1	1	1	1	1	1	1	1	1
GT2	7	3	2	3	7	3	3	5	5	5	5	2	5	2	2	2	2	2	5	4	5	6	7	7	5	6	1	7	7	5	5	5	5	5	8	6	8	8	5	6	4	6	6	6	4	7	7	5	4
GT26	3	0	0	0	2	0	0	2	2	2	2	0	2	0	0	0	0	0	2	2	2	2	2	2	2	2	6	2	2	2	2	2	2	3	2	2	2	2	3	2	2	2	0	2	3	2	2	2	2
GT28	1	1	1	1	1	1	1	1	1	1	1	1	1	1	1	1	1	1	1	1	1	1	1	1	1	1	2	1	1	1	1	1	1	1	1	1	1	1	1	1	1	1	1	1	1	1	1	1	1
GT30	1	1	1	1	1	1	1	1	1	1	1	1	1	1	1	1	1	1	1	1	1	1	1	1	1	1	1	1	1	1	1	1	1	1	1	1	1	1	1	1	1	1	1	1	1	1	1	1	1
GT4	7	6	4	6	9	6	6	9	6	6	6	4	6	4	4	4	4	4	9	7	9	10	10	9	7	8	1	10	9	8	8	8	8	8	7	8	7	10	8	7	5	7	5	9	8	8	9	8	10
GT41	0	0	0	0	0	0	0	0	0	0	0	0	0	0	0	0	0	0	0	0	0	0	1	1	1	0	9	1	1	0	0	0	0	0	0	1	0	1	0	0	0	0	0	0	0	1	0	0	0
GT51	3	3	3	3	3	3	4	3	3	3	3	3	3	3	3	3	3	3	3	3	3	3	3	3	3	3	4	3	3	3	3	3	4	3	3	3	3	3	3	3	3	3	3	4	3	3	3	3	3
GT83	2	1	1	1	2	1	1	2	2	2	2	1	2	1	1	1	1	1	2	2	2	2	1	1	1	2	1	1	1	1	1	1	2	1	2	2	2	1	1	1	1	1	1	1	2	2	2	1	1
GT87	2	1	1	1	2	1	1	2	2	2	2	1	2	1	1	1	1	1	2	2	2	2	1	1	1	2	1	1	1	1	1	1	2	1	2	2	2	1	1	1	1	1	1	1	2	2	2	1	1
GT9	2	2	2	2	2	2	2	2	2	2	2	2	2	2	2	2	2	2	2	2	2	2	2	2	2	2	2	2	2	2	2	2	2	2	2	2	2	2	2	2	2	2	2	2	2	2	2	2	2
GT94	0	0	0	0	0	0	0	0	0	0	0	0	0	0	0	0	0	0	0	0	0	0	1	1	0	0	0	1	1	0	0	0	1	0	0	0	0	0	0	0	0	0	0	0	0	0	0	0	0
PL0	0	0	1	0	0	0	0	0	1	1	1	1	1	1	1	1	1	1	0	0	0	1	0	0	0	0	0	0	0	0	0	0	0	0	0	0	0	1	0	0	0	0	0	0	0	0	0	0	0
PL12	0	0	1	0	0	0	0	0	1	1	1	1	1	1	1	1	1	1	0	0	0	0	0	0	0	0	1	0	0	0	0	0	0	1	0	0	0	0	1	0	0	0	1	0	0	0	0	0	0
PL22	0	0	0	0	0	0	0	0	0	0	0	0	0	0	0	0	0	0	0	0	0	0	0	0	0	0	0	0	0	0	0	0	0	0	0	0	0	0	0	0	0	0	0	0	0	0	0	0	1

## Sheet: Cazy Enzyme class
Enzyme	Enzyme Class
AA0	Auxiliary Activities
AA1	Auxiliary Activities
AA3	Auxiliary Activities
AA4	Auxiliary Activities
AA6	Auxiliary Activities
AA7	Auxiliary Activities
CBM13	Carbohydrate-Binding Modules
CBM5	Carbohydrate-Binding Modules
CBM50	Carbohydrate-Binding Modules
CE1	Carbohydrate Esterases
CE11	Carbohydrate Esterases
CE4	Carbohydrate Esterases
GH102	Glycoside Hydrolases
GH103	Glycoside Hydrolases
GH104	Glycoside Hydrolases
GH108	Glycoside Hydrolases
GH109	Glycoside Hydrolases
GH13	Glycoside Hydrolases
GH19	Glycoside Hydrolases
GH23	Glycoside Hydrolases
GH24	Glycoside Hydrolases
GH28	Glycoside Hydrolases
GH3	Glycoside Hydrolases
GH6	Glycoside Hydrolases
GH73	Glycoside Hydrolases
GH76	Glycoside Hydrolases
GT0	Glycosyl Transferases
GT1	Glycosyl Transferases
GT104	Glycosyl Transferases
GT112	Glycosyl Transferases
GT13	Glycosyl Transferases
GT19	Glycosyl Transferases
GT2	Glycosyl Transferases
GT26	Glycosyl Transferases
GT28	Glycosyl Transferases
GT30	Glycosyl Transferases
GT4	Glycosyl Transferases
GT41	Glycosyl Transferases
GT51	Glycosyl Transferases
GT83	Glycosyl Transferases
GT87	Glycosyl Transferases
GT9	Glycosyl Transferases
GT94	Glycosyl Transferases
PL0	Polysaccharide Lyases
PL12	Polysaccharide Lyases
PL22	Polysaccharide Lyases

## Sheet: gene counts in each class
Enzyme	Y15	Y28	Y29	Y30	Y31	Y32	Y33	Y36	Y39	Y40	Y43	Y44	Y47	Y48	Y56	Y58	Y59	Y60	Y77	Y86	Y93	W21	W22	W24	W26	W27	W30	W32	W33	W35	W36	W37	W47	W49	W52	W53	W54	W67	W68	W69	W71	W72	W77	W102	W105	HLHK9	HKU1	HLGZ1	PW3643
AA	10	10	10	10	10	10	10	10	10	10	10	10	10	10	10	11	10	10	10	10	10	10	10	10	10	10	10	10	10	10	10	10	10	10	10	10	10	10	10	10	10	10	10	10	10	10	10	10	9
CBM	9	9	9	9	9	9	9	9	9	9	9	9	9	9	9	9	9	9	9	9	9	9	9	9	9	9	9	9	9	9	9	9	9	9	9	9	9	9	9	9	9	9	9	9	9	9	9	9	9
CE	3	3	3	3	3	3	3	3	3	3	3	3	3	3	3	3	3	3	3	3	3	3	3	3	3	3	3	3	3	3	3	3	3	3	3	3	3	3	3	3	3	3	3	3	3	3	4	3	4
GH	22	24	24	24	22	24	24	19	24	24	22	24	22	24	24	24	26	26	21	19	20	20	25	25	19	22	21	26	26	20	21	21	24	20	20	18	20	27	21	19	24	19	24	20	22	24	26	21	25
GT	39	28	26	28	37	28	29	35	35	35	35	26	35	26	26	26	26	26	35	33	35	38	39	37	32	35	37	39	38	33	34	33	38	34	36	36	36	39	34	34	29	34	31	35	34	38	39	34	34
PL	0	0	2	0	0	0	0	0	2	2	2	2	2	2	2	2	2	2	0	0	0	1	0	0	0	0	1	0	0	0	0	0	0	1	0	0	0	1	1	0	0	0	1	0	0	0	0	0	1
SUM	83	74	74	74	81	74	75	76	83	83	81	74	81	74	74	75	76	76	78	74	77	81	86	84	73	79	81	87	86	75	77	76	84	77	78	76	78	89	78	75	75	75	78	77	78	84	88	77	82

## Sheet: sample source
sample	Source
Y15	Fish
Y28	Fish
Y29	Fish
Y30	Fish
Y31	Fish
Y32	Fish
Y33	Fish
Y36	Fish
Y39	Fish
Y40	Fish
Y43	Fish
Y44	Fish
Y47	Fish
Y48	Fish
Y56	Fish
Y58	Fish
Y59	Fish
Y60	Fish
Y77	Fish
Y86	Fish
Y93	Fish
W21	Frog
W22	Frog
W24	Frog
W26	Frog
W27	Frog
W30	Frog
W32	Frog
W33	Frog
W35	Frog
W36	Frog
W37	Frog
W47	Frog
W49	Frog
W52	Frog
W53	Frog
W54	Frog
W67	Frog
W68	Frog
W69	Frog
W71	Frog
W72	Frog
W77	Frog
W102	Frog
W105	Frog
HLHK9	Human
HKU1	Human
HLGZ1	Human
PW3643	Human
