# Supplementary material for: Pan-Genome Analysis of Laribacter hongkongensis: Virulence Gene Profiles, Carbohydrate-Active Enzyme Prediction, and Antimicrobial Resistance Characterization
Source: Front Microbiol. 2022 Mar 31;13:862776. doi: 10.3389/fmicb.2022.862776 (PMC9008761; doi:10.3389/fmicb.2022.862776)
Supplement: Supplementary Table 6 — Antibiotic resistance genes predicted and antimicrobial susceptibility for drugs of L. hongkongensis strains. [file Table_6.xlsx]

## Sheet: genotype matrix
gene_family	gene	Y93	Y44	Y47	W47	Y36	W102	W35	W71	Y15	W33	W36	HKU1	Y58	W52	W72	W21	W69	Y30	Y43	W26	W68	W22	Y29	Y32	PW3643	W27	W77	Y40	W30	W37	HLGZ1	Y86	Y48	W67	Y56	Y33	W105	Y28	HLHK9	Y31	W24	Y77	W32	Y39	W54	Y60	W53	Y59
AAC(6')	AAC(6')-IIa	0	0	0	0	0	0	0	0	0	0	0	0	0	0	0	0	0	0	0	0	0	0	0	0	0	0	0	0	0	0	0	2	0	0	0	0	0	0	0	0	0	0	0	0	0	0	0	0
AAC(6')	AAC(6')-Ib'	0	0	0	0	0	0	0	0	0	0	0	0	0	0	0	0	0	0	0	0	0	0	0	0	0	0	0	0	0	1	0	0	0	0	0	0	0	0	0	0	0	0	0	0	0	0	0	0
AAC(6')	AAC(6')-Ib-cr	0	0	0	0	0	0	2	0	0	0	2	0	0	0	2	0	2	0	0	0	0	2	0	0	0	0	0	0	0	2	2	0	0	0	0	0	0	0	0	0	0	0	0	0	0	0	0	0
AAC(6')	AAC(6')-Ib7	0	0	0	1	0	0	0	0	0	0	0	0	0	0	0	0	0	0	0	0	0	0	0	0	0	0	0	0	0	0	0	0	0	0	0	0	0	0	0	0	0	0	0	0	0	0	0	0
AAC(6')	AAC(6')-Ib9	0	0	0	0	0	0	0	0	0	1	0	0	0	0	0	0	0	0	0	0	0	0	0	0	0	0	0	0	0	0	0	0	0	0	0	0	0	0	0	0	0	0	1	0	0	0	0	0
ANT(3'')	aadA16	0	0	0	0	0	0	0	0	0	0	1	0	0	0	0	0	0	0	0	0	0	1	0	0	0	0	0	0	0	0	1	0	0	0	0	0	0	0	0	0	0	0	0	0	0	0	0	0
ANT(3'')	aadA2	0	0	0	0	0	0	0	0	0	0	0	0	0	0	2	0	2	0	0	0	0	0	0	0	0	0	0	0	0	2	0	0	0	0	0	0	2	0	0	0	0	0	0	0	0	0	0	0
ANT(3'')	aadA3	0	0	0	0	0	0	1	0	0	1	1	0	0	0	0	0	0	0	0	0	0	0	0	0	0	0	0	0	0	0	1	0	0	0	0	0	0	0	0	0	0	0	1	0	0	0	0	0
APH(3'')	APH(3'')-Ib	0	0	0	1	0	0	0	0	0	0	0	0	0	0	0	0	0	0	0	0	0	0	0	0	0	0	0	0	0	0	0	1	0	0	0	0	0	0	0	0	0	0	0	0	0	0	0	0
APH(3')	APH(3')-Ia	0	0	0	0	0	0	0	0	0	0	1	0	0	0	0	0	0	0	0	0	0	0	0	0	0	0	0	0	0	0	1	0	0	0	0	0	0	0	0	0	0	0	0	0	0	0	0	0
APH(6)	APH(6)-Id	0	0	0	1	0	0	0	0	0	0	0	0	0	0	0	0	0	0	0	0	0	0	0	0	0	0	0	0	0	0	0	1	0	0	0	0	0	0	0	0	0	0	0	0	0	0	0	0
CARB beta-lactamase	CARB-3	0	0	0	1	0	0	0	0	0	0	0	0	0	0	0	0	0	0	0	0	0	0	0	0	0	0	0	0	0	0	0	0	0	0	0	0	0	0	0	0	0	0	0	0	0	0	0	0
OXA beta-lactamase	OXA-21	0	0	0	0	0	0	0	0	0	0	0	0	0	0	0	0	0	0	0	0	0	0	0	0	0	0	0	0	0	2	0	0	0	0	0	0	0	0	0	0	0	0	0	0	0	0	0	0
ampC-type beta-lactamase	Laribacter hongkongensis ampC	1	1	1	1	1	1	1	1	1	1	1	1	1	1	1	1	1	1	1	1	1	1	1	1	1	1	1	1	1	1	1	1	1	1	1	1	1	1	2	1	1	1	1	1	1	1	1	1
macrolide esterase	EreA	0	0	0	0	0	0	1	0	0	0	1	0	0	0	0	0	0	0	0	0	0	0	0	0	0	0	0	0	0	1	1	0	0	0	0	0	0	0	0	0	0	0	0	0	0	0	0	0
major facilitator superfamily (MFS) antibiotic efflux pump	cmlA5	0	0	0	0	0	0	0	0	0	1	0	0	0	0	0	0	0	0	0	0	0	0	0	0	0	0	0	0	0	0	0	0	0	0	0	0	1	0	0	0	0	0	1	0	0	0	0	0
major facilitator superfamily (MFS) antibiotic efflux pump	cmx	0	0	0	2	0	0	0	0	0	0	0	0	0	0	0	0	0	0	0	0	0	0	0	0	0	0	0	0	0	0	0	0	0	0	0	0	0	0	0	0	0	0	0	0	0	0	0	0
major facilitator superfamily (MFS) antibiotic efflux pump	floR	0	0	0	0	0	0	0	0	0	0	0	0	0	0	0	0	0	0	0	0	0	0	0	0	0	0	0	0	0	1	0	0	0	0	0	0	0	0	0	0	0	0	0	0	0	0	0	0
major facilitator superfamily (MFS) antibiotic efflux pump	tet(A)	0	0	0	0	0	0	0	1	0	1	0	0	0	0	0	0	0	1	0	0	0	0	0	1	0	1	0	0	0	0	1	0	1	0	0	1	1	1	0	0	1	0	1	0	0	0	0	0
major facilitator superfamily (MFS) antibiotic efflux pump	tet(C)	0	0	0	0	0	0	0	0	0	0	0	0	0	0	0	0	0	0	0	0	0	2	0	0	0	0	0	0	0	0	0	0	0	0	0	0	0	0	0	0	0	0	0	0	0	0	0	0
major facilitator superfamily (MFS) antibiotic efflux pump	tet(D)	0	0	0	1	0	0	1	0	0	0	1	0	0	0	0	0	0	0	0	0	0	0	0	0	0	0	0	0	0	1	1	0	0	0	0	0	0	0	0	0	0	0	0	0	0	0	0	0
major facilitator superfamily (MFS) antibiotic efflux pump	tet(G)	0	0	0	0	0	0	0	0	0	0	0	0	0	0	0	0	0	0	0	0	0	0	0	0	0	0	0	0	0	1	0	0	0	0	0	0	0	0	0	0	0	0	0	0	0	0	0	0
resistance-nodulation-cell division (RND) antibiotic efflux pump	adeF	1	1	1	1	1	1	1	1	1	1	1	1	1	1	1	1	1	1	1	1	1	1	1	1	1	1	1	1	1	1	1	1	1	1	1	1	1	1	1	1	1	1	1	1	1	1	1	1
rifampin ADP-ribosyltransferase (Arr)	arr-2	0	0	0	0	0	0	0	0	0	2	0	0	0	0	0	0	0	0	0	0	0	0	0	0	0	0	0	0	0	0	0	0	0	0	0	0	0	0	0	0	0	0	2	0	0	0	0	0
rifampin ADP-ribosyltransferase (Arr)	arr-3	0	0	0	0	0	0	2	0	0	0	2	0	0	0	0	0	0	0	0	0	0	2	0	0	0	0	0	0	0	2	0	0	0	0	0	0	0	0	0	0	0	0	0	0	0	0	0	0
small multidrug resistance (SMR) antibiotic efflux pump	qacH	0	0	0	0	0	0	1	0	0	0	1	0	0	0	1	0	1	0	0	0	0	0	0	0	0	0	0	0	0	1	1	0	0	0	0	0	0	0	0	0	0	0	0	0	0	0	0	0
sulfonamide resistant sul	sul1	0	0	0	1	0	0	1	2	0	2	1	0	0	0	2	0	2	0	0	0	0	2	0	0	0	0	1	0	0	1	1	2	0	0	0	0	2	0	0	0	2	0	2	0	0	0	0	0
sulfonamide resistant sul	sul2	0	0	0	0	0	0	0	2	0	2	0	0	0	0	0	0	0	0	0	0	0	0	0	0	0	0	0	0	0	0	0	0	0	0	0	0	0	0	0	0	2	0	2	0	0	0	0	0
trimethoprim resistant dihydrofolate reductase dfr	dfrA1	0	0	0	0	0	0	0	1	0	1	0	0	0	0	0	0	0	0	0	0	0	0	0	0	0	0	0	0	0	1	0	0	0	0	0	0	0	0	0	0	0	0	1	0	0	0	0	0
trimethoprim resistant dihydrofolate reductase dfr	dfrA12	0	0	0	0	0	0	0	0	0	0	0	0	0	0	0	0	0	0	0	0	0	0	0	0	0	0	0	0	0	0	0	0	0	0	0	0	2	0	0	0	0	0	0	0	0	0	0	0
trimethoprim resistant dihydrofolate reductase dfr	dfrA27	0	0	0	1	0	0	0	0	0	0	2	0	0	0	0	0	0	0	0	0	0	1	0	0	0	0	0	0	0	0	1	0	0	0	0	0	0	0	0	0	0	0	0	0	0	0	0	0
trimethoprim resistant dihydrofolate reductase dfr	dfrA32	0	0	0	0	0	0	1	0	0	0	1	0	0	0	0	0	0	0	0	0	0	0	0	0	0	0	0	0	0	1	0	0	0	0	0	0	0	0	0	0	0	0	0	0	0	0	0	0
[truncated: 1 more columns]

## Sheet: Disk difusion phenotype（S I R）
	AMP		SAM		KZ		CXM		CRO		CAZ		FEP		ATM		2PM		MEM		C2P		LEV		AMK		CN		TE		MH		SXT		RD
Y15	15	I	28	S	6	R	28	S	22	I	14	R	33	S	36	S	48	S	46	S	46	S	46	S	24	S	24	S	41	S	40	S	48	S	15	R
Y28	6	R	35	S	6	R	24	S	19	R	14	R	37	S	44	S	49	S	50	S	40	S	35	S	28	S	30	S	6	R	25	S	43	S	11	R
Y29	6	R	35	S	6	R	26	S	7	R	16	R	38	S	43	S	46	S	52	S	42	S	40	S	28	S	27	S	30	S	35	S	43	S	11	R
Y30	10	R	30	S	6	R	24	S	19	R	9	R	34	S	38	S	44	S	47	S	40	S	36	S	23	S	23	S	14	I	32	S	14	I	16	R
Y31	6	R	31	S	6	R	14	R	10	R	6	R	26	S	32	S	40	S	46	S	48	S	43	S	27	S	27	S	27	S	35	S	43	S	11	R
Y32	6	R	36	S	6	R	23	S	15	R	15	R	40	S	44	S	50	S	48	S	45	S	37	S	28	S	32	S	6	R	28	S	45	S	12	R
Y33	6	R	36	S	6	R	23	S	13	R	16	R	35	S	45	S	47	S	50	S	43	S	35	S	28	S	31	S	6	R	28	S	44	S	11	R
Y36	6	R	30	S	6	R	16	I	10	R	6	R	28	S	33	S	37	S	46	S	40	S	38	S	23	S	30	S	22	S	34	S	43	S	10	R
Y39	10	R	36	S	6	R	26	S	21	I	6	R	33	S	36	S	40	S	52	S	37	S	30	S	30	S	34	S	36	S	38	S	40	S	13	R
Y40	6	R	36	S	6	R	28	S	19	R	19	I	36	S	44	S	47	S	50	S	34	S	28	S	29	S	32	S	32	S	34	S	44	S	14	R
Y43	14	I	32	S	6	R	25	S	20	I	8	R	44	S	44	S	43	S	49	S	43	S	40	S	22	S	22	S	40	S	42	S	42	S	15	R
Y44	14	I	30	S	6	R	26	S	18	R	11	R	44	S	44	S	42	S	47	S	40	S	46	S	24	S	22	S	40	S	42	S	44	S	16	R
Y47	16	I	30	S	6	R	28	S	22	I	14	R	36	S	36	S	45	S	46	S	40	S	38	S	22	S	24	S	42	S	42	S	42	S	20	S
Y48	12	R	31	S	6	R	25	S	20	I	6	R	34	S	34	S	43	S	47	S	45	S	32	S	22	S	23	S	14	I	36	S	44	S	15	R
Y56	13	R	30	S	6	R	28	S	21	I	12	R	36	S	36	S	47	S	50	S	45	S	45	S	23	S	22	S	40	S	44	S	42	S	16	R
Y58	15	I	30	S	6	R	28	S	21	I	12	R	36	S	39	S	43	S	47	S	46	S	42	S	28	S	24	S	42	S	42	S	44	S	16	R
Y59	14	I	30	S	6	R	27	S	20	I	11	R	34	S	39	S	43	S	48	S	46	S	44	S	23	S	22	S	44	S	42	S	44	S	15	R
Y60	14	I	32	S	6	R	29	S	22	I	6	R	34	S	38	S	43	S	47	S	46	S	44	S	24	S	21	S	42	S	42	S	44	S	16	R
Y77	6	R	25	S	6	R	18	S	11	R	6	R	24	I	26	S	35	S	45	S	46	S	32	S	23	S	23	S	39	S	36	S	40	S	14	R
Y86	6	R	26	S	6	R	16	I	9	R	6	R	25	S	32	S	40	S	44	S	40	S	26	S	23	S	17	S	43	S	43	S	38	S	16	R
Y93	6	R	25	S	6	R	18	S	10	R	6	R	21	I	22	S	30	S	42	S	39	S	36	S	24	S	23	S	40	S	42	S	42	S	16	R
W21	18	S	30	S	6	R	28	S	24	S	12	R	30	S	26	S	43	S	46	S	30	S	28	S	23	S	24	S	42	S	44	S	44	S	14	R
W22	15	I	30	S	6	R	30	S	22	I	14	R	26	S	26	S	48	S	48	S	17	R	24	S	17	S	22	S	14	I	34	S	6	R	6	R
W24	15	I	28	S	6	R	28	S	22	I	14	R	29	S	28	S	48	S	46	S	6	R	11	R	22	S	24	S	12	I	36	S	6	R	13	R
W26	14	I	30	S	6	R	27	S	17	R	6	R	26	S	24	S	44	S	48	S	22	I	24	S	22	S	24	S	36	S	40	S	42	S	16	R
W27	13	R	34	S	6	R	24	S	12	R	11	R	28	S	28	S	37	S	38	S	26	S	30	S	19	S	17	S	9	R	25	S	28	S	12	R
W30	16	I	29	S	12	R	28	S	21	I	13	R	32	S	32	S	42	S	48	S	30	S	32	S	22	S	24	S	44	S	44	S	46	S	18	I
W32	15	I	29	S	6	R	28	S	22	I	15	R	31	S	25	S	44	S	48	S	10	R	11	R	21	S	10	R	13	I	36	S	6	R	13	R
W33	16	I	31	S	6	R	29	S	22	I	13	R	30	S	23	S	43	S	46	S	6	R	11	R	19	S	10	R	11	R	32	S	6	R	6	R
W35	13	R	30	S	6	R	30	S	27	S	6	R	32	S	31	S	45	S	50	S	6	R	16	R	15	I	21	S	9	R	29	S	6	R	6	R
W36	13	R	26	S	6	R	28	S	25	S	18	I	29	S	25	S	46	S	48	S	6	R	14	R	16	I	20	S	11	R	28	S	6	R	6	R
W37	6	R	27	S	6	R	28	S	25	S	6	R	30	S	6	R	40	S	43	S	11	R	19	I	15	I	6	R	10	R	26	S	6	R	6	R
W47	6	R	28	S	6	R	28	S	24	S	16	R	32	S	40	S	46	S	48	S	40	S	35	S	23	S	13	I	18	S	46	S	6	R	17	I
W49	9	R	34	S	6	R	28	S	20	I	15	R	32	S	28	S	46	S	50	S	34	S	40	S	20	S	22	S	40	S	40	S	35	S	15	R
W52	6	R	26	S	6	R	32	S	11	R	6	R	28	S	28	S	46	S	52	S	36	S	36	S	18	S	22	S	38	S	38	S	36	S	16	R
W53	15	I	31	S	6	R	26	S	20	I	15	R	42	S	30	S	48	S	49	S	42	S	38	S	23	S	24	S	42	S	42	S	40	S	16	R
W54	14	I	30	S	6	R	25	S	20	I	15	R	30	S	28	S	46	S	48	S	38	S	40	S	22	S	22	S	42	S	44	S	40	S	14	R
W67	15	I	30	S	6	R	28	S	26	S	22	S	36	S	34	S	46	S	48	S	6	R	11	R	22	S	21	S	38	S	38	S	39	S	15	R
W68	6	R	30	S	6	R	20	S	9	R	13	R	19	I	26	S	42	S	45	S	38	S	34	S	29	S	17	S	34	S	28	S	36	S	12	R
W69	14	I	32	S	6	R	21	S	19	R	6	R	28	S	32	S	50	S	50	S	10	R	38	S	14	R	21	S	34	S	40	S	34	S	15	R
W71	20	S	30	S	6	R	32	S	26	S	15	R	36	S	20	I	43	S	47	S	24	I	23	S	24	S	25	S	12	I	34	S	6	R	14	R
W72	13	R	32	S	6	R	18	S	19	R	6	R	34	S	30	S	50	S	50	S	8	R	16	R	16	I	24	S	34	S	38	S	32	S	14	R
W77	17	S	30	S	12	R	30	S	24	S	16	R	40	S	36	S	50	S	49	S	42	S	36	S	24	S	26	S	42	S	44	S	44	S	14	R
W102	12	R	30	S	16	R	35	S	21	I	6	R	30	S	28	S	40	S	50	S	44	S	38	S	16	I	26	S	48	S	48	S	46	S	16	R
W105	35	S	42	S	39	S	42	S	36	S	35	S	34	S	39	S	40	S	49	S	30	S	28	S	24	S	21	S	7	R	27	S	9	R	16	R
